# Supplementary material for: Periodontal and Peri-Implant Microbiome Dysbiosis Is Associated With Alterations in the Microbial Community Structure and Local Stability
Source: Front Microbiol. 2022 Jan 25;12:785191. doi: 10.3389/fmicb.2021.785191 (PMC8821947; doi:10.3389/fmicb.2021.785191)
Supplement: Supplementary file 2 [file Data_Sheet_1.XLS]

## Sheet: Sheet1
#mpa_v30_CHOCOPhlAn_201901
clade_name	A2.profile	A3.profile	D2.profile	B2.profile	E2.profile	E3.profile	H_H_up.profile	H_H_dw.profile	H_I_up.profile	H_I_dw.profile	H_G_up.profile	H_G_dw.profile	H_K_up.profile	H_K_dw.profile	H_O_up.profile	H_O_dw.profile	H_N_up.profile	H_N_dw.profile	C2.profile	CP_a_up.profile	CP_a_dw.profile	CP_c_up.profile	CP_d_up.profile	CP_d_dw.profile	CP_f_up.profile	CP_f_dw.profile	CP_g_up.profile	CP_g_dw.profile	CP_h_up.profile	CP_h_dw.profile	CP_m_up.profile	CP_m_dw.profile	CP_o_up.profile	CP_o_dw.profile	CP_q_up.profile	CP_q_dw.profile	CP_t_up.profile	CP_t_dw.profile	HIU_182.profile	HID_184.profile	HIU_186.profile	HID_188.profile	HIU_222.profile	HID_224.profile	HIU_232.profile	HID_234.profile	HIU_242.profile	HID_244.profile	HIU_252.profile
k__Bacteria	100	100	100	100	100	100	100	100	100	100	100	100	100	100	100	100	100	100	100	100	100	100	100	99.9796	100	100	99.646	99.9851	100	100	99.9938	100	100	100	100	100	99.9436	99.8586	100	100	100	100	100	100	100	100	100	100	100
k__Bacteria|p__Actinobacteria	5.27887	7.46081	17.895	19.5642	16.5254	20.854	17.5502	23.59	47.0507	43.146	46.2286	27.9028	22.8683	26.5555	57.1131	53.9706	38.9388	52.9806	18.1149	34.2734	34.7663	48.2715	46.0088	64.6619	23.249	40.9954	46.816	60.94	35.4196	28.06	19.06	17.9024	47.3578	23.1108	24.9725	24.206	19.5766	3.27089	74.2744	39.4697	48.5969	16.7564	56.5866	30.6995	17.4436	27.2526	28.4269	7.39192	14.1303
k__Bacteria|p__Actinobacteria|c__Actinobacteria	5.19552	6.53639	17.6405	19.5642	16.4728	20.8259	17.5502	23.562	47.0507	43.146	46.2286	27.8925	22.752	26.4974	57.1131	53.9637	38.7622	52.8517	18.1136	34.2467	34.7663	48.1877	45.9328	64.6137	22.8919	40.7621	46.8122	60.931	35.1855	27.6446	18.876	17.8366	47.3047	22.724	24.8743	24.1091	19.3222	2.78442	73.9375	35.5251	48.4066	15.9144	56.5866	26.6642	17.2346	26.4964	28.2897	6.98187	13.0797
k__Bacteria|p__Actinobacteria|c__Actinobacteria|o__Actinomycetales	4.50753	5.80299	9.43026	6.60172	6.12998	11.3379	7.62902	10.4385	22.3126	22.4559	24.372	15.5742	10.3342	10.2933	15.3371	24.7887	11.221	14.0134	8.92006	10.9713	13.2122	30.774	21.6103	47.4375	16.0153	29.5082	6.83846	30.3324	8.03211	8.33441	5.90043	3.6928	35.2593	19.9122	13.1262	10.9491	6.12011	1.37025	59.0404	27.7884	31.1259	13.6796	37.8267	19.084	7.92257	11.5586	12.9514	2.09695	4.85074
k__Bacteria|p__Actinobacteria|c__Actinobacteria|o__Actinomycetales|f__Actinomycetaceae	4.50753	5.80299	9.43026	6.60172	6.12998	11.3379	7.62902	10.4385	22.3126	22.4559	24.372	15.5742	10.3342	10.2933	15.3371	24.7887	11.221	14.0134	8.92006	10.9713	13.2122	30.774	21.6103	47.4375	16.0153	29.5082	6.83846	30.3324	8.03211	8.33441	5.90043	3.6928	35.2593	19.9122	13.1262	10.9491	6.12011	1.37025	59.0404	27.7884	31.1259	13.6796	37.8267	19.084	7.92257	11.5586	12.9514	2.09695	4.85074
k__Bacteria|p__Actinobacteria|c__Actinobacteria|o__Actinomycetales|f__Actinomycetaceae|g__Actinobaculum	0.59844	0.3223	5.89282	0.11925	1.37418	3.41755	0.41296	1.33303	4.63951	1.74751	3.33162	2.58073	1.31513	1.03555	4.289	7.15986	2.90566	0.90961	0.87879	2.28096	3.71963	9.79621	3.24811	3.75698	0.87915	11.5528	0.09368	0.00377	3.54216	2.30263	0.64409	0.94191	0.38072	0.02692	1.17233	2.04583	0.01379	0.12849	0.05692	0.21659	3.00492	1.42437	0	0.2988	3.25658	0.92963	3.08843	0.0501	0.24506
k__Bacteria|p__Actinobacteria|c__Actinobacteria|o__Actinomycetales|f__Actinomycetaceae|g__Actinobaculum|s__Actinobaculum_sp_oral_taxon_183	0.59844	0.3223	5.89282	0.11925	1.37418	3.41755	0.41296	1.33303	4.63951	1.74751	3.33162	2.58073	1.31513	1.03555	4.289	7.15986	2.90566	0.90961	0.87879	2.28096	3.71963	9.79621	3.24811	3.75698	0.87915	11.5528	0.09368	0.00377	3.54216	2.30263	0.64409	0.94191	0.38072	0.02692	1.17233	2.04583	0.01379	0.12849	0.05692	0.21659	3.00492	1.42437	0	0.2988	3.25658	0.92963	3.08843	0.0501	0.24506
k__Bacteria|p__Actinobacteria|c__Actinobacteria|o__Actinomycetales|f__Actinomycetaceae|g__Actinomyces	3.9091	5.48069	3.53744	6.48248	4.7558	7.92035	7.21606	9.10547	17.6731	20.7083	21.0403	12.9935	9.01908	9.25771	11.0481	17.6288	8.31536	13.1038	8.04126	8.69038	9.49256	20.9778	18.3622	43.6805	15.1362	17.9554	6.74479	30.3286	4.48995	6.03178	5.25634	2.75089	34.8786	19.8852	11.9539	8.90327	6.10633	1.24176	58.9835	27.5718	28.121	12.2553	37.8267	18.7852	4.66598	10.6289	9.86299	2.04685	4.60568
k__Bacteria|p__Actinobacteria|c__Actinobacteria|o__Actinomycetales|f__Actinomycetaceae|g__Actinomyces|s__Actinomyces_cardiffensis	0	0	0	0	0	0	0.26312	1.36947	0	0	0	0	0.24599	0.01704	0	0	0	0	0	0.25886	0.0749	0	0	0	0.00467	0.0304	0	0	0	0	0	0.00389	0	0	0.00188	0.00071	0.07994	0.20619	0	0.10613	0	0.02598	0	0	0	0	0.00934	0	0.10468
k__Bacteria|p__Actinobacteria|c__Actinobacteria|o__Actinomycetales|f__Actinomycetaceae|g__Actinomyces|s__Actinomyces_georgiae	0.00749	0.00223	0.0391	0	0.02631	0.00867	0	0.01014	0.07787	0.15942	0.14013	0.18204	0.04185	0.05623	0.24511	0.28901	0.12448	0.1513	0.01053	0.15656	0.036	0.04251	0.09757	0.07145	0.12565	0.07913	0	0	0.09293	0.11591	0.08382	0.04932	0.00295	0	0.1463	0.21363	0.13405	0.01448	0.00428	0.06817	0.00209	0	0	0	0.01202	0	0.05664	0	0.02663
k__Bacteria|p__Actinobacteria|c__Actinobacteria|o__Actinomycetales|f__Actinomycetaceae|g__Actinomyces|s__Actinomyces_graevenitzii	0	0	0	0	0	0	0	0	0	0	0	0	0	0	0	0	0	0	0	0	0	0	0	0	0	0	0.47243	0	0	0	0.01987	0.00378	0	0	0	0	0	0	0	0	0	0	0	0	0.01314	0	0	0	0.0032
k__Bacteria|p__Actinobacteria|c__Actinobacteria|o__Actinomycetales|f__Actinomycetaceae|g__Actinomyces|s__Actinomyces_hongkongensis	0.01949	0.00457	0.00957	0	0	0.0713	0.01528	0.03359	0.10194	0.08479	0.14401	0.23424	0.13157	0.14901	0.10891	0.15763	0.10872	0.05246	0.10475	0.21793	0	0.14512	0.22655	0.10494	0.18902	0.11436	0	0	0.17944	0.25033	0.17544	0.11113	0.00488	0	0.27859	0.27102	0.34771	0.02292	0.00611	0.05627	0	0	0	0	0.02107	0	0.10948	0	0.06308
k__Bacteria|p__Actinobacteria|c__Actinobacteria|o__Actinomycetales|f__Actinomycetaceae|g__Actinomyces|s__Actinomyces_johnsonii	0.34918	0.56351	0.80897	0.08071	1.06326	0.48942	2.67075	0.9209	2.09247	8.91434	3.13493	2.53741	0.87186	1.96766	0.96147	1.04342	0.08701	0.07248	0.34884	2.35783	4.45273	5.80537	0.59524	0.42956	3.88916	1.61793	0.00369	0.00712	0.01434	0.08211	0.05564	0.04014	21.8026	9.13856	0.12861	0.54415	0.1006	0.01486	0.10671	0.20964	0.03986	0.00385	0	0.08185	0.52831	0.43737	1.96051	0.05439	0.12477
k__Bacteria|p__Actinobacteria|c__Actinobacteria|o__Actinomycetales|f__Actinomycetaceae|g__Actinomyces|s__Actinomyces_massiliensis	1.0361	0.38846	0.19725	1.99022	1.60257	1.04104	0.89092	0.34466	0.71609	1.18108	6.12754	1.71466	0.10217	0.5975	1.34375	2.98521	1.32588	1.84022	2.33342	0.80531	1.01735	0.855	0.55316	0.62898	0.57533	0.54587	0	0	0.16518	0.23211	0.00909	0.0272	0.04246	0.00109	0.75072	0.95854	0.04098	0.01171	6.38813	1.96079	3.44661	0.56523	14.0581	0.2046	0.36106	1.61451	0.56381	0.22341	0.11929
k__Bacteria|p__Actinobacteria|c__Actinobacteria|o__Actinomycetales|f__Actinomycetaceae|g__Actinomyces|s__Actinomyces_meyeri	0	0	0.1625	0	0.22737	0.00813	0.06487	0.02248	0.02542	0.10061	0	0	0	0	0	0	0.2488	0.09024	0	0	0	0	0	0	0.01269	0.00303	0	0	0	0	0.00511	0.00484	0.00155	0	0.00036	0.00325	0.01677	0.01868	0	0	0	0	0	0	0	0	0	0	0
k__Bacteria|p__Actinobacteria|c__Actinobacteria|o__Actinomycetales|f__Actinomycetaceae|g__Actinomyces|s__Actinomyces_naeslundii	0.63964	0.2637	1.08189	3.71899	0.85672	1.17667	0.28101	1.54564	5.90732	3.65373	8.04059	3.52197	4.59537	2.66947	3.41023	3.33865	1.28047	2.9711	4.41931	1.39353	2.1625	6.18729	6.82526	7.8847	2.15178	3.68999	2.23363	11.8791	1.39122	1.70692	0.09118	0.11058	0.59696	0.18427	6.3284	2.31186	0.79372	0.11416	5.89179	2.19021	6.71518	1.55667	0	0	0.5256	0	0.5927	0.54843	0.4842
k__Bacteria|p__Actinobacteria|c__Actinobacteria|o__Actinomycetales|f__Actinomycetaceae|g__Actinomyces|s__Actinomyces_odontolyticus	0.21726	0.21963	0	0	0	0.01479	0.0955	0.05389	0.2046	0.10878	0.15309	0.10178	0	0.00238	0.00967	0.02837	0.10658	0.0287	0.01316	0.08347	0.2683	0.03611	0.01102	0.00415	0.96811	0.25229	0.17955	0.02288	0.00018	0.00906	0.82506	0.65469	0.00615	0.00821	0.55467	0.20666	0.57991	0.08617	0.12354	0.1438	0.08665	0.11617	0	0.14792	0.05052	0	1.91594	0.10204	1.08347
k__Bacteria|p__Actinobacteria|c__Actinobacteria|o__Actinomycetales|f__Actinomycetaceae|g__Actinomyces|s__Actinomyces_oris	0.32662	0.49872	0.61353	0.55663	0.61684	0.78942	0.43634	0.44221	3.46385	2.78408	1.84552	1.48362	0.43172	0.90932	0.61433	2.07524	0.79688	4.02109	0.26042	1.23056	1.29727	2.01242	1.27821	0.90251	1.59043	4.74608	3.73084	18.372	0.42139	0.77768	0.89521	0.79374	8.1125	7.51337	1.02831	0.79949	0.87858	0.15101	9.0387	5.07305	9.28718	0.73465	23.7686	11.2777	1.17878	6.92726	0.98145	0.85233	0.62284
k__Bacteria|p__Actinobacteria|c__Actinobacteria|o__Actinomycetales|f__Actinomycetaceae|g__Actinomyces|s__Actinomyces_sp_HMSC035G02	0	0	0	0	0	0	0	0	0	0	0	0	0	0	0	0	0	0	0	0	0	0	0.00278	0	0.00805	0.00363	0.02421	0	0	0	0.05498	0.02412	0	0	0.00146	0	0.01819	0.00085	0.00462	0	0	0	0	0	0.00227	0	0.02599	0	0.05851
k__Bacteria|p__Actinobacteria|c__Actinobacteria|o__Actinomycetales|f__Actinomycetaceae|g__Actinomyces|s__Actinomyces_sp_HPA0247	0	0	0	0	0	0	0	0	0	0	0	0	0	0	0	0	0	0	0	0	0	0	0.00421	0.00486	0.02183	0.0076	0.0055	0	0	0	0.04334	0.04123	0	0	0.00241	0	0.04097	0.02544	0	0	0	0	0	0	0	0	0.02018	0	0.02565
k__Bacteria|p__Actinobacteria|c__Actinobacteria|o__Actinomycetales|f__Actinomycetaceae|g__Actinomyces|s__Actinomyces_sp_ICM47	0	0	0	0	0	0	0	0	0	0	0	0	0	0	0	0	0	0	0	0	0	0	0	0	0.00493	0.003	0.002	0	0.00257	0.00233	0.02097	0.00857	0	0	0	0	0	0	0.00147	0	0	0	0	0	0.02812	0	0	0	0.00319
k__Bacteria|p__Actinobacteria|c__Actinobacteria|o__Actinomycetales|f__Actinomycetaceae|g__Actinomyces|s__Actinomyces_sp_S6_Spd3	0	0	0	0	0	0	0	0	0	0	0	0	0	0	0	0	0	0	0	0	0	0	0	0	0	0	0.02964	0	0	0	0.01874	0.00146	0	0	0	0	0	0	0	0	0	0	0	0	0	0	0	0	0.00915
k__Bacteria|p__Actinobacteria|c__Actinobacteria|o__Actinomycetales|f__Actinomycetaceae|g__Actinomyces|s__Actinomyces_sp_oral_taxon_170	0	0	0.01633	0.13592	0.00362	0	0	0	0	0	0	0	0.0992	0.72664	3.93083	7.29462	0.00208	0.018	0	0.04587	0	0.77075	0.02652	0.01436	0.95908	1.11326	0.00125	0.00334	0.11343	0.03591	0	0	3.07531	0.6865	0.18792	0.49083	0.00373	0.00095	0.00362	0	0.01336	0	0	0	0	0	0.0307	0	0
k__Bacteria|p__Actinobacteria|c__Actinobacteria|o__Actinomycetales|f__Actinomycetaceae|g__Actinomyces|s__Actinomyces_sp_oral_taxon_180	0.00978	0.02775	0.11688	0	0	0.18267	0	0	0	0	0	0	0	0	0	0	0.00489	0.01349	0.0061	0	0	0.08778	0.19919	0.02532	0.14302	0.05443	0	0	0.00759	0.24883	0.41366	0.14548	0.31492	1.00244	0.00049	0	0.77314	0.16333	0.05885	0.69452	0.09555	0.00677	0	4.97492	0.09286	0	0.0376	0	0.35164
k__Bacteria|p__Actinobacteria|c__Actinobacteria|o__Actinomycetales|f__Actinomycetaceae|g__Actinomyces|s__Actinomyces_sp_oral_taxon_181	0	0	0	0	0	0	0	0	0	0	0	0	0	0	0	0	0	0	0	0	0	0	0	0.00034	0	0	0.00705	0	0	0	0	0	0	0	0	0	0	0	0	0	0	0	0	0	0	0	0	0	0.00192
k__Bacteria|p__Actinobacteria|c__Actinobacteria|o__Actinomycetales|f__Actinomycetaceae|g__Actinomyces|s__Actinomyces_sp_oral_taxon_414	1.18509	3.21613	0	0	0.14206	0.87694	2.20567	4.11976	1.59994	1.06328	1.41454	1.95018	1.48327	1.27942	0.25889	0.40544	0.55471	0.50793	0.43012	1.8977	0.1835	0.3409	1.58009	1.09079	3.62409	2.66309	0.00927	0	0.96866	1.52198	1.75953	0.4965	0.61603	1.20442	2.08488	3.02414	1.08937	0.24061	0.5281	0.89372	0.45751	0.51659	0	0.78169	1.13667	1.42096	2.54682	0.26625	0.56506
k__Bacteria|p__Actinobacteria|c__Actinobacteria|o__Actinomycetales|f__Actinomycetaceae|g__Actinomyces|s__Actinomyces_sp_oral_taxon_448	0.00489	0.1687	0.49142	0	0.21706	3.26128	0	0	3.48178	0.01573	0	0.5819	0.00655	0	0.16449	0.01124	3.26305	2.9793	0	0	0	4.69451	6.89648	32.5186	0.44013	2.60965	0.04458	0.04423	0.86733	0.32561	0.00675	0.00435	0.26368	0.14526	0.00563	0.00923	0.00503	0.00579	36.5013	15.1293	6.68008	7.88414	0	0	0	0	0	0	0
k__Bacteria|p__Actinobacteria|c__Actinobacteria|o__Actinomycetales|f__Actinomycetaceae|g__Actinomyces|s__Actinomyces_sp_oral_taxon_897	0.11356	0.1273	0	0	0	0	0.2926	0.24272	0.00183	2.6425	0.03999	0.68566	1.00951	0.88305	0.00044	0	0.4118	0.35748	0.11459	0.24278	0	0	0.06589	0	0.42818	0.42167	0	0	0.26568	0.72301	0.77794	0.22986	0.03854	0.00112	0.45325	0.06975	1.20364	0.1646	0.3126	1.04624	0.95578	0.8452	0	1.31649	0.71557	0.22882	1.01183	0	0.9584
k__Bacteria|p__Actinobacteria|c__Actinobacteria|o__Actinomycetales|f__Actinomycetaceae|g__Actinomyces|s__Actinomyces_viscosus	0	0	0	0	0	0	0	0	0	0	0	0	0	0	0	0	0	0	0	0	0	0	0	0	0	0	0.00114	0	0	0	0	0	0	0	0	0	0	0	0.01368	0	0.34111	0	0	0	0	0	0	0	0
k__Bacteria|p__Actinobacteria|c__Actinobacteria|o__Bifidobacteriales	0	0	0.01867	0	0	0	0	0	0	0	0	0	0.00231	0.00285	0	0	0	0	0	0	0	0	0.01213	0.32855	0.01114	0.0134	0.01316	0.02487	0.0028	0.00119	0.00284	0.00097	0.0137	0.00325	0.0084	0.00664	0.00408	0	1.77719	4.22774	0.25255	0.06941	0	5.27235	0	0	0	0	0.07825
k__Bacteria|p__Actinobacteria|c__Actinobacteria|o__Bifidobacteriales|f__Bifidobacteriaceae	0	0	0.01867	0	0	0	0	0	0	0	0	0	0.00231	0.00285	0	0	0	0	0	0	0	0	0.01213	0.32855	0.01114	0.0134	0.01316	0.02487	0.0028	0.00119	0.00284	0.00097	0.0137	0.00325	0.0084	0.00664	0.00408	0	1.77719	4.22774	0.25255	0.06941	0	5.27235	0	0	0	0	0.07825
k__Bacteria|p__Actinobacteria|c__Actinobacteria|o__Bifidobacteriales|f__Bifidobacteriaceae|g__Aeriscardovia	0	0	0	0	0	0	0	0	0	0	0	0	0	0	0	0	0	0	0	0	0	0	0.00406	0.00678	0.01114	0.0134	0.01316	0.02487	0.0028	0.00119	0.00248	0.00097	0.0137	0.00325	0.0084	0.00664	0.00408	0	0	0	0	0	0	0	0	0	0	0	0
k__Bacteria|p__Actinobacteria|c__Actinobacteria|o__Bifidobacteriales|f__Bifidobacteriaceae|g__Aeriscardovia|s__Aeriscardovia_aeriphila	0	0	0	0	0	0	0	0	0	0	0	0	0	0	0	0	0	0	0	0	0	0	0.00406	0.00678	0.01114	0.0134	0.01316	0.02487	0.0028	0.00119	0.00248	0.00097	0.0137	0.00325	0.0084	0.00664	0.00408	0	0	0	0	0	0	0	0	0	0	0	0
k__Bacteria|p__Actinobacteria|c__Actinobacteria|o__Bifidobacteriales|f__Bifidobacteriaceae|g__Alloscardovia	0	0	0	0	0	0	0	0	0	0	0	0	0	0	0	0	0	0	0	0	0	0	0	0	0	0	0	0	0	0	0.00036	0	0	0	0	0	0	0	0	0	0	0	0	0	0	0	0	0	0
k__Bacteria|p__Actinobacteria|c__Actinobacteria|o__Bifidobacteriales|f__Bifidobacteriaceae|g__Alloscardovia|s__Alloscardovia_omnicolens	0	0	0	0	0	0	0	0	0	0	0	0	0	0	0	0	0	0	0	0	0	0	0	0	0	0	0	0	0	0	0.00036	0	0	0	0	0	0	0	0	0	0	0	0	0	0	0	0	0	0
k__Bacteria|p__Actinobacteria|c__Actinobacteria|o__Bifidobacteriales|f__Bifidobacteriaceae|g__Bifidobacterium	0	0	0	0	0	0	0	0	0	0	0	0	0	0	0	0	0	0	0	0	0	0	0	0	0	0	0	0	0	0	0	0	0	0	0	0	0	0	0.18651	1.87504	0.03236	0.05641	0	0	0	0	0	0	0.07825
k__Bacteria|p__Actinobacteria|c__Actinobacteria|o__Bifidobacteriales|f__Bifidobacteriaceae|g__Bifidobacterium|s__Bifidobacterium_dentium	0	0	0	0	0	0	0	0	0	0	0	0	0	0	0	0	0	0	0	0	0	0	0	0	0	0	0	0	0	0	0	0	0	0	0	0	0	0	0.18651	1.87504	0.03236	0.05641	0	0	0	0	0	0	0.07825
k__Bacteria|p__Actinobacteria|c__Actinobacteria|o__Bifidobacteriales|f__Bifidobacteriaceae|g__Parascardovia	0	0	0	0	0	0	0	0	0	0	0	0	0	0	0	0	0	0	0	0	0	0	0	0	0	0	0	0	0	0	0	0	0	0	0	0	0	0	1.07524	1.88771	0.20288	0.013	0	0	0	0	0	0	0
k__Bacteria|p__Actinobacteria|c__Actinobacteria|o__Bifidobacteriales|f__Bifidobacteriaceae|g__Parascardovia|s__Parascardovia_denticolens	0	0	0	0	0	0	0	0	0	0	0	0	0	0	0	0	0	0	0	0	0	0	0	0	0	0	0	0	0	0	0	0	0	0	0	0	0	0	1.07524	1.88771	0.20288	0.013	0	0	0	0	0	0	0
k__Bacteria|p__Actinobacteria|c__Actinobacteria|o__Bifidobacteriales|f__Bifidobacteriaceae|g__Scardovia	0	0	0.01867	0	0	0	0	0	0	0	0	0	0.00231	0.00285	0	0	0	0	0	0	0	0	0.00806	0.32177	0	0	0	0	0	0	0	0	0	0	0	0	0	0	0.51544	0.46498	0.01731	0	0	5.27235	0	0	0	0	0
k__Bacteria|p__Actinobacteria|c__Actinobacteria|o__Bifidobacteriales|f__Bifidobacteriaceae|g__Scardovia|s__Scardovia_wiggsiae	0	0	0.01867	0	0	0	0	0	0	0	0	0	0.00231	0.00285	0	0	0	0	0	0	0	0	0.00806	0.32177	0	0	0	0	0	0	0	0	0	0	0	0	0	0	0.51544	0.46498	0.01731	0	0	5.27235	0	0	0	0	0
k__Bacteria|p__Actinobacteria|c__Actinobacteria|o__Corynebacteriales	0.49488	0.4989	4.72772	9.51471	6.89261	9.36507	4.08678	7.75204	20.0662	15.8329	14.004	8.75913	8.47946	9.93185	40.9324	25.0961	24.9345	37.7581	5.96438	13.0605	11.8524	14.2788	21.3941	13.8281	6.06628	9.36319	2.57563	5.30066	24.7446	16.8557	10.0496	12.7029	0.37013	0.03599	9.31106	10.565	11.7635	0.9977	9.90992	1.94323	14.1512	1.59197	5.15028	0.02882	4.76554	2.01018	7.52041	2.10527	4.70007
k__Bacteria|p__Actinobacteria|c__Actinobacteria|o__Corynebacteriales|f__Corynebacteriaceae	0.49488	0.4989	4.72772	9.51471	6.89261	9.36507	4.08678	7.75204	20.0662	15.8329	14.004	8.75913	8.47946	9.93185	40.9324	25.0961	24.9345	37.7581	5.96438	13.0605	11.8524	14.2788	21.3941	13.8281	6.06628	9.36319	2.57563	5.30066	24.7446	16.8557	10.0496	12.7029	0.37013	0.03599	9.31106	10.565	11.7635	0.9977	9.90992	1.94323	14.1512	1.59197	5.15028	0.02882	4.76554	2.01018	7.52041	2.10527	4.69746
k__Bacteria|p__Actinobacteria|c__Actinobacteria|o__Corynebacteriales|f__Corynebacteriaceae|g__Corynebacterium	0.49488	0.4989	4.72772	9.51471	6.89261	9.36507	4.08678	7.75204	20.0662	15.8329	14.004	8.75913	8.47946	9.93185	40.9324	25.0961	24.9345	37.7581	5.96438	13.0605	11.8524	14.2788	21.3941	13.8281	6.06628	9.36319	2.57563	5.30066	24.7446	16.8557	10.0496	12.7029	0.37013	0.03599	9.31106	10.565	11.7635	0.9977	9.90992	1.94323	14.1512	1.59197	5.15028	0.02882	4.76554	2.01018	7.52041	2.10527	4.69746
k__Bacteria|p__Actinobacteria|c__Actinobacteria|o__Corynebacteriales|f__Corynebacteriaceae|g__Corynebacterium|s__Corynebacterium_atypicum	0	0	0	0	0	0	0	0	0	0	0	0	0	0	0	0	0	0	0	0	0	0	0.00203	0.00028	0	0.00253	0.00035	0.00038	0.00081	0	0	0	0	0	0.00213	0.00246	0.00173	0	0	0	0	0	0	0	0	0	0	0	0
k__Bacteria|p__Actinobacteria|c__Actinobacteria|o__Corynebacteriales|f__Corynebacteriaceae|g__Corynebacterium|s__Corynebacterium_durum	0.12324	0.22148	0.02127	3.16344	1.83084	0.14161	0.49538	1.80261	0.8928	1.15926	1.65581	0.20568	0.20574	1.28062	1.31623	3.02097	0.2838	0.7595	1.41726	0.96365	0.64304	0.12044	0.01984	0.43397	0.5549	3.61776	1.49325	5.227	0.17036	0.21805	0.09499	0.18822	0.05626	0.00117	0.83462	0.367	0.01347	0.00576	1.44652	0.36821	2.80339	0.35561	0	0	0.75661	0.29751	0.73636	1.48706	0.0122
k__Bacteria|p__Actinobacteria|c__Actinobacteria|o__Corynebacteriales|f__Corynebacteriaceae|g__Corynebacterium|s__Corynebacterium_matruchotii	0.37164	0.27741	4.70645	6.35127	5.06178	9.22346	3.5914	5.94943	19.1734	14.6736	12.3482	8.55344	8.27372	8.65123	39.6161	22.0751	24.6507	36.9986	4.54712	12.0968	11.2094	14.1584	21.3722	13.3939	5.51137	5.7429	1.08202	0.07329	24.5735	16.6376	9.95461	12.5147	0.31387	0.03482	8.47431	10.1955	11.7483	0.99194	8.4634	1.57502	11.3479	1.23636	5.15028	0.02882	4.00894	1.71267	6.78405	0.6182	4.68525
k__Bacteria|p__Actinobacteria|c__Actinobacteria|o__Corynebacteriales|f__Corynebacteriales_unclassified	0	0	0	0	0	0	0	0	0	0	0	0	0	0	0	0	0	0	0	0	0	0	0	0	0	0	0	0	0	0	0	0	0	0	0	0	0	0	0	0	0	0	0	0	0	0	0	0	0.00261
k__Bacteria|p__Actinobacteria|c__Actinobacteria|o__Corynebacteriales|f__Corynebacteriales_unclassified|g__Lawsonella	0	0	0	0	0	0	0	0	0	0	0	0	0	0	0	0	0	0	0	0	0	0	0	0	0	0	0	0	0	0	0	0	0	0	0	0	0	0	0	0	0	0	0	0	0	0	0	0	0.00261
k__Bacteria|p__Actinobacteria|c__Actinobacteria|o__Corynebacteriales|f__Corynebacteriales_unclassified|g__Lawsonella|s__Lawsonella_clevelandensis	0	0	0	0	0	0	0	0	0	0	0	0	0	0	0	0	0	0	0	0	0	0	0	0	0	0	0	0	0	0	0	0	0	0	0	0	0	0	0	0	0	0	0	0	0	0	0	0	0.00261
k__Bacteria|p__Actinobacteria|c__Actinobacteria|o__Micrococcales	0.13986	0.0988	2.50379	3.13524	3.45019	0.12124	0.95988	2.48553	3.38811	2.25995	5.30429	0.5498	0.89148	4.83205	0.25806	1.9245	1.84965	0.8544	2.36331	6.0759	3.20839	1.36682	1.20624	0.92305	0.61212	1.26495	37.3651	24.9544	0.49621	1.3669	2.00452	0.6669	0.02075	0.0073	0.60057	0.32581	0.05326	0.04923	0.45635	0.41109	0.94886	0.24628	13.1651	1.92034	2.75579	6.17467	1.3612	2.54014	0.89322
k__Bacteria|p__Actinobacteria|c__Actinobacteria|o__Micrococcales|f__Micrococcaceae	0.13986	0.0988	2.50379	3.13524	3.45019	0.12124	0.95988	2.48553	3.38811	2.25995	5.30429	0.5498	0.89148	4.83205	0.25806	1.9245	1.84965	0.8544	2.36331	6.0759	3.20839	1.36682	1.20624	0.92305	0.61212	1.26495	37.3651	24.9544	0.49621	1.3669	2.00452	0.6669	0.02075	0.0073	0.60057	0.32581	0.05326	0.04923	0.45635	0.41109	0.94886	0.24628	13.1651	1.92034	2.75579	6.17467	1.3612	2.54014	0.89322
k__Bacteria|p__Actinobacteria|c__Actinobacteria|o__Micrococcales|f__Micrococcaceae|g__Rothia	0.13986	0.0988	2.50379	3.13524	3.45019	0.12124	0.95988	2.48553	3.38811	2.25995	5.30429	0.5498	0.89148	4.83205	0.25806	1.9245	1.84965	0.8544	2.36331	6.0759	3.20839	1.36682	1.20624	0.92305	0.61212	1.26495	37.3651	24.9544	0.49621	1.3669	2.00452	0.6669	0.02075	0.0073	0.60057	0.32581	0.05326	0.04923	0.45635	0.41109	0.94886	0.24628	13.1651	1.92034	2.75579	6.17467	1.3612	2.54014	0.89322
k__Bacteria|p__Actinobacteria|c__Actinobacteria|o__Micrococcales|f__Micrococcaceae|g__Rothia|s__Rothia_aeria	0.09624	0.04217	0.60662	2.8725	2.64171	0.07361	0.86776	1.68624	1.48254	1.19939	3.09999	0.28129	0.66837	3.8588	0.05886	1.79258	0.01606	0.2362	2.36331	3.67037	1.73507	0.61998	0.48673	0.37075	0.30178	1.18287	37.3314	24.949	0.38265	1.17747	0.27413	0.18419	0.01736	0.0073	0.57342	0.30644	0.04361	0.03734	0.42631	0.31795	0.93703	0.24472	13.1651	0.75817	2.55527	6.05484	1.09197	2.52004	0.80573
k__Bacteria|p__Actinobacteria|c__Actinobacteria|o__Micrococcales|f__Micrococcaceae|g__Rothia|s__Rothia_dentocariosa	0.04362	0.05663	1.89717	0.26274	0.80847	0.04763	0.05524	0.75734	1.88268	1.06056	2.20088	0.26851	0.21301	0.94864	0.19889	0.13152	1.83326	0.6182	0	2.40553	1.47331	0.74684	0.69531	0.51884	0.30413	0.07525	0.0013	0	0.11164	0.18878	1.6996	0.45933	0.00123	0	0.02293	0.01515	0.0082	0.01189	0.00461	0	0	0	0	1.14005	0.15751	0.11983	0.23141	0.0201	0.06322
k__Bacteria|p__Actinobacteria|c__Actinobacteria|o__Micrococcales|f__Micrococcaceae|g__Rothia|s__Rothia_mucilaginosa	0	0	0	0	0	0	0.03689	0.04195	0.02289	0	0.00342	0	0.0101	0.02461	0.00031	0.00041	0.00033	0	0	0	0	0	0.0242	0.03346	0.00621	0.00683	0.03239	0.00544	0.00191	0.00065	0.03079	0.02338	0.00217	0	0.00422	0.00422	0.00145	0	0.02543	0.09314	0.01182	0.00156	0	0.02212	0.04301	0	0.03781	0	0.02428
k__Bacteria|p__Actinobacteria|c__Actinobacteria|o__Nakamurellales	0	0	0	0	0	0	0	0	0	0	0	0	0	0	0	0	0	0	0	0	0	0	0.00073	0.00033	0	0.00218	0	0	0	0	0	0	0.00093	0	0.00125	0	0	0	0	0	0	0	0	0	0	0	0	0	0
k__Bacteria|p__Actinobacteria|c__Actinobacteria|o__Nakamurellales|f__Nakamurellaceae	0	0	0	0	0	0	0	0	0	0	0	0	0	0	0	0	0	0	0	0	0	0	0.00073	0.00033	0	0.00218	0	0	0	0	0	0	0.00093	0	0.00125	0	0	0	0	0	0	0	0	0	0	0	0	0	0
k__Bacteria|p__Actinobacteria|c__Actinobacteria|o__Nakamurellales|f__Nakamurellaceae|g__Nakamurella	0	0	0	0	0	0	0	0	0	0	0	0	0	0	0	0	0	0	0	0	0	0	0.00073	0.00033	0	0.00218	0	0	0	0	0	0	0.00093	0	0.00125	0	0	0	0	0	0	0	0	0	0	0	0	0	0
k__Bacteria|p__Actinobacteria|c__Actinobacteria|o__Nakamurellales|f__Nakamurellaceae|g__Nakamurella|s__Nakamurella_silvestris	0	0	0	0	0	0	0	0	0	0	0	0	0	0	0	0	0	0	0	0	0	0	0.00073	0.00033	0	0.00218	0	0	0	0	0	0	0.00093	0	0.00125	0	0	0	0	0	0	0	0	0	0	0	0	0	0
k__Bacteria|p__Actinobacteria|c__Actinobacteria|o__Propionibacteriales	0.05324	0.1357	0.96	0.31256	0	0.00166	4.87455	2.88598	1.28378	2.59736	2.54836	3.00934	3.04453	1.43741	0.58549	2.15443	0.757	0.2258	0.86585	4.13894	6.49329	1.76808	1.70932	2.09612	0.18705	0.6101	0.01992	0.31866	1.90982	1.08641	0.91859	0.77303	11.6399	2.76532	1.82685	2.26264	1.38128	0.36724	2.75366	1.1546	1.92804	0.32706	0.4445	0.35875	1.79074	6.75303	6.45665	0.23951	2.55743
k__Bacteria|p__Actinobacteria|c__Actinobacteria|o__Propionibacteriales|f__Propionibacteriaceae	0.05324	0.1357	0.96	0.31256	0	0.00166	4.87455	2.88598	1.28378	2.59736	2.54836	3.00934	3.04453	1.43741	0.58549	2.15443	0.757	0.2258	0.86585	4.13894	6.49329	1.76808	1.70932	2.09612	0.18705	0.6101	0.01992	0.31866	1.90982	1.08641	0.91859	0.77303	11.6399	2.76532	1.82685	2.26264	1.38128	0.36724	2.75366	1.1546	1.92804	0.32706	0.4445	0.35875	1.79074	6.75303	6.45665	0.23951	2.55743
k__Bacteria|p__Actinobacteria|c__Actinobacteria|o__Propionibacteriales|f__Propionibacteriaceae|g__Propionibacterium	0	0	0	0.01291	0	0	0	0	0	0	0	0	0	0	0	0	0	0	0	0	0	0.01669	0.47607	1.52256	0	0	0	0	0.43315	0.01571	0	0	0	0	0	0.00373	0.02123	0	2.61932	0.9869	0.08822	0	0	0.35875	0	0	0	0	1.14004
k__Bacteria|p__Actinobacteria|c__Actinobacteria|o__Propionibacteriales|f__Propionibacteriaceae|g__Propionibacterium|s__Propionibacterium_acidifaciens	0	0	0	0	0	0	0	0	0	0	0	0	0	0	0	0	0	0	0	0	0	0.01669	0.47607	1.52098	0	0	0	0	0.43315	0.01571	0	0	0	0	0	0	0	0	2.61932	0.9869	0.08822	0	0	0.35875	0	0	0	0	1.14004
k__Bacteria|p__Actinobacteria|c__Actinobacteria|o__Propionibacteriales|f__Propionibacteriaceae|g__Propionibacterium|s__Propionibacterium_australiense	0	0	0	0	0	0	0	0	0	0	0	0	0	0	0	0	0	0	0	0	0	0	0	0.00159	0	0	0	0	0	0	0	0	0	0	0	0	0	0	0	0	0	0	0	0	0	0	0	0	0
k__Bacteria|p__Actinobacteria|c__Actinobacteria|o__Propionibacteriales|f__Propionibacteriaceae|g__Propionibacterium|s__Propionibacterium_sp_oral_taxon_192	0	0	0	0.01291	0	0	0	0	0	0	0	0	0	0	0	0	0	0	0	0	0	0	0	0	0	0	0	0	0	0	0	0	0	0	0	0.00373	0.02123	0	0	0	0	0	0	0	0	0	0	0	0
k__Bacteria|p__Actinobacteria|c__Actinobacteria|o__Propionibacteriales|f__Propionibacteriaceae|g__Pseudopropionibacterium	0.05324	0.1357	0.96	0.29965	0	0.00166	4.87455	2.88598	1.28378	2.59736	2.54836	3.00934	3.04453	1.43741	0.58549	2.15443	0.757	0.2258	0.86585	4.13894	6.49329	1.75139	1.23325	0.57356	0.18705	0.6101	0.01992	0.31866	1.47667	1.0707	0.91859	0.77303	11.6399	2.76532	1.82685	2.25891	1.36005	0.36724	0.13434	0.16771	1.83981	0.32706	0.4445	0	1.79074	6.75303	6.45665	0.23951	1.41738
k__Bacteria|p__Actinobacteria|c__Actinobacteria|o__Propionibacteriales|f__Propionibacteriaceae|g__Pseudopropionibacterium|s__Pseudopropionibacterium_propionicum	0.05324	0.1357	0.96	0.29965	0	0.00166	4.87455	2.88598	1.28378	2.59736	2.54836	3.00934	3.04453	1.43741	0.58549	2.15443	0.757	0.2258	0.86585	4.13894	6.49329	1.75139	1.23325	0.57356	0.18705	0.6101	0.01992	0.31866	1.47667	1.0707	0.91859	0.77303	11.6399	2.76532	1.82685	2.25891	1.36005	0.36724	0.13434	0.16771	1.83981	0.32706	0.4445	0	1.79074	6.75303	6.45665	0.23951	1.41738
k__Bacteria|p__Actinobacteria|c__Coriobacteriia	0.08335	0.92442	0.25456	0	0.0526	0.02813	0	0.02799	0	0	0	0.01034	0.11629	0.05808	0	0.00685	0.17655	0.12889	0.00132	0.02673	0	0.0838	0.07099	0.04014	0.35567	0.23001	0.00302	0.00523	0.23104	0.40426	0.18158	0.06581	0.03705	0.38678	0.08984	0.09164	0.25071	0.48225	0.3369	3.94463	0.19039	0.84201	0	4.03523	0.20899	0.75614	0.13721	0.41005	1.05063
k__Bacteria|p__Actinobacteria|c__Coriobacteriia|o__Coriobacteriales	0.08335	0.91433	0.25456	0	0.0526	0.02813	0	0.00445	0	0	0	0.01034	0.08866	0.05058	0	0.00497	0.11374	0.11823	0.00132	0.02673	0	0.08084	0.0695	0.03116	0.30584	0.20665	0.00302	0.00376	0.1928	0.31379	0.15819	0.03841	0.03705	0.37137	0.07447	0.08749	0.21165	0.39022	0.32968	3.45061	0.19039	0.7938	0	3.90247	0.16708	0	0.10095	0	0.98854
k__Bacteria|p__Actinobacteria|c__Coriobacteriia|o__Coriobacteriales|f__Atopobiaceae	0.08335	0.91433	0.25456	0	0.0526	0.02813	0	0.00445	0	0	0	0.01034	0.08866	0.05058	0	0.00497	0.11374	0.11823	0.00132	0.02673	0	0.08084	0.0477	0.01425	0.26901	0.16209	0	0	0.16314	0.29454	0.14819	0.03524	0.01416	0.34585	0.05622	0.06554	0.18165	0.37231	0.32915	3.45061	0.19039	0.7938	0	3.90247	0.16708	0	0.10095	0	0.98785
k__Bacteria|p__Actinobacteria|c__Coriobacteriia|o__Coriobacteriales|f__Atopobiaceae|g__Atopobium	0.08335	0.86571	0.25456	0	0.0526	0.02813	0	0	0	0	0	0.01034	0.08273	0.05058	0	0.00497	0.11374	0.11823	0.00132	0.02673	0	0.0741	0.02469	0.005	0.12929	0.04873	0	0	0.09239	0.23685	0.13244	0.03382	0	0.00575	0.04048	0.03971	0.09036	0.11074	0.32396	3.13232	0.19039	0.71682	0	2.97883	0.16708	0	0.09022	0	0.84952
k__Bacteria|p__Actinobacteria|c__Coriobacteriia|o__Coriobacteriales|f__Atopobiaceae|g__Atopobium|s__Atopobium_deltae	0	0	0	0	0	0	0	0	0	0	0	0	0	0	0	0	0	0	0	0	0	0	0	0	0	0	0	0	0.00388	0.02036	0	0	0	0.00575	0	0	0	0	0.0015	0	0	0	0	0	0	0	0.02179	0	0
k__Bacteria|p__Actinobacteria|c__Coriobacteriia|o__Coriobacteriales|f__Atopobiaceae|g__Atopobium|s__Atopobium_parvulum	0.04628	0.31552	0.23425	0	0.0526	0.02654	0	0	0	0	0	0.01034	0.00985	0.00775	0	0	0	0.0036	0	0	0	0.00757	0.01351	0.00197	0.03735	0.00753	0	0	0.01474	0.04638	0.07527	0.02174	0	0	0.02471	0.00477	0.0457	0.00468	0.02899	0.04672	0.01991	0	0	0.19611	0.01599	0	0.02207	0	0.176
k__Bacteria|p__Actinobacteria|c__Coriobacteriia|o__Coriobacteriales|f__Atopobiaceae|g__Atopobium|s__Atopobium_rimae	0.03706	0.55019	0.02031	0	0	0.0016	0	0	0	0	0	0	0.07289	0.04283	0	0.00497	0.11374	0.11463	0.00132	0.02673	0	0.06653	0.01118	0.00303	0.09194	0.0412	0	0	0.07377	0.17011	0.05717	0.01208	0	0	0.01576	0.03494	0.04466	0.10606	0.29347	3.0856	0.17047	0.71682	0	2.78272	0.15109	0	0.04636	0	0.67353
k__Bacteria|p__Actinobacteria|c__Coriobacteriia|o__Coriobacteriales|f__Atopobiaceae|g__Olsenella	0	0.04862	0	0	0	0	0	0.00445	0	0	0	0	0.00592	0	0	0	0	0	0	0	0	0.00675	0.02301	0.00925	0.13972	0.11336	0	0	0.07075	0.05768	0.01574	0.00143	0.01416	0.34009	0.01575	0.02583	0.09129	0.26157	0.00519	0.3183	0	0.07698	0	0.92364	0	0	0.01073	0	0.13833
k__Bacteria|p__Actinobacteria|c__Coriobacteriia|o__Coriobacteriales|f__Atopobiaceae|g__Olsenella|s__Olsenella_profusa	0	0	0	0	0	0	0	0	0	0	0	0	0	0	0	0	0	0	0	0	0	0	0.01227	0.00484	0.05463	0.04098	0	0	0.02952	0.01906	0.00368	0	0.00556	0.06617	0.00702	0.01231	0.02481	0.03819	0	0.0203	0	0	0	0.03121	0	0	0.0027	0	0.03477
k__Bacteria|p__Actinobacteria|c__Coriobacteriia|o__Coriobacteriales|f__Atopobiaceae|g__Olsenella|s__Olsenella_scatoligenes	0	0	0	0	0	0	0	0	0	0	0	0	0	0	0	0	0	0	0	0	0	0	0.01074	0.00441	0.04057	0.03768	0	0	0.02261	0.01356	0.00203	0.00143	0.0086	0.0381	0.00707	0.00988	0.01948	0.02057	0.00147	0.02801	0	0	0	0.00641	0	0	0	0	0.0081
k__Bacteria|p__Actinobacteria|c__Coriobacteriia|o__Coriobacteriales|f__Atopobiaceae|g__Olsenella|s__Olsenella_uli	0	0.04862	0	0	0	0	0	0.00445	0	0	0	0	0.00592	0	0	0	0	0	0	0	0	0.00675	0	0	0.04452	0.0347	0	0	0.01862	0.02507	0.01003	0	0	0.23582	0.00166	0.00364	0.047	0.20282	0.00372	0.26998	0	0.07698	0	0.88601	0	0	0.00803	0	0.09546
k__Bacteria|p__Actinobacteria|c__Coriobacteriia|o__Coriobacteriales|f__Coriobacteriaceae	0	0	0	0	0	0	0	0	0	0	0	0	0	0	0	0	0	0	0	0	0	0	0.0218	0.01691	0.03682	0.04456	0.00302	0.00376	0.02965	0.01926	0.01	0.00317	0.02289	0.02553	0.01824	0.02195	0.03	0.01791	0.00053	0	0	0	0	0	0	0	0	0	0.00069
k__Bacteria|p__Actinobacteria|c__Coriobacteriia|o__Coriobacteriales|f__Coriobacteriaceae|g__Collinsella	0	0	0	0	0	0	0	0	0	0	0	0	0	0	0	0	0	0	0	0	0	0	0.00698	0.00226	0.01683	0.02012	0.00022	0	0.01241	0.00656	0.00604	0.00161	0.00934	0.00589	0.00689	0.00955	0.01337	0.0042	0	0	0	0	0	0	0	0	0	0	0
k__Bacteria|p__Actinobacteria|c__Coriobacteriia|o__Coriobacteriales|f__Coriobacteriaceae|g__Collinsella|s__Collinsella_aerofaciens	0	0	0	0	0	0	0	0	0	0	0	0	0	0	0	0	0	0	0	0	0	0	0.00102	0.00128	0.00592	0.00638	0	0	0.00555	0	0.00226	0.00161	0.0034	0	0.00285	0.00187	0.00553	0	0	0	0	0	0	0	0	0	0	0	0
k__Bacteria|p__Actinobacteria|c__Coriobacteriia|o__Coriobacteriales|f__Coriobacteriaceae|g__Collinsella|s__Collinsella_intestinalis	0	0	0	0	0	0	0	0	0	0	0	0	0	0	0	0	0	0	0	0	0	0	0.00252	0.00098	0.00459	0.00877	0.00022	0	0.00211	0.00237	0.00278	0	0.00403	0.00589	0.00188	0.00397	0.00326	0.0009	0	0	0	0	0	0	0	0	0	0	0
k__Bacteria|p__Actinobacteria|c__Coriobacteriia|o__Coriobacteriales|f__Coriobacteriaceae|g__Collinsella|s__Collinsella_stercoris	0	0	0	0	0	0	0	0	0	0	0	0	0	0	0	0	0	0	0	0	0	0	0.00344	0	0.00632	0.00498	0	0	0.00475	0.00418	0.001	0	0.00191	0	0.00216	0.00371	0.00458	0.0033	0	0	0	0	0	0	0	0	0	0	0
k__Bacteria|p__Actinobacteria|c__Coriobacteriia|o__Coriobacteriales|f__Coriobacteriaceae|g__Enorma	0	0	0	0	0	0	0	0	0	0	0	0	0	0	0	0	0	0	0	0	0	0	0.01482	0.01465	0.02	0.02444	0.0028	0.00376	0.01724	0.0127	0.00396	0.00156	0.01355	0.01964	0.01136	0.0124	0.01663	0.01371	0.00053	0	0	0	0	0	0	0	0	0	0.00069
k__Bacteria|p__Actinobacteria|c__Coriobacteriia|o__Coriobacteriales|f__Coriobacteriaceae|g__Enorma|s__Enorma_massiliensis	0	0	0	0	0	0	0	0	0	0	0	0	0	0	0	0	0	0	0	0	0	0	0.00064	0.00174	0.00206	0.00141	0	0	0.00247	0.00077	0	0	0.00043	0.00572	0.0008	0	0.00299	0.00423	0	0	0	0	0	0	0	0	0	0	0
k__Bacteria|p__Actinobacteria|c__Coriobacteriia|o__Coriobacteriales|f__Coriobacteriaceae|g__Enorma|s__[Collinsella]_massiliensis	0	0	0	0	0	0	0	0	0	0	0	0	0	0	0	0	0	0	0	0	0	0	0.01418	0.01291	0.01793	0.02303	0.0028	0.00376	0.01478	0.01193	0.00396	0.00156	0.01312	0.01392	0.01055	0.0124	0.01364	0.00947	0.00053	0	0	0	0	0	0	0	0	0	0.00069
k__Bacteria|p__Actinobacteria|c__Coriobacteriia|o__Eggerthellales	0	0.01009	0	0	0	0	0	0.02354	0	0	0	0	0.02763	0.00751	0	0.00188	0.06281	0.01066	0	0	0	0.00296	0.00149	0.00898	0.04983	0.02336	0	0.00147	0.03824	0.09047	0.02339	0.0274	0	0.01541	0.01537	0.00416	0.03906	0.09203	0.00723	0.49401	0	0.04822	0	0.13276	0.04191	0.75614	0.03626	0.41005	0.06209
k__Bacteria|p__Actinobacteria|c__Coriobacteriia|o__Eggerthellales|f__Eggerthellaceae	0	0.01009	0	0	0	0	0	0.02354	0	0	0	0	0.02763	0.00751	0	0.00188	0.06281	0.01066	0	0	0	0.00296	0.00149	0.00898	0.04983	0.02336	0	0.00147	0.03824	0.09047	0.02339	0.0274	0	0.01541	0.01537	0.00416	0.03906	0.09203	0.00723	0.49401	0	0.04822	0	0.13276	0.04191	0.75614	0.03626	0.41005	0.06209
k__Bacteria|p__Actinobacteria|c__Coriobacteriia|o__Eggerthellales|f__Eggerthellaceae|g__Denitrobacterium	0	0	0	0	0	0	0	0	0	0	0	0	0	0	0	0	0	0	0	0	0	0	0	0	0.00254	0	0	0	0	0.00083	0	0	0	0	0	0	0.00049	0	0	0	0	0	0	0	0	0	0	0	0
k__Bacteria|p__Actinobacteria|c__Coriobacteriia|o__Eggerthellales|f__Eggerthellaceae|g__Denitrobacterium|s__Denitrobacterium_detoxificans	0	0	0	0	0	0	0	0	0	0	0	0	0	0	0	0	0	0	0	0	0	0	0	0	0.00254	0	0	0	0	0.00083	0	0	0	0	0	0	0.00049	0	0	0	0	0	0	0	0	0	0	0	0
k__Bacteria|p__Actinobacteria|c__Coriobacteriia|o__Eggerthellales|f__Eggerthellaceae|g__Enterorhabdus	0	0	0	0	0	0	0	0	0	0	0	0	0	0	0	0	0	0	0	0	0	0	0	0	0	0.00065	0	0	0	0.00106	0	0	0	0	0.00029	0	0.00033	0	0	0	0	0	0	0	0	0	0	0	0
k__Bacteria|p__Actinobacteria|c__Coriobacteriia|o__Eggerthellales|f__Eggerthellaceae|g__Enterorhabdus|s__Enterorhabdus_caecimuris	0	0	0	0	0	0	0	0	0	0	0	0	0	0	0	0	0	0	0	0	0	0	0	0	0	0.00065	0	0	0	0.00106	0	0	0	0	0.00029	0	0.00033	0	0	0	0	0	0	0	0	0	0	0	0
k__Bacteria|p__Actinobacteria|c__Coriobacteriia|o__Eggerthellales|f__Eggerthellaceae|g__Slackia	0	0.01009	0	0	0	0	0	0.02354	0	0	0	0	0.02763	0.00751	0	0.00188	0.06281	0.01066	0	0	0	0.00296	0.00149	0.00898	0.04729	0.02271	0	0.00147	0.03824	0.08858	0.02339	0.0274	0	0.01541	0.01508	0.00416	0.03824	0.09203	0.00723	0.49401	0	0.04822	0	0.13276	0.04191	0.75614	0.03626	0.41005	0.06209
k__Bacteria|p__Actinobacteria|c__Coriobacteriia|o__Eggerthellales|f__Eggerthellaceae|g__Slackia|s__Slackia_exigua	0	0.01009	0	0	0	0	0	0.02354	0	0	0	0	0.02763	0.00751	0	0.00188	0.06281	0.01066	0	0	0	0.00296	0	0.00898	0.04478	0.01634	0	0	0.03441	0.08418	0.02339	0.0274	0	0.01541	0.01364	0.00334	0.03672	0.08915	0.00723	0.49401	0	0.04822	0	0.13276	0.04191	0.75614	0.03626	0.41005	0.06209
k__Bacteria|p__Actinobacteria|c__Coriobacteriia|o__Eggerthellales|f__Eggerthellaceae|g__Slackia|s__Slackia_isoflavoniconvertens	0	0	0	0	0	0	0	0	0	0	0	0	0	0	0	0	0	0	0	0	0	0	0.00149	0	0.00251	0.00637	0	0.00147	0.00383	0.0044	0	0	0	0	0.00144	0.00081	0.00152	0.00288	0	0	0	0	0	0	0	0	0	0	0
k__Bacteria|p__Actinobacteria|c__Rubrobacteria	0	0	0	0	0	0	0	0	0	0	0	0	0	0	0	0	0	0	0	0	0	0	0.00039	0	0	0.00062	0	0	0	0.00197	0.00056	0	0.00102	0	0.00137	0	0	0	0	0	0	0	0	0	0	0	0	0	0
k__Bacteria|p__Actinobacteria|c__Rubrobacteria|o__Rubrobacterales	0	0	0	0	0	0	0	0	0	0	0	0	0	0	0	0	0	0	0	0	0	0	0.00039	0	0	0.00062	0	0	0	0.00197	0.00056	0	0.00102	0	0.00137	0	0	0	0	0	0	0	0	0	0	0	0	0	0
k__Bacteria|p__Actinobacteria|c__Rubrobacteria|o__Rubrobacterales|f__Rubrobacteraceae	0	0	0	0	0	0	0	0	0	0	0	0	0	0	0	0	0	0	0	0	0	0	0.00039	0	0	0.00062	0	0	0	0.00197	0.00056	0	0.00102	0	0.00137	0	0	0	0	0	0	0	0	0	0	0	0	0	0
k__Bacteria|p__Actinobacteria|c__Rubrobacteria|o__Rubrobacterales|f__Rubrobacteraceae|g__Rubrobacter	0	0	0	0	0	0	0	0	0	0	0	0	0	0	0	0	0	0	0	0	0	0	0.00039	0	0	0.00062	0	0	0	0.00197	0.00056	0	0.00102	0	0.00137	0	0	0	0	0	0	0	0	0	0	0	0	0	0
k__Bacteria|p__Actinobacteria|c__Rubrobacteria|o__Rubrobacterales|f__Rubrobacteraceae|g__Rubrobacter|s__Rubrobacter_radiotolerans	0	0	0	0	0	0	0	0	0	0	0	0	0	0	0	0	0	0	0	0	0	0	0.00039	0	0	0.00062	0	0	0	0.00197	0.00056	0	0.00102	0	0.00137	0	0	0	0	0	0	0	0	0	0	0	0	0	0
k__Bacteria|p__Actinobacteria|c__Thermoleophilia	0	0	0	0	0	0	0	0	0	0	0	0	0	0	0	0	0	0	0	0	0	0	0.00459	0.00811	0.00146	0.00271	0.00074	0.00376	0.00297	0.00914	0.00187	0	0.01502	0	0.00691	0.00516	0.00363	0.00422	0	0	0	0	0	0	0	0	0	0	0
k__Bacteria|p__Actinobacteria|c__Thermoleophilia|o__Solirubrobacterales	0	0	0	0	0	0	0	0	0	0	0	0	0	0	0	0	0	0	0	0	0	0	0.00062	0	0	0	0	0	0	0	0	0	0	0	0	0	0	0	0	0	0	0	0	0	0	0	0	0	0
k__Bacteria|p__Actinobacteria|c__Thermoleophilia|o__Solirubrobacterales|f__Patulibacteraceae	0	0	0	0	0	0	0	0	0	0	0	0	0	0	0	0	0	0	0	0	0	0	0.00062	0	0	0	0	0	0	0	0	0	0	0	0	0	0	0	0	0	0	0	0	0	0	0	0	0	0
k__Bacteria|p__Actinobacteria|c__Thermoleophilia|o__Solirubrobacterales|f__Patulibacteraceae|g__Patulibacter	0	0	0	0	0	0	0	0	0	0	0	0	0	0	0	0	0	0	0	0	0	0	0.00062	0	0	0	0	0	0	0	0	0	0	0	0	0	0	0	0	0	0	0	0	0	0	0	0	0	0
k__Bacteria|p__Actinobacteria|c__Thermoleophilia|o__Solirubrobacterales|f__Patulibacteraceae|g__Patulibacter|s__Patulibacter_medicamentivorans	0	0	0	0	0	0	0	0	0	0	0	0	0	0	0	0	0	0	0	0	0	0	0.00062	0	0	0	0	0	0	0	0	0	0	0	0	0	0	0	0	0	0	0	0	0	0	0	0	0	0
k__Bacteria|p__Actinobacteria|c__Thermoleophilia|o__Thermoleophilales	0	0	0	0	0	0	0	0	0	0	0	0	0	0	0	0	0	0	0	0	0	0	0.00397	0.00811	0.00146	0.00271	0.00074	0.00376	0.00297	0.00914	0.00187	0	0.01502	0	0.00691	0.00516	0.00363	0.00422	0	0	0	0	0	0	0	0	0	0	0
k__Bacteria|p__Actinobacteria|c__Thermoleophilia|o__Thermoleophilales|f__Thermoleophilaceae	0	0	0	0	0	0	0	0	0	0	0	0	0	0	0	0	0	0	0	0	0	0	0.00397	0.00811	0.00146	0.00271	0.00074	0.00376	0.00297	0.00914	0.00187	0	0.01502	0	0.00691	0.00516	0.00363	0.00422	0	0	0	0	0	0	0	0	0	0	0
k__Bacteria|p__Actinobacteria|c__Thermoleophilia|o__Thermoleophilales|f__Thermoleophilaceae|g__Thermoleophilum	0	0	0	0	0	0	0	0	0	0	0	0	0	0	0	0	0	0	0	0	0	0	0.00397	0.00811	0.00146	0.00271	0.00074	0.00376	0.00297	0.00914	0.00187	0	0.01502	0	0.00691	0.00516	0.00363	0.00422	0	0	0	0	0	0	0	0	0	0	0
k__Bacteria|p__Actinobacteria|c__Thermoleophilia|o__Thermoleophilales|f__Thermoleophilaceae|g__Thermoleophilum|s__Thermoleophilum_album	0	0	0	0	0	0	0	0	0	0	0	0	0	0	0	0	0	0	0	0	0	0	0.00397	0.00811	0.00146	0.00271	0.00074	0.00376	0.00297	0.00914	0.00187	0	0.01502	0	0.00691	0.00516	0.00363	0.00422	0	0	0	0	0	0	0	0	0	0	0
k__Bacteria|p__Bacteroidetes	7.4105	15.0907	15.3629	6.80061	20.5759	21.4308	18.3303	30.8223	13.499	15.9597	12.6746	32.2516	36.5781	29.1138	19.7439	19.6567	25.3249	20.452	37.6741	25.1027	18.6532	16.3488	18.3438	11.5789	23.943	16.7749	5.73694	4.12592	26.0587	28.7095	26.7989	28.3509	11.2102	32.1193	17.1248	20.4108	32.1458	46.7131	6.67465	26.5598	10.3092	39.6115	3.05668	35.7156	31.8298	28.5608	20.3009	34.0433	26.9668
k__Bacteria|p__Bacteroidetes|c__Bacteroidetes_unclassified	0.2753	0.56006	2.19403	0	1.52788	0	4.33569	7.55324	0.56713	2.23126	2.21662	2.77087	6.47779	5.78679	1.65948	4.97637	5.36987	2.71709	0.83411	4.13916	2.14972	0.21096	0.0159	0.00153	0.99666	0.40994	0	0	1.61584	0.60013	0.10143	0.20456	0.95435	2.86489	1.50045	3.15636	5.1606	1.2789	0.00987	0.17371	0.26468	0.47811	0	0.28814	4.31819	2.19507	0.45148	0.0326	0.2464
k__Bacteria|p__Bacteroidetes|c__Bacteroidetes_unclassified|o__Bacteroidetes_unclassified	0.2753	0.56006	2.19403	0	1.52788	0	4.33569	7.55324	0.56713	2.23126	2.21662	2.77087	6.47779	5.78679	1.65948	4.97637	5.36987	2.71709	0.83411	4.13916	2.14972	0.21096	0.0159	0.00153	0.99666	0.40994	0	0	1.61584	0.60013	0.10143	0.20456	0.95435	2.86489	1.50045	3.15636	5.1606	1.2789	0.00987	0.17371	0.26468	0.47811	0	0.28814	4.31819	2.19507	0.45148	0.0326	0.2464
k__Bacteria|p__Bacteroidetes|c__Bacteroidetes_unclassified|o__Bacteroidetes_unclassified|f__Bacteroidetes_unclassified	0.2753	0.56006	2.19403	0	1.52788	0	4.33569	7.55324	0.56713	2.23126	2.21662	2.77087	6.47779	5.78679	1.65948	4.97637	5.36987	2.71709	0.83411	4.13916	2.14972	0.21096	0.0159	0.00153	0.99666	0.40994	0	0	1.61584	0.60013	0.10143	0.20456	0.95435	2.86489	1.50045	3.15636	5.1606	1.2789	0.00987	0.17371	0.26468	0.47811	0	0.28814	4.31819	2.19507	0.45148	0.0326	0.2464
k__Bacteria|p__Bacteroidetes|c__Bacteroidetes_unclassified|o__Bacteroidetes_unclassified|f__Bacteroidetes_unclassified|g__Bacteroidetes_unclassified	0.2753	0.56006	2.19403	0	1.52788	0	4.33569	7.55324	0.56713	2.23126	2.21662	2.77087	6.47779	5.78679	1.65948	4.97637	5.36987	2.71709	0.83411	4.13916	2.14972	0.21096	0.0159	0.00153	0.99666	0.40994	0	0	1.61584	0.60013	0.10143	0.20456	0.95435	2.86489	1.50045	3.15636	5.1606	1.2789	0.00987	0.17371	0.26468	0.47811	0	0.28814	4.31819	2.19507	0.45148	0.0326	0.2464
k__Bacteria|p__Bacteroidetes|c__Bacteroidetes_unclassified|o__Bacteroidetes_unclassified|f__Bacteroidetes_unclassified|g__Bacteroidetes_unclassified|s__Bacteroidetes_bacterium_oral_taxon_272	0	0	0	0	0	0	0.10112	0.34093	0	0	0	0	0.05286	0.00756	0	0	0	0	0	0.03974	0	0.01295	0.01116	0	0.26722	0.12704	0	0	0.03772	0.0651	0.06351	0.04182	0.14087	0.31483	0.01223	0	0.49397	0.58974	0	0.12891	0	0.27985	0	0.25707	0.2381	0	0.04661	0	0.0971
k__Bacteria|p__Bacteroidetes|c__Bacteroidetes_unclassified|o__Bacteroidetes_unclassified|f__Bacteroidetes_unclassified|g__Bacteroidetes_unclassified|s__Bacteroidetes_oral_taxon_274	0.2753	0.56006	2.19403	0	1.52788	0	4.23456	7.21231	0.56713	2.23126	2.21662	2.77087	6.42493	5.77923	1.65948	4.97637	5.36987	2.71709	0.83411	4.09943	2.14972	0.19801	0.00474	0.00153	0.72943	0.2829	0	0	1.57813	0.53503	0.03791	0.16273	0.81348	2.55006	1.48822	3.15636	4.66663	0.68916	0.00987	0.0448	0.26468	0.19826	0	0.03108	4.0801	2.19507	0.40487	0.0326	0.1493
k__Bacteria|p__Bacteroidetes|c__Bacteroidia	2.3861	4.12243	8.16722	0.20226	5.35762	10.424	8.26545	17.8039	7.97807	4.37414	4.45729	23.6625	21.151	14.9309	7.25985	8.10364	13.6392	11.8306	3.43535	16.1802	9.76389	10.4121	8.43078	7.03655	17.6627	9.94434	0.54425	0.6983	18.5503	24.752	11.5451	16.8562	0.78871	14.6447	11.2528	11.3133	18.6915	44.0071	4.13209	25.2982	6.1001	36.8885	3.05668	34.7045	21.1126	21.7402	10.9909	33.4387	19.7329
k__Bacteria|p__Bacteroidetes|c__Bacteroidia|o__Bacteroidales	2.3861	4.12243	8.16722	0.20226	5.35762	10.424	8.26545	17.8039	7.97807	4.37414	4.45729	23.6625	21.151	14.9309	7.25985	8.10364	13.6392	11.8306	3.43535	16.1802	9.76389	10.4121	8.43078	7.03655	17.6627	9.94434	0.54425	0.6983	18.5503	24.752	11.5451	16.8562	0.78871	14.6447	11.2528	11.3133	18.6915	44.0071	4.13209	25.2982	6.1001	36.8885	3.05668	34.7045	21.1126	21.7402	10.9909	33.4387	19.7329
k__Bacteria|p__Bacteroidetes|c__Bacteroidia|o__Bacteroidales|f__Bacteroidaceae	0	0	0	0	0	0	0	0	0	0	0	0	0	0	0	0	0	0	0	0.09597	0.10502	0	0	0	0	0	0	0	0	0.0088	0	0.051	0	0	0.00062	0.0085	0.06335	0.42947	0	0	0.00691	0.32291	0	0	0.0261	0	0.07681	0.11738	0.01429
k__Bacteria|p__Bacteroidetes|c__Bacteroidia|o__Bacteroidales|f__Bacteroidaceae|g__Bacteroides	0	0	0	0	0	0	0	0	0	0	0	0	0	0	0	0	0	0	0	0.09597	0.10502	0	0	0	0	0	0	0	0	0.0088	0	0.051	0	0	0.00062	0.0085	0.06335	0.42947	0	0	0.00691	0.32291	0	0	0.0261	0	0.07681	0.11738	0.01429
k__Bacteria|p__Bacteroidetes|c__Bacteroidia|o__Bacteroidales|f__Bacteroidaceae|g__Bacteroides|s__Bacteroides_heparinolyticus	0	0	0	0	0	0	0	0	0	0	0	0	0	0	0	0	0	0	0	0.09597	0.10502	0	0	0	0	0	0	0	0	0.0088	0	0.051	0	0	0.00062	0.0085	0.06335	0.42947	0	0	0	0	0	0	0.0261	0	0.07681	0.11738	0.01429
k__Bacteria|p__Bacteroidetes|c__Bacteroidia|o__Bacteroidales|f__Bacteroidaceae|g__Bacteroides|s__Bacteroides_zoogleoformans	0	0	0	0	0	0	0	0	0	0	0	0	0	0	0	0	0	0	0	0	0	0	0	0	0	0	0	0	0	0	0	0	0	0	0	0	0	0	0	0	0.00691	0.32291	0	0	0	0	0	0	0
k__Bacteria|p__Bacteroidetes|c__Bacteroidia|o__Bacteroidales|f__Porphyromonadaceae	0.07489	0.14637	1.01631	0.20226	1.81227	1.55632	2.60139	6.18695	1.95591	0.85145	0.99581	2.61919	2.99639	2.76872	1.25491	1.64026	2.36149	3.37163	1.62885	6.96996	6.08977	2.05627	0.37214	2.96918	2.56485	3.00076	0.00071	0	3.13733	8.03704	3.42739	6.39907	0.09271	7.49757	0.99767	2.27787	3.16253	20.4265	0.06333	6.25853	0.46616	9.27252	0	4.85747	6.14703	14.7828	4.03611	25.78	3.56375
k__Bacteria|p__Bacteroidetes|c__Bacteroidia|o__Bacteroidales|f__Porphyromonadaceae|g__Porphyromonas	0.07489	0.14637	1.01631	0.20226	1.81227	1.55632	2.60139	6.18695	1.95591	0.85145	0.99581	2.61919	2.99639	2.76872	1.25491	1.64026	2.36149	3.37163	1.62885	6.96996	6.08977	2.05627	0.37214	2.96918	2.56485	3.00076	0.00071	0	3.13733	8.03704	3.42739	6.39907	0.09271	7.49757	0.99767	2.27787	3.16253	20.4265	0.06333	6.25853	0.46616	9.27252	0	4.85747	6.14703	14.7828	4.03611	25.78	3.56375
k__Bacteria|p__Bacteroidetes|c__Bacteroidia|o__Bacteroidales|f__Porphyromonadaceae|g__Porphyromonas|s__Porphyromonas_asaccharolytica	0	0	0	0	0	0	0	0	0	0	0	0	0	0	0	0	0	0	0	0	0	0	0	0	0	0	0	0	0	0	0	0	0	0	0	0	0	0	0	0	0	0	0	0	0	0	0	0	0.00263
k__Bacteria|p__Bacteroidetes|c__Bacteroidia|o__Bacteroidales|f__Porphyromonadaceae|g__Porphyromonas|s__Porphyromonas_canoris	0	0	0	0	0	0	0	0	0	0	0	0	0	0	0.04443	0	0	0	0	0	0.0173	0	0.00552	0	0	0	0	0	0	0.01233	0	0	0.00495	0	0	0.00492	0	0	0	0	0	0	0	0	0	0	0	0	0
k__Bacteria|p__Bacteroidetes|c__Bacteroidia|o__Bacteroidales|f__Porphyromonadaceae|g__Porphyromonas|s__Porphyromonas_catoniae	0.01434	0.03038	0.9234	0.1402	0.4219	0.68172	0.09162	0.09467	0.0508	0.03548	0.43122	0.57301	0.3242	0.22965	1.02443	1.22011	0	0	1.54974	0.7639	0.96745	0.41402	0.08556	0.00225	0.30905	0.25817	0	0	0.0162	0.00342	0.01793	0.17606	0.01458	0	0.02515	0.02347	0.03711	0.05172	0	0	0.01128	0	0	0	1.21911	3.63083	0.18826	0	0.23079
k__Bacteria|p__Bacteroidetes|c__Bacteroidia|o__Bacteroidales|f__Porphyromonadaceae|g__Porphyromonas|s__Porphyromonas_endodontalis	0	0.01314	0.09291	0	1.02328	0.39652	0.33893	0.88825	0.17998	0.3015	0	0.62021	2.11173	1.14639	0	0	1.5147	0.32024	0.00052	1.44222	0.98644	0.02078	0.0139	0.35858	0.73867	0.39235	0	0	0.09576	0.29676	0.05485	0.86145	0.03119	1.14807	0.34169	1.52807	1.23561	2.99441	0.01313	1.52779	0.25024	3.68973	0	2.85468	0.3303	0.01983	1.25886	0.96909	0.91531
k__Bacteria|p__Bacteroidetes|c__Bacteroidia|o__Bacteroidales|f__Porphyromonadaceae|g__Porphyromonas|s__Porphyromonas_gingivalis	0	0	0	0	0	0	1.45242	4.36473	0	0	0	0.12845	0	0	0	0	0.73325	2.36167	0	4.35258	3.18137	0	0.2504	2.49517	1.40682	2.25503	0	0	2.42888	7.57687	0.18867	0.68813	0.04101	6.34949	0.25647	0.4367	1.48526	17.1495	0.01308	4.73074	0.14911	5.58279	0	2.00279	3.77676	11.1322	1.804	24.811	0.35808
k__Bacteria|p__Bacteroidetes|c__Bacteroidia|o__Bacteroidales|f__Porphyromonadaceae|g__Porphyromonas|s__Porphyromonas_gingivicanis	0	0	0	0	0	0	0	0	0	0	0	0	0	0	0	0	0	0	0	0	0	0	0	0	0	0	0	0	0	0	0	0.00026	0	0	0	0	0	0.00076	0	0	0	0	0	0	0	0	0	0	0
k__Bacteria|p__Bacteroidetes|c__Bacteroidia|o__Bacteroidales|f__Porphyromonadaceae|g__Porphyromonas|s__Porphyromonas_somerae	0.05199	0.06671	0	0.06206	0.36708	0.47807	0.69683	0.57503	0.12103	0.04101	0.25571	0.43989	0.19513	0.32243	0.09019	0.03516	0	0	0.07858	0	0	0.24043	0.01676	0.11318	0.02949	0.07341	0.00071	0	0.00377	0	0.05167	0.08824	0.00098	0	0.04101	0.0469	0.01159	0.00033	0.03712	0	0.05553	0	0	0	0.81165	0	0.13277	0	0.05447
k__Bacteria|p__Bacteroidetes|c__Bacteroidia|o__Bacteroidales|f__Porphyromonadaceae|g__Porphyromonas|s__Porphyromonas_sp_oral_taxon_278	0.00856	0.03613	0	0	0	0	0.02158	0.26427	1.6041	0.47346	0.30888	0.85763	0.36533	1.07026	0.09586	0.38498	0.11354	0.68972	0	0.41126	0.9372	1.38104	0	0	0.08081	0.0218	0	0	0.59272	0.14767	3.11427	4.58493	0	0	0.33335	0.2378	0.39295	0.22976	0	0	0	0	0	0	0.00921	0	0.65221	0	1.99948
k__Bacteria|p__Bacteroidetes|c__Bacteroidia|o__Bacteroidales|f__Porphyromonadaceae|g__Porphyromonas|s__Porphyromonas_uenonis	0	0	0	0	0	0	0	0	0	0	0	0	0	0	0	0	0	0	0	0	0	0	0	0	0	0	0	0	0	0	0	0	0	0	0	0	0	0	0	0	0	0	0	0	0	0	0	0	0.00298
k__Bacteria|p__Bacteroidetes|c__Bacteroidia|o__Bacteroidales|f__Prevotellaceae	0.91378	1.9089	6.40136	0	2.42274	5.93928	3.66443	8.26438	3.00112	1.41696	1.80535	17.7172	11.6168	7.92117	1.46683	3.16634	6.54954	4.53684	1.34808	6.24782	1.60517	5.11896	6.48237	3.09843	11.8611	5.23412	0.44705	0.64064	9.85924	11.1682	8.03607	10.139	0.58619	4.68001	5.43719	6.10204	10.7251	11.9656	3.95245	16.9508	5.41078	24.4511	1.85469	29.6044	10.3979	2.76112	4.22815	0	13.4545
k__Bacteria|p__Bacteroidetes|c__Bacteroidia|o__Bacteroidales|f__Prevotellaceae|g__Alloprevotella	0.00688	0.01118	0.14826	0	0.07882	0.05461	0.11041	0.55777	0.67734	0.12165	0.18781	13.4257	2.26501	1.45726	0.05721	0.00369	0.27298	0.28424	0.1816	0.36578	0.13595	0.6453	0.06175	0.00809	1.83723	0.73681	0	0.34194	1.58231	4.42834	0.20649	0.87264	0.01052	0.13725	0.2185	1.14616	2.76201	1.25454	0.38789	2.05836	0.70356	10.9363	0	5.30675	1.77856	0.50789	1.40436	0	0.54485
k__Bacteria|p__Bacteroidetes|c__Bacteroidia|o__Bacteroidales|f__Prevotellaceae|g__Alloprevotella|s__Alloprevotella_rava	0	0	0	0	0	0	0	0.00092	0	0	0	0	0.00438	0	0	0	0.00445	0.02682	0	0.01183	0	0.04054	0.00297	0	0.09642	0.06344	0	0	0.04397	0.17487	0.00158	0	0	0.06799	0.00251	0.00798	0	0	0.00037	0	0.00716	0.05543	0	0.07564	0.03956	0	0	0	0.09844
k__Bacteria|p__Bacteroidetes|c__Bacteroidia|o__Bacteroidales|f__Prevotellaceae|g__Alloprevotella|s__Alloprevotella_tannerae	0.00688	0.01118	0.14826	0	0.07882	0.05461	0.08884	0.49808	0.67734	0.06468	0.18677	12.3008	1.77046	1.33199	0.05721	0.00369	0.2465	0.23863	0.08178	0.30749	0.13595	0.59808	0.05878	0.00809	1.74081	0.67141	0	0	1.53834	4.25347	0.11784	0.68497	0.01052	0.06614	0.21599	1.13818	2.73925	1.17268	0.38752	1.89405	0.67545	10.6867	0	5.23111	1.55402	0.50789	0.74204	0	0.29581
k__Bacteria|p__Bacteroidetes|c__Bacteroidia|o__Bacteroidales|f__Prevotellaceae|g__Alloprevotella|s__Prevotella_sp_oral_taxon_473	0	0	0	0	0	0	0.02157	0.05876	0	0.05697	0.00104	1.12487	0.49018	0.12527	0	0	0.02203	0.01878	0.09982	0.04646	0	0.00668	0	0	0	0.00195	0	0.34194	0	0	0.08706	0.18766	0	0.00312	0	0	0.02276	0.08186	0	0.16431	0.02095	0.19414	0	0	0.18499	0	0.66233	0	0.15059
k__Bacteria|p__Bacteroidetes|c__Bacteroidia|o__Bacteroidales|f__Prevotellaceae|g__Prevotella	0.9069	1.89771	6.2531	0	2.34392	5.88467	3.55402	7.70661	2.32378	1.29531	1.61754	4.29152	9.35184	6.46391	1.40962	3.16265	6.27656	4.25261	1.16648	5.88204	1.46922	4.47366	6.42062	3.09034	10.0238	4.49732	0.44705	0.2987	8.27693	6.73982	7.82958	9.26633	0.57567	4.54277	5.21869	4.95588	7.9631	10.711	3.56456	14.8925	4.70722	13.5148	1.85469	24.2976	8.61937	2.25323	2.82379	0	12.9097
k__Bacteria|p__Bacteroidetes|c__Bacteroidia|o__Bacteroidales|f__Prevotellaceae|g__Prevotella|s__Prevotella_baroniae	0	0.00267	0	0	0	0	0	0.00277	0	0	0	0.06329	0.09565	0.00741	0	0	0.14631	0.0286	0	0	0	0.01341	0.01948	0	0.28748	0.14309	0	0	0.01632	0.0309	0.07146	0.24671	0	0.11249	0.00451	0	0.12599	0.58034	0.00989	0.26579	0.04519	1.50026	0	0	0.44498	0	0.09405	0	0.22774
k__Bacteria|p__Bacteroidetes|c__Bacteroidia|o__Bacteroidales|f__Prevotellaceae|g__Prevotella|s__Prevotella_buccae	0	0	0	0	0.15177	0	0.01605	0.16995	0	0	0	0.0061	0.1279	0.0331	0	0	0	0.00482	0	0	0	0.00447	0.02018	0.00402	0.02893	0.0584	0	0.06497	0.01574	0.12094	0.04164	0.0508	0	0.05706	0.00046	0	0.08092	0.08802	0.01394	0.32593	0.0184	0.60237	0	0.14317	0.06668	0	0.20454	0	1.94259
k__Bacteria|p__Bacteroidetes|c__Bacteroidia|o__Bacteroidales|f__Prevotellaceae|g__Prevotella|s__Prevotella_dentalis	0	0	0	0	0	0	0.01566	0.07343	0	0	0	0.00258	0	0	0	0	0	0	0	0.01365	0.01028	0	0.00121	0	0.02234	0.03566	0	0	0.00782	0.00905	0.00029	0.00035	0.00303	0.46037	0	0	0.01399	0.16855	0	0	0.00144	0.17657	0	0	0.15007	0	0	0	0.06718
k__Bacteria|p__Bacteroidetes|c__Bacteroidia|o__Bacteroidales|f__Prevotellaceae|g__Prevotella|s__Prevotella_denticola	0	0	0.11171	0	0.02325	0	0	0.01456	0	0	0	0.03583	0.90282	0.43494	0	0	0.20859	0.05153	0	0	0	0.61361	2.93206	0.73909	0.91267	0.88757	0	0	1.19924	0.48238	0.02161	0.00628	0.00316	0.05574	0.00873	0.10169	0.00598	0.05427	2.50444	8.00786	3.78971	4.23057	0	0	0.3082	0	0.04172	0	2.48099
k__Bacteria|p__Bacteroidetes|c__Bacteroidia|o__Bacteroidales|f__Prevotellaceae|g__Prevotella|s__Prevotella_disiens	0	0	0	0	0	0	0	0	0	0	0	0	0	0	0	0	0	0	0	0	0	0	0	0	0	0	0	0	0	0	0	0	0	0	0	0	0	0	0	0	0	0	0	0	0	0	0	0	0
k__Bacteria|p__Bacteroidetes|c__Bacteroidia|o__Bacteroidales|f__Prevotellaceae|g__Prevotella|s__Prevotella_enoeca	0	0	0	0	0	0	0	0	0	0	0	0	0.01184	0	0	0	0	0	0	0.03683	0.01374	0	0	0	0	0	0	0	0	0	0.01654	0	0	0	0	0	0	0.02677	0	0	0	0	0	0	0.11016	0	0.00244	0	0
k__Bacteria|p__Bacteroidetes|c__Bacteroidia|o__Bacteroidales|f__Prevotellaceae|g__Prevotella|s__Prevotella_fusca	0	0	0	0	0	0	0	0	0	0	0	0	0	0	0	0	0	0	0	0.03048	0	0	0	0	0	0	0	0	0.00349	0	0.00999	0.12084	0	0	0.0014	0.00236	0	0	0	0	0.01321	0.12393	0	0	0	0	0	0	0.00085
k__Bacteria|p__Bacteroidetes|c__Bacteroidia|o__Bacteroidales|f__Prevotellaceae|g__Prevotella|s__Prevotella_histicola	0.00431	0	0	0	0	0	0	0	0	0	0	0	0	0	0	0	0	0	0	0	0	0	0.03878	0.06899	0	0	0	0	0	0	0.01559	0.00101	0	0	0	0	0	0	0	0	0	0	0	0	0.0712	0	0	0	0.00517
k__Bacteria|p__Bacteroidetes|c__Bacteroidia|o__Bacteroidales|f__Prevotellaceae|g__Prevotella|s__Prevotella_intermedia	0	0.03885	0	0	1.2131	0	0.18506	2.13063	0.89515	0.49628	0.42706	0.15127	0	0	0	0	0.59586	0.15403	0.01069	4.39337	1.08048	0.27816	0.00652	0	1.44779	0.33515	0	0	2.79466	2.53838	0.26407	4.71132	0.04128	3.15772	1.07508	1.80078	0.20305	1.6625	0.00161	0.36637	0.00194	0.09008	0	0	1.48252	1.6673	1.05904	0	0.35005
k__Bacteria|p__Bacteroidetes|c__Bacteroidia|o__Bacteroidales|f__Prevotellaceae|g__Prevotella|s__Prevotella_jejuni	0	0	0	0	0	0	0	0	0	0	0	0	0	0	0	0	0	0	0	0	0	0	0.00098	0	0.01525	0.00858	0	0	0	0	0.00681	0	0	0	0.00128	0	0	0	0	0	0	0	0	0	0.00623	0	0	0	0.03061
k__Bacteria|p__Bacteroidetes|c__Bacteroidia|o__Bacteroidales|f__Prevotellaceae|g__Prevotella|s__Prevotella_loescheii	0.20357	0.17102	0.09722	0	0.02766	0.00282	2.74136	3.54397	0.05526	0.22584	0.07718	0.44854	0	0	0	0.25477	0	0	0.38073	0.42946	0.02697	0.00104	0.29146	0.11601	0.0499	0.12776	0	0	0.23188	0.37916	1.49979	1.06289	0.43097	0.33896	0.27374	0.73951	0.19851	0.01518	0	0.02928	0.00249	0.01693	0	0	0.52884	0	0	0	0.0918
k__Bacteria|p__Bacteroidetes|c__Bacteroidia|o__Bacteroidales|f__Prevotellaceae|g__Prevotella|s__Prevotella_maculosa	0.08317	0.23985	0.25897	0	0.05598	1.4927	0.07957	0.21284	0.22401	0.0591	0.06802	0.22758	0.30233	0.3056	0.15391	0.2307	0.43925	0.34025	0.03713	0.09048	0.00127	0.4335	0.19702	0.0599	0.45372	0.28585	0	0	0.41306	0.25679	0.31704	0.10806	0.00783	0.07125	0.22973	0.20588	0.13197	0.03041	0.0479	0.15041	0.03478	0.30116	0	0.09591	0.34725	0	0.11634	0	0.32331
k__Bacteria|p__Bacteroidetes|c__Bacteroidia|o__Bacteroidales|f__Prevotellaceae|g__Prevotella|s__Prevotella_marshii	0	0	0.02555	0	0.12366	0	0	0.05195	0.05472	0	0	0.07862	0.41843	0.45814	0.03219	0.04745	0.161	0.07313	0	0	0	0.08483	0	0	0.37408	0.09026	0	0	0.00185	0	0.32683	0.56032	0	0	0.16915	0.09232	0.29536	0.26301	0	0	0	0	0	0.36862	0.26633	0	0.03118	0	0.10597
k__Bacteria|p__Bacteroidetes|c__Bacteroidia|o__Bacteroidales|f__Prevotellaceae|g__Prevotella|s__Prevotella_melaninogenica	0.08801	0.02906	0.5099	0	0.35747	0.9728	0	0.01456	0.19048	0.03036	0.01838	0.00749	0.06051	0.04622	0	0.28015	0.6139	0.47672	0.02249	0.03536	0	0.67093	0.32786	0.26792	1.78298	0.62258	0.02183	0.09823	0.17618	0.10613	1.45797	0.36333	0	0	0.34108	0.03348	0.09214	0.31414	0.01872	0.07233	0.08301	0.18106	0	4.06399	0.28161	0	0.06048	0	1.25001
k__Bacteria|p__Bacteroidetes|c__Bacteroidia|o__Bacteroidales|f__Prevotellaceae|g__Prevotella|s__Prevotella_micans	0	0.04178	0.51596	0	0.02824	0	0.02727	0.0382	0.19662	0.11501	0.27199	0.57151	1.86474	2.9113	0.12253	0.52928	0.79295	0.99743	0.01967	0.18892	0.06094	0.17034	0.39067	0.02807	0.65821	0.09325	0	0	0.43395	0.52656	0.08064	0.09131	0.00052	0	0.83403	0.54426	2.91211	0.56583	0	0	0	0.01711	0	0.01509	0.64611	0.1277	0.01137	0	0.01361
k__Bacteria|p__Bacteroidetes|c__Bacteroidia|o__Bacteroidales|f__Prevotellaceae|g__Prevotella|s__Prevotella_multiformis	0	0	0	0	0.02075	0	0	0.03128	0	0	0	0	0	0	0	0	0	0	0	0	0	0.20913	0	0	0.27045	0.21305	0	0	0.22565	0.06454	0.07992	0.03333	0	0.11053	0.01873	0.04623	0.00919	0.12123	0.03955	1.23628	0.03411	0.89826	1.85469	0	0	0	0.09279	0	0
k__Bacteria|p__Bacteroidetes|c__Bacteroidia|o__Bacteroidales|f__Prevotellaceae|g__Prevotella|s__Prevotella_multisaccharivorax	0	0	0	0	0	0	0	0	0	0	0	0	0	0	0	0	0	0	0	0	0	0	0	0	0	0	0	0	0	0	0	0	0	0	0	0	0	0	0.07151	0.06138	0	0	0	0	0	0	0	0	0.00543
k__Bacteria|p__Bacteroidetes|c__Bacteroidia|o__Bacteroidales|f__Prevotellaceae|g__Prevotella|s__Prevotella_nigrescens	0.14891	0.10467	0	0	0.0272	0.01315	0	0.00993	0.02957	0.01585	0.03364	0.09441	0.23568	0.12453	0.05748	0.23943	0.09394	0.02658	0.02901	0.04005	0	0.32563	0.26021	0.15271	0.79164	0.26343	0.00043	0	0.34692	0.55131	0.45712	0.10445	0.01152	0.05199	0.84835	0.28869	2.66744	5.08487	0.07551	1.03463	0.10384	0.62438	0	2.49273	0.09846	0	0.40008	0	0.10603
k__Bacteria|p__Bacteroidetes|c__Bacteroidia|o__Bacteroidales|f__Prevotellaceae|g__Prevotella|s__Prevotella_oralis	0	0	0	0	0	0	0	0	0	0	0	0	0	0	0	0	0.36939	0.31739	0	0	0	0.023	0.17981	0.03024	0.89523	0.35865	0	0	0.19367	0.06825	0.00487	0.01473	0	0	0	0.00025	0.06027	0.05163	0	0	0	0	0	0	0.05051	0	0.00675	0	0.21447
k__Bacteria|p__Bacteroidetes|c__Bacteroidia|o__Bacteroidales|f__Prevotellaceae|g__Prevotella|s__Prevotella_oris	0.11161	0.38565	1.17502	0	0.10435	0.02837	0.1163	0.43428	0.09061	0.02066	0.03777	0.9925	1.25708	0.55709	0.00342	0.22421	1.27828	0.39832	0.08441	0	0	0.27768	0.17544	0.13467	0.37679	0.26075	0	0.10051	0.02748	0.03361	0.19373	0.38762	0.01648	0.10575	0.31363	0.14483	0.07103	0.23428	0.20154	2.32058	0.30163	4.34108	0	10.3281	1.71193	0.24282	0.27266	0	0.40951
k__Bacteria|p__Bacteroidetes|c__Bacteroidia|o__Bacteroidales|f__Prevotellaceae|g__Prevotella|s__Prevotella_oulorum	0.19009	0.34174	1.38232	0	0.0714	1.7831	0	0.02416	0.1576	0.03126	0.0722	0.58617	0.25728	0.13989	0.265	0.41558	0.59816	0.74331	0.05347	0	0	0.63076	0.57755	0.23036	0.35695	0.15727	0	0	0.11932	0.21539	0.37002	0.17179	0	0	0.08196	0.02653	0.06045	0.03215	0.31167	0.57953	0.14438	0.2834	0	3.41223	0.65837	0	0.02498	0	1.1069
k__Bacteria|p__Bacteroidetes|c__Bacteroidia|o__Bacteroidales|f__Prevotellaceae|g__Prevotella|s__Prevotella_pallens	0.0107	0.06037	0	0	0	0.74763	0	0	0	0	0.03628	0.27848	0	0.03152	0	0.01502	0.00196	0	0	0	0	0.00092	0.02345	0	0.73527	0.17356	0.28495	0.02122	0	0	1.17726	0.49646	0	0	0.00099	0.00218	0	0	0.02271	0.03593	0.0337	0.06502	0	0	0.08614	0	0	0	1.13907
k__Bacteria|p__Bacteroidetes|c__Bacteroidia|o__Bacteroidales|f__Prevotellaceae|g__Prevotella|s__Prevotella_pleuritidis	0	0.31234	1.83878	0	0	0	0	0	0.10676	0.11482	0	0	3.3896	1.09679	0	0	0.12356	0.00799	0	0	0	0.10417	0.17412	1.02181	0.01275	0.12836	0	0	0.87964	0.49445	0	0	0	0	0	0	0	0.26213	0	0	0	0	0	0.57192	0	0	0.0123	0	0.08532
k__Bacteria|p__Bacteroidetes|c__Bacteroidia|o__Bacteroidales|f__Prevotellaceae|g__Prevotella|s__Prevotella_saccharolytica	0.06654	0.12435	0.07746	0	0.13374	0.84167	0.37276	0.91286	0.31932	0.18613	0.57502	0.74715	0.3118	0.25096	0.77509	0.91773	0.79224	0.4175	0.52888	0.61746	0.27554	0.25027	0.41431	0.19091	0.13654	0.09784	0	0	1.06996	0.75646	0.98772	0.6252	0.05987	0.02091	0.65529	0.65431	0.80299	0.18592	0.02853	0.01344	0	0.02083	0	0.03291	0.8623	0.2154	0.19251	0	0.27427
k__Bacteria|p__Bacteroidetes|c__Bacteroidia|o__Bacteroidales|f__Prevotellaceae|g__Prevotella|s__Prevotella_salivae	0	0.04371	0	0	0	0	0	0	0	0	0	0	0	0	0	0	0.00998	0.09351	0	0	0	0.02582	0.20767	0.01841	0.10583	0.03425	0	0.00372	0.03307	0.04057	0.10528	0.02345	0	0	0	0	0.10641	0.00273	0.20402	0.39274	0.04949	0.00634	0	0.63491	0.03135	0	0.09072	0	0.3318
k__Bacteria|p__Bacteroidetes|c__Bacteroidia|o__Bacteroidales|f__Prevotellaceae|g__Prevotella|s__Prevotella_scopos	0	0	0	0	0	0	0	0	0.00247	0	0	0	0.00129	0	0	0	0	0	0	0	0	0	0.00302	0	0.00213	0	0	0	0.0015	0	0.03038	0.03828	0	0	0.00708	0.0091	0	0	0	0	0	0	0	0	0	0	0	0	0.03138
k__Bacteria|p__Bacteroidetes|c__Bacteroidia|o__Bacteroidales|f__Prevotellaceae|g__Prevotella|s__Prevotella_shahii	0	0	0	0	0	0	0	0	0	0	0	0	0	0	0	0	0	0	0	0	0	0	0.00317	0	0.01778	0.01312	0.13753	0.01006	0.00612	0.00908	0.01847	0.01341	0.00101	0	0.01102	0.03071	0.01417	0	0.00039	0	0.00036	0.00357	0	0	0.01802	0	0	0	0.00427
k__Bacteria|p__Bacteroidetes|c__Bacteroidia|o__Bacteroidales|f__Prevotellaceae|g__Prevotella|s__Prevotella_sp_F0091	0	0	0	0	0	0	0	0.04125	0.00121	0	0	0	0.0075	0	0	0	0	0	0	0.00598	0	0.07413	0.01149	0.00372	0.15003	0.03349	0	0	0.0616	0.04824	0.0579	0.01348	0	0	0.02644	0.05034	0.08981	0.95453	0.0022	0	0.00178	0.02593	0	0	0.06838	0	0.01827	0	2.01296
k__Bacteria|p__Bacteroidetes|c__Bacteroidia|o__Bacteroidales|f__Prevotellaceae|g__Prevotella|s__Prevotella_sp_oral_taxon_299	0	0	0.26021	0	0	0	0	0	0	0	0	0	0	0	0	0	0	0	0	0	0	0	0	0	0	0	0.0023	0	0	0	0.00392	0.00067	0	0	0.00264	0	0	0	0	0	0	0	0	0	0.01644	0	0	0	0.00051
k__Bacteria|p__Bacteroidetes|c__Bacteroidia|o__Bacteroidales|f__Prevotellaceae|g__Prevotella|s__Prevotella_sp_oral_taxon_306	0	0	0	0	0	0	0	0	0	0	0	0	0.02925	0.0171	0	0	0.01869	0.09086	0	0	0	0.18499	0.06139	0.01234	0.01794	0.00243	0	0	0.0039	0	0.13806	0.00655	0	0	0.17984	0.12113	0	0	0.00426	0	0.00714	0	0	0.46373	0.23872	0	0.04085	0	0.09403
k__Bacteria|p__Bacteroidetes|c__Bacteroidia|o__Bacteroidales|f__Prevotellaceae|g__Prevotella|s__Prevotella_sp_oral_taxon_376	0	0	0	0	0	0	0	0	0	0	0	0	0	0	0	0	0	0	0	0	0	0	0.01581	0	0.08308	0.06961	0	0	0.00223	0	0	0	0	0	0	0.00133	0.01538	0.00914	0	0	0	0	0	0	0	0	0	0	0.10471
k__Bacteria|p__Bacteroidetes|c__Bacteroidia|o__Bacteroidales|f__Prevotellaceae|g__Prevotella|s__Prevotella_sp_oral_taxon_820	0	0	0	0	0	0	0	0	0	0	0	0	0	0	0	0	0	0	0	0	0	0	0	0	0	0.00021	0	0	0	0	0.00073	0.01015	0	0	0	0	0.00118	0.00339	0	0	0	0	0	0	0	0	0	0	0.00235
k__Bacteria|p__Bacteroidetes|c__Bacteroidia|o__Bacteroidales|f__Prevotellaceae|g__Prevotella|s__Prevotella_veroralis	0	0.00165	0	0	0.00535	0.00242	0	0	0	0	0	0	0.07814	0.04932	0	0.00834	0.03249	0.03062	0	0	0	0.09688	0.08693	0.01118	0.03805	0.00314	0	0	0.0117	0.00763	0.07394	0.00354	0	0	0.13353	0.05998	0.00475	0	0.00616	0	0.04064	0.00594	0	1.6743	0.06856	0	0.05071	0	0.09678
k__Bacteria|p__Bacteroidetes|c__Bacteroidia|o__Bacteroidales|f__Tannerellaceae	1.39743	2.06716	0.74955	0	1.12261	2.9284	1.99962	3.35258	3.02103	2.10574	1.65613	3.32618	6.53772	4.24103	4.53811	3.29704	4.72815	3.92215	0.45842	2.86642	1.96393	3.23684	1.57627	0.96893	3.23677	1.70946	0.09649	0.05766	5.55378	5.53795	0.08163	0.26721	0.10981	2.4671	4.81735	2.92493	4.74056	11.1856	0.11631	2.08886	0.21626	2.84199	1.20199	0.24264	4.5415	4.19631	2.64978	7.54123	2.70037
k__Bacteria|p__Bacteroidetes|c__Bacteroidia|o__Bacteroidales|f__Tannerellaceae|g__Tannerella	1.39743	2.06716	0.74955	0	1.12261	2.9284	1.99962	3.35258	3.02103	2.10574	1.65613	3.32618	6.53772	4.24103	4.53811	3.29704	4.72815	3.92215	0.45842	2.86642	1.96393	3.23684	1.57627	0.96893	3.23677	1.70946	0.09649	0.05766	5.55378	5.53795	0.08163	0.26721	0.10981	2.4671	4.81735	2.92493	4.74056	11.1856	0.11631	2.08886	0.21626	2.84199	1.20199	0.24264	4.5415	4.19631	2.64978	7.54123	2.70037
k__Bacteria|p__Bacteroidetes|c__Bacteroidia|o__Bacteroidales|f__Tannerellaceae|g__Tannerella|s__Tannerella_forsythia	0	0.04152	0.30277	0	0.20939	0	0.66596	1.28957	0.00176	0.18859	0	1.3696	3.45647	0.80077	0.00377	0.65354	0.53936	0.639	0	0.60347	0.37249	0.0694	0.11379	0.62848	0.8128	0.63146	0.00029	0	2.15061	4.51395	0.0615	0.26129	0.09343	2.45168	0.47401	1.07648	0.8709	10.6434	0.00434	1.94385	0.02604	2.17643	0.51193	0.13171	0.68987	3.29589	1.18432	7.54123	0.08147
k__Bacteria|p__Bacteroidetes|c__Bacteroidia|o__Bacteroidales|f__Tannerellaceae|g__Tannerella|s__Tannerella_sp_oral_taxon_808	0	0.08895	0.00855	0	0.05076	0	0.04667	0.09386	0.0471	0.04055	0.03465	0.02436	0.36231	0.23962	0.03523	0.02885	0.32492	0.19493	0	0	0	0.01174	0.00392	0	0.12253	0.06979	0	0	0.08644	0.01255	0.00689	0	0	0	0.04622	0.04914	0.11979	0.15041	0.00415	0.0737	0.01405	0.32819	0	0.11093	1.07032	0	0.4276	0	0.01891
k__Bacteria|p__Bacteroidetes|c__Bacteroidia|o__Bacteroidales|f__Tannerellaceae|g__Tannerella|s__Tannerella_sp_oral_taxon_HOT_286	1.39743	1.93669	0.43823	0	0.86246	2.9284	1.287	1.96915	2.97217	1.8766	1.62148	1.93222	2.71893	3.20064	4.49911	2.61465	3.86387	3.08823	0.45842	2.26295	1.59144	3.15569	1.45856	0.34045	2.30144	1.0082	0.0962	0.05766	3.31673	1.01145	0.01324	0.00592	0.01638	0.01542	4.29712	1.79932	3.74988	0.39177	0.10782	0.07131	0.17616	0.33737	0.69006	0	2.78132	0.90043	1.03785	0	2.59999
k__Bacteria|p__Bacteroidetes|c__Flavobacteriia	4.7491	10.4082	5.00165	6.59834	13.6904	11.0068	5.72915	5.46511	4.95382	9.35428	6.00071	5.81823	8.94936	8.39606	10.8245	6.57671	6.31581	5.90428	33.4047	4.78338	6.73958	5.72575	9.89708	4.54085	5.28372	6.42059	5.19269	3.42763	5.89254	3.35742	15.1523	11.2901	9.46711	14.6098	4.37155	5.94107	8.29364	1.42708	2.53269	1.08783	3.94444	2.24493	0	0.72301	6.39908	4.62545	8.85859	0.57199	6.98749
k__Bacteria|p__Bacteroidetes|c__Flavobacteriia|o__Flavobacteriales	4.7491	10.4082	5.00165	6.59834	13.6904	11.0068	5.72915	5.46511	4.95382	9.35428	6.00071	5.81823	8.94936	8.39606	10.8245	6.57671	6.31581	5.90428	33.4047	4.78338	6.73958	5.72575	9.89708	4.54085	5.28372	6.42059	5.19269	3.42763	5.89254	3.35742	15.1523	11.2901	9.46711	14.6098	4.37155	5.94107	8.29364	1.42708	2.53269	1.08783	3.94444	2.24493	0	0.72301	6.39908	4.62545	8.85859	0.57199	6.98749
k__Bacteria|p__Bacteroidetes|c__Flavobacteriia|o__Flavobacteriales|f__Flavobacteriaceae	4.7491	10.4082	5.00165	6.59834	13.6904	11.0068	5.72915	5.46511	4.95382	9.35428	6.00071	5.81823	8.94936	8.39606	10.8245	6.57671	6.31581	5.90428	33.4047	4.78338	6.73958	5.72575	9.89708	4.54085	5.28372	6.42059	5.19269	3.42763	5.89254	3.35742	15.1523	11.2901	9.46711	14.6098	4.37155	5.94107	8.29364	1.42708	2.53269	1.08783	3.94444	2.24493	0	0.72301	6.39908	4.62545	8.85859	0.57199	6.98749
k__Bacteria|p__Bacteroidetes|c__Flavobacteriia|o__Flavobacteriales|f__Flavobacteriaceae|g__Capnocytophaga	4.7491	10.4082	5.00165	6.59834	13.6904	11.0068	5.72915	5.46511	4.95382	9.35428	6.00071	5.81823	8.94936	8.39606	10.8245	6.57671	6.31581	5.90428	33.4047	4.78338	6.73958	5.72575	9.89708	4.54085	5.28372	6.42059	5.19269	3.42763	5.89254	3.35742	15.1523	11.2901	9.46711	14.6098	4.37155	5.94107	8.29364	1.42708	2.53269	1.08783	3.94444	2.24493	0	0.72301	6.39908	4.62545	8.85859	0.57199	6.98749
k__Bacteria|p__Bacteroidetes|c__Flavobacteriia|o__Flavobacteriales|f__Flavobacteriaceae|g__Capnocytophaga|s__Capnocytophaga_gingivalis	0.34251	0.49382	0.25523	3.35076	4.90171	0.59303	0.77876	0.37813	0.23226	0.45587	0.92534	0.42453	0.24333	0.98632	0.06459	0.09806	0.70109	1.0727	8.58661	0.38976	0.71772	1.2531	1.07761	0.65259	1.34468	0.55979	1.13556	0.53654	0.07026	0.06393	1.36003	1.25216	3.05106	2.80206	0.39118	0.44196	2.01905	0.31389	0.33081	0.22765	0.96443	0.45468	0	0.52049	1.09391	0.69303	1.27266	0.12502	0.65904
k__Bacteria|p__Bacteroidetes|c__Flavobacteriia|o__Flavobacteriales|f__Flavobacteriaceae|g__Capnocytophaga|s__Capnocytophaga_granulosa	0.4067	2.85304	1.23256	0.13969	0.65966	0	0.19308	0.34496	0.90772	1.64715	1.41671	0.81087	1.43827	1.57753	0.80948	0.80191	0.96091	0.29827	4.61957	0.48647	0.33665	0.48249	2.25099	0.92355	0.63523	1.76377	0.13247	0.47918	2.22221	0.83237	6.80174	4.37552	0.03741	0.03676	1.10925	1.44235	2.56599	0.12985	0.32951	0.24827	0.2683	0.11526	0	0	1.2957	0.18086	1.51545	0.10313	1.99317
k__Bacteria|p__Bacteroidetes|c__Flavobacteriia|o__Flavobacteriales|f__Flavobacteriaceae|g__Capnocytophaga|s__Capnocytophaga_haemolytica	0.03073	0.04239	0	0	0.11987	0	0	0	0	0	0	0	0	0	0	0	0	0	0	0	0	0	0	0	0	0	0	0	0	0	0	0	0	0	0	0	0	0	0	0	0	0	0	0	0	0	0	0	0
k__Bacteria|p__Bacteroidetes|c__Flavobacteriia|o__Flavobacteriales|f__Flavobacteriaceae|g__Capnocytophaga|s__Capnocytophaga_leadbetteri	0.41077	1.0386	0.55933	0.08146	2.10526	0.06536	2.06331	1.71257	1.49942	2.52451	0.83279	1.23125	2.90874	1.32602	1.21809	1.27539	0.6141	0.79891	4.39403	0.74332	0.93693	1.1473	0.28641	0.34607	1.30779	1.51807	0.05641	1.03854	0.33663	0.3539	2.67834	1.80019	3.07962	6.39732	0.51564	0.50199	1.74535	0.29842	0.3563	0.22764	0.71641	0.62425	0	0	1.54321	2.31063	2.03837	0.34384	1.86194
k__Bacteria|p__Bacteroidetes|c__Flavobacteriia|o__Flavobacteriales|f__Flavobacteriaceae|g__Capnocytophaga|s__Capnocytophaga_ochracea	0.89407	0.71057	2.25365	0.88277	3.37956	7.12108	1.5859	2.44794	1.39709	1.63176	2.02624	2.88734	1.50732	0.97428	8.12694	3.3769	3.62329	3.41434	5.37573	1.78127	2.38638	2.08856	4.61303	2.47151	0.77233	1.30545	0	0	2.71185	1.40939	1.24291	0.8419	0.49123	1.13529	1.55935	2.4138	0.5119	0.18932	0.93517	0.25201	1.05104	0.61322	0	0	1.18057	0.57269	0.75188	0	1.04851
k__Bacteria|p__Bacteroidetes|c__Flavobacteriia|o__Flavobacteriales|f__Flavobacteriaceae|g__Capnocytophaga|s__Capnocytophaga_sp_oral_taxon_332	0	0	0.02821	0	0.00703	0	0	0.04732	0.2699	1.48565	0.14786	0.09669	0.3459	0.52404	0	0	0	0	3.87115	0	0	0.01107	0.48704	0	0	0.03259	0	0	0.02133	0.04282	1.28923	0.79468	0.05663	1.79577	0.12634	0.37853	0.50519	0.02694	0.00886	0	0.00583	0	0	0	0.30016	0	1.79159	0	0.58974
k__Bacteria|p__Bacteroidetes|c__Flavobacteriia|o__Flavobacteriales|f__Flavobacteriaceae|g__Capnocytophaga|s__Capnocytophaga_sp_oral_taxon_338	0	0.01105	0.03857	0	0.75472	0	0.01398	0.02207	0.02117	0.0714	0.04216	0.02249	0.05298	0.09692	0	0	0.01917	0.02368	0.00326	0.00819	0.03931	0.09801	0.00322	0	0.01603	0.01351	0.00194	0	0.00917	0	0.03056	0.045	0.01083	0.05359	0.00249	0.0162	0.00424	0	0	0	0.00057	0	0	0	0.00324	0	0.00891	0	0.00261
k__Bacteria|p__Bacteroidetes|c__Flavobacteriia|o__Flavobacteriales|f__Flavobacteriaceae|g__Capnocytophaga|s__Capnocytophaga_sp_oral_taxon_863	0	0	0.11928	0	0	0	0.01533	0.06457	0.02689	0.15007	0.023	0.02499	2.27068	2.56027	0.01372	0.11831	0	0	0.0611	0.01906	0.01255	0.00049	0.00208	0	0.26317	0.05989	0.00111	0	0.02719	0.01026	0.58799	0.79163	0.07744	0.81139	0.01845	0.04225	0.05241	0.00886	0.04544	0.00874	0.12321	0.06362	0	0	0.24835	0	1.16791	0	0.56732
k__Bacteria|p__Bacteroidetes|c__Flavobacteriia|o__Flavobacteriales|f__Flavobacteriaceae|g__Capnocytophaga|s__Capnocytophaga_sp_oral_taxon_878	0	0	0	0	0	0	0	0	0	0	0	0	0	0	0	0	0	0	0	0	0	0	0	0	0	0	0	0	0	0	0.00058	0.00325	0	0	0.00039	0.00086	0	0	0	0	0	0	0	0	0	0	0.00038	0	0
k__Bacteria|p__Bacteroidetes|c__Flavobacteriia|o__Flavobacteriales|f__Flavobacteriaceae|g__Capnocytophaga|s__Capnocytophaga_sputigena	2.66433	5.25874	0.51483	2.14367	1.76261	3.22734	1.07879	0.44756	0.59937	1.38786	0.5866	0.32008	0.18214	0.35066	0.59172	0.90615	0.39726	0.29637	6.49323	1.35532	2.31004	0.64474	1.1767	0.14714	0.94449	1.16751	3.86521	1.37337	0.4939	0.64475	1.16096	1.38575	2.66289	1.57758	0.64847	0.70313	0.88952	0.45981	0.52661	0.12352	0.81467	0.37389	0	0.20252	0.73394	0.86823	0.31144	0	0.26517
k__Bacteria|p__Chloroflexi	0	0	0	0	0	0	0.28088	0.72339	0	0	0	0	0.00155	0	0	0	0	0	0	0.03221	0	0	0.01093	0.06611	0.0611	0.02722	0.00108	0.00278	0.0301	0.11932	0.0243	0.01633	0.04924	0.22832	0.02943	0.01099	0.17613	0.358	0	0	0	0.02847	0	0	0.0174	0	0.12291	0.13948	0.03468
k__Bacteria|p__Chloroflexi|c__Anaerolineae	0	0	0	0	0	0	0.28088	0.72339	0	0	0	0	0.00155	0	0	0	0	0	0	0.03221	0	0	0	0.0605	0.0611	0.01688	0.00079	0	0.02933	0.11354	0.01656	0.01397	0.03657	0.22832	0.02344	0.00511	0.17343	0.358	0	0	0	0.02847	0	0	0.0174	0	0.12291	0.13948	0.03468
k__Bacteria|p__Chloroflexi|c__Anaerolineae|o__Anaerolineales	0	0	0	0	0	0	0.28088	0.72339	0	0	0	0	0.00155	0	0	0	0	0	0	0.03221	0	0	0	0.0605	0.0611	0.01688	0.00079	0	0.02933	0.11354	0.01656	0.01397	0.03657	0.22832	0.02344	0.00511	0.17343	0.358	0	0	0	0.02847	0	0	0.0174	0	0.12291	0.13948	0.03468
k__Bacteria|p__Chloroflexi|c__Anaerolineae|o__Anaerolineales|f__Anaerolineaceae	0	0	0	0	0	0	0.28088	0.72339	0	0	0	0	0.00155	0	0	0	0	0	0	0.03221	0	0	0	0.0605	0.0611	0.01688	0.00079	0	0.02933	0.11354	0.01656	0.01397	0.03657	0.22832	0.02344	0.00511	0.17343	0.358	0	0	0	0.02847	0	0	0.0174	0	0.12291	0.13948	0.03468
k__Bacteria|p__Chloroflexi|c__Anaerolineae|o__Anaerolineales|f__Anaerolineaceae|g__Anaerolineaceae_unclassified	0	0	0	0	0	0	0.28088	0.72339	0	0	0	0	0.00155	0	0	0	0	0	0	0.03221	0	0	0	0.0605	0.0611	0.01688	0.00079	0	0.02933	0.11354	0.01656	0.01397	0.03657	0.22832	0.02344	0.00511	0.17343	0.358	0	0	0	0.02847	0	0	0.0174	0	0.12291	0.13948	0.03468
k__Bacteria|p__Chloroflexi|c__Anaerolineae|o__Anaerolineales|f__Anaerolineaceae|g__Anaerolineaceae_unclassified|s__Anaerolineaceae_bacterium_oral_taxon_439	0	0	0	0	0	0	0.28088	0.72339	0	0	0	0	0.00155	0	0	0	0	0	0	0.03221	0	0	0	0.0605	0.0611	0.01688	0.00079	0	0.02933	0.11354	0.01656	0.01397	0.03657	0.22832	0.02344	0.00511	0.17343	0.358	0	0	0	0.02847	0	0	0.0174	0	0.12291	0.13948	0.03468
k__Bacteria|p__Chloroflexi|c__Caldilineae	0	0	0	0	0	0	0	0	0	0	0	0	0	0	0	0	0	0	0	0	0	0	0	0	0	0	0	0	0	0	0	0	0	0	0.00064	0	0	0	0	0	0	0	0	0	0	0	0	0	0
k__Bacteria|p__Chloroflexi|c__Caldilineae|o__Caldilineales	0	0	0	0	0	0	0	0	0	0	0	0	0	0	0	0	0	0	0	0	0	0	0	0	0	0	0	0	0	0	0	0	0	0	0.00064	0	0	0	0	0	0	0	0	0	0	0	0	0	0
k__Bacteria|p__Chloroflexi|c__Caldilineae|o__Caldilineales|f__Caldilineaceae	0	0	0	0	0	0	0	0	0	0	0	0	0	0	0	0	0	0	0	0	0	0	0	0	0	0	0	0	0	0	0	0	0	0	0.00064	0	0	0	0	0	0	0	0	0	0	0	0	0	0
k__Bacteria|p__Chloroflexi|c__Caldilineae|o__Caldilineales|f__Caldilineaceae|g__Litorilinea	0	0	0	0	0	0	0	0	0	0	0	0	0	0	0	0	0	0	0	0	0	0	0	0	0	0	0	0	0	0	0	0	0	0	0.00064	0	0	0	0	0	0	0	0	0	0	0	0	0	0
k__Bacteria|p__Chloroflexi|c__Caldilineae|o__Caldilineales|f__Caldilineaceae|g__Litorilinea|s__Litorilinea_aerophila	0	0	0	0	0	0	0	0	0	0	0	0	0	0	0	0	0	0	0	0	0	0	0	0	0	0	0	0	0	0	0	0	0	0	0.00064	0	0	0	0	0	0	0	0	0	0	0	0	0	0
k__Bacteria|p__Chloroflexi|c__Chloroflexia	0	0	0	0	0	0	0	0	0	0	0	0	0	0	0	0	0	0	0	0	0	0	0.01093	0.00561	0	0.01034	0.00029	0.00278	0.00077	0.00578	0.00774	0.00236	0.01267	0	0.00535	0.00587	0.0027	0	0	0	0	0	0	0	0	0	0	0	0
k__Bacteria|p__Chloroflexi|c__Chloroflexia|o__Chloroflexales	0	0	0	0	0	0	0	0	0	0	0	0	0	0	0	0	0	0	0	0	0	0	0.01093	0.00561	0	0.01034	0.00029	0.00278	0.00077	0.00578	0.00774	0.00236	0.01267	0	0.00535	0.00587	0.0027	0	0	0	0	0	0	0	0	0	0	0	0
k__Bacteria|p__Chloroflexi|c__Chloroflexia|o__Chloroflexales|f__Roseiflexaceae	0	0	0	0	0	0	0	0	0	0	0	0	0	0	0	0	0	0	0	0	0	0	0.01093	0.00561	0	0.01034	0.00029	0.00278	0.00077	0.00578	0.00774	0.00236	0.01267	0	0.00535	0.00587	0.0027	0	0	0	0	0	0	0	0	0	0	0	0
k__Bacteria|p__Chloroflexi|c__Chloroflexia|o__Chloroflexales|f__Roseiflexaceae|g__Kouleothrix	0	0	0	0	0	0	0	0	0	0	0	0	0	0	0	0	0	0	0	0	0	0	0.01093	0.00561	0	0.01034	0.00029	0.00278	0.00077	0.00578	0.00774	0.00236	0.01267	0	0.00535	0.00587	0.0027	0	0	0	0	0	0	0	0	0	0	0	0
k__Bacteria|p__Chloroflexi|c__Chloroflexia|o__Chloroflexales|f__Roseiflexaceae|g__Kouleothrix|s__Kouleothrix_aurantiaca	0	0	0	0	0	0	0	0	0	0	0	0	0	0	0	0	0	0	0	0	0	0	0.01093	0.00561	0	0.01034	0.00029	0.00278	0.00077	0.00578	0.00774	0.00236	0.01267	0	0.00535	0.00587	0.0027	0	0	0	0	0	0	0	0	0	0	0	0
k__Bacteria|p__Firmicutes	76.4469	59.2691	52.7928	23.2463	43.1484	47.4663	13.1003	17.6046	16.5393	9.62289	16.6983	19.8344	12.5675	9.80131	6.97514	8.75233	21.852	14.0309	11.7367	11.5157	15.557	20.5082	13.5927	12.0738	26.5469	11.3361	19.5203	17.7952	19.0069	22.0191	21.0843	26.0376	13.0236	22.9099	19.6358	17.5797	18.3862	28.5325	7.27871	16.7312	9.07013	16.2512	13.9717	21.9527	12.5818	11.898	8.12636	23.335	17.2884
k__Bacteria|p__Firmicutes|c__Bacilli	39.2057	26.2325	33.6818	21.9594	22.653	18.972	7.09549	4.37811	10.2122	6.78479	9.99669	6.8957	2.43518	4.27975	3.91559	5.14131	6.2885	5.19933	10.5986	4.73511	8.56179	8.7589	3.79343	3.80184	6.18674	2.17365	14.1636	10.3754	3.72958	2.75971	7.08963	9.82228	11.0957	8.1182	6.83058	5.10909	5.10817	4.82958	2.75623	5.52082	6.64392	4.14985	13.9717	9.14351	4.09051	5.36558	3.55977	3.62318	5.08004
k__Bacteria|p__Firmicutes|c__Bacilli|o__Bacillales	1.04563	2.31539	2.11728	0.51493	3.02601	3.20398	0.22091	0.47753	0.7509	0.535	1.41823	2.27318	0.70357	0.57767	0.15236	0.34186	0.20871	0.2299	0.09971	0.92043	1.14204	0.38856	0.05462	0.0715	0.45818	0.18175	0.05722	0.03891	0.57245	0.23059	3.18352	4.36402	0.06234	1.4682	0.97311	0.63455	1.25365	1.9826	0.01563	0.10794	0.01949	0.1593	0	0.33439	0.72221	0.52104	0.41912	0.18555	0.94394
k__Bacteria|p__Firmicutes|c__Bacilli|o__Bacillales|f__Bacillaceae	0	0	0	0	0	0	0	0	0	0	0	0	0	0	0	0	0	0	0	0	0	0	0.00219	0	0	0.00297	0	0	0.00362	0	0.00301	0	0.00348	0	0.00442	0.00218	0.00622	0	0	0	0	0	0	0	0	0	0	0	0
k__Bacteria|p__Firmicutes|c__Bacilli|o__Bacillales|f__Bacillaceae|g__Hydrogenibacillus	0	0	0	0	0	0	0	0	0	0	0	0	0	0	0	0	0	0	0	0	0	0	0.00219	0	0	0.00297	0	0	0.00362	0	0.00301	0	0.00348	0	0.00442	0.00218	0.00622	0	0	0	0	0	0	0	0	0	0	0	0
k__Bacteria|p__Firmicutes|c__Bacilli|o__Bacillales|f__Bacillaceae|g__Hydrogenibacillus|s__Hydrogenibacillus_schlegelii	0	0	0	0	0	0	0	0	0	0	0	0	0	0	0	0	0	0	0	0	0	0	0.00219	0	0	0.00297	0	0	0.00362	0	0.00301	0	0.00348	0	0.00442	0.00218	0.00622	0	0	0	0	0	0	0	0	0	0	0	0
k__Bacteria|p__Firmicutes|c__Bacilli|o__Bacillales|f__Bacillales_unclassified	1.04563	2.31539	2.11728	0.51493	3.02601	3.20398	0.22091	0.47753	0.7509	0.535	1.41823	2.27318	0.70357	0.57767	0.15236	0.34186	0.20871	0.2299	0.09971	0.92043	1.14204	0.38856	0.05244	0.0715	0.45818	0.17878	0.05722	0.03891	0.56883	0.23059	3.18051	4.36402	0.05887	1.4682	0.96869	0.63237	1.24743	1.9826	0.01563	0.10794	0.01949	0.1593	0	0.33439	0.72221	0.52104	0.41912	0.18555	0.94394
k__Bacteria|p__Firmicutes|c__Bacilli|o__Bacillales|f__Bacillales_unclassified|g__Gemella	1.04563	2.31539	2.11728	0.51493	3.02601	3.20398	0.22091	0.47753	0.7509	0.535	1.41823	2.27318	0.70357	0.57767	0.15236	0.34186	0.20871	0.2299	0.09971	0.92043	1.14204	0.38856	0.05244	0.0715	0.45818	0.17878	0.05722	0.03891	0.56883	0.23059	3.18051	4.36402	0.05887	1.4682	0.96869	0.63237	1.24743	1.9826	0.01563	0.10794	0.01949	0.1593	0	0.33439	0.72221	0.52104	0.41912	0.18555	0.94394
k__Bacteria|p__Firmicutes|c__Bacilli|o__Bacillales|f__Bacillales_unclassified|g__Gemella|s__Gemella_bergeri	0	0	0	0	0	0	0.06619	0	0	0	0	0	0	0	0	0	0	0	0	0	0	0	0.01754	0.01799	0.07578	0.02774	0.00215	0	0.10516	0.07678	0.18071	0.35092	0.02115	0.66176	0.08148	0.11034	0.16255	0.21581	0	0	0.00571	0	0	0	0	0	0.00533	0.07463	0.01067
k__Bacteria|p__Firmicutes|c__Bacilli|o__Bacillales|f__Bacillales_unclassified|g__Gemella|s__Gemella_haemolysans	0	0.01012	0.71509	0.49188	0.07573	0.05776	0.06621	0.03652	0.09528	0.02615	0.03068	0.0276	0.02469	0.03841	0.01476	0.06426	0	0	0.01881	0.01842	0.12443	0.03769	0	0	0.01128	0.01365	0.00665	0	0.01198	0.00287	0.07472	0.08281	0.0134	0.09811	0.09708	0.02643	0.02365	0.04796	0.00275	0.01915	0	0	0	0	0.04085	0	0.02914	0	0.00678
k__Bacteria|p__Firmicutes|c__Bacilli|o__Bacillales|f__Bacillales_unclassified|g__Gemella|s__Gemella_morbillorum	1.04389	2.30267	1.40219	0.01412	2.91812	3.14622	0.08461	0.43657	0.62737	0.50885	1.31504	2.15568	0.67888	0.53926	0.13624	0.27578	0.20719	0.2299	0.0809	0.90201	1.01224	0.34675	0.02764	0.05098	0.35129	0.12918	0.01415	0.03006	0.4428	0.14095	2.74389	3.74503	0.01784	0.64273	0.73707	0.47558	1.02783	1.66462	0.01288	0.08879	0.01378	0.1593	0	0.33439	0.60613	0.52104	0.37339	0.11092	0.86737
k__Bacteria|p__Firmicutes|c__Bacilli|o__Bacillales|f__Bacillales_unclassified|g__Gemella|s__Gemella_sanguinis	0.00174	0.00259	0	0.00893	0.03216	0	0.0039	0.00444	0.02824	0	0.0725	0.08991	0	0	0.00137	0.00181	0.00153	0	0	0	0.00537	0.00412	0.00726	0.00253	0.01983	0.00821	0.03427	0.00885	0.00889	0.00999	0.1812	0.18526	0.00648	0.0656	0.05306	0.02001	0.0334	0.05422	0	0	0	0	0	0	0.07523	0	0.01125	0	0.05912
k__Bacteria|p__Firmicutes|c__Bacilli|o__Lactobacillales	38.1601	23.9171	31.5645	21.4445	19.627	15.7681	6.87458	3.90058	9.46129	6.24979	8.57847	4.62252	1.7316	3.70208	3.76323	4.79945	6.07979	4.96943	10.4989	3.81468	7.41975	8.37034	3.7388	3.73034	5.72857	1.9919	14.1064	10.3365	3.15713	2.52912	3.90611	5.45825	11.0334	6.65	5.85747	4.47454	3.85452	2.84698	2.7406	5.41288	6.62442	3.99055	13.9717	8.80913	3.3683	4.84454	3.14065	3.43763	4.13611
k__Bacteria|p__Firmicutes|c__Bacilli|o__Lactobacillales|f__Aerococcaceae	0.7655	0.34895	0.37625	0.05736	0	0	0.05318	0.04806	0.00976	0.01907	0.01181	0	0	0	0	0	0	0	0.01616	0.11181	0.05979	0	0	0	0	0	0.03457	0.03797	0.00178	0	0.2712	0.30531	0.05329	0.09161	0.77761	0.27587	0	0	0	0	0.00562	0	0	0	0.08425	0	0.03397	0	0.06692
k__Bacteria|p__Firmicutes|c__Bacilli|o__Lactobacillales|f__Aerococcaceae|g__Abiotrophia	0.7655	0.34895	0.37625	0.05736	0	0	0.05318	0.04806	0.00976	0.01907	0.01181	0	0	0	0	0	0	0	0.01616	0.11181	0.05979	0	0	0	0	0	0.03457	0.03797	0.00178	0	0.2712	0.30531	0.05329	0.09161	0.77761	0.27587	0	0	0	0	0.00562	0	0	0	0.08425	0	0.03397	0	0.06692
k__Bacteria|p__Firmicutes|c__Bacilli|o__Lactobacillales|f__Aerococcaceae|g__Abiotrophia|s__Abiotrophia_defectiva	0.00242	0	0.25554	0	0	0	0.01321	0.00731	0	0	0	0	0	0	0	0	0	0	0	0.00953	0	0	0	0	0	0	0.00898	0.00778	0	0	0.12828	0.13847	0.00995	0.00463	0.09323	0.04846	0	0	0	0	0	0	0	0	0.02493	0	0.00988	0	0.00093
k__Bacteria|p__Firmicutes|c__Bacilli|o__Lactobacillales|f__Aerococcaceae|g__Abiotrophia|s__Abiotrophia_sp_HMSC24B09	0.76308	0.34895	0.12071	0.05736	0	0	0.03997	0.04075	0.00976	0.01907	0.01181	0	0	0	0	0	0	0	0.01616	0.10229	0.05979	0	0	0	0	0	0.0256	0.03019	0.00178	0	0.14291	0.16684	0.04334	0.08698	0.68438	0.2274	0	0	0	0	0.00562	0	0	0	0.05932	0	0.02409	0	0.06598
k__Bacteria|p__Firmicutes|c__Bacilli|o__Lactobacillales|f__Carnobacteriaceae	0.0872	0.04151	1.57231	0.44521	0	0	0.04938	0.04128	0.04517	0.02432	0.03653	0.03295	0	0.00494	0	0	0.0142	0.02408	0.01726	0.00192	0.03268	0.05319	0.04484	0.02771	0.00611	0.01244	0.08326	0.05246	0.00986	0.00168	0.17494	0.23202	0.04546	0.00925	0.05542	0.0378	0.02551	0.01247	0.00905	0	0.04259	0	0	0	0.02144	0	0.01049	0	0.07071
k__Bacteria|p__Firmicutes|c__Bacilli|o__Lactobacillales|f__Carnobacteriaceae|g__Agitococcus	0	0	0	0	0	0	0	0	0	0	0	0	0	0	0	0	0	0	0	0	0	0	0.00257	0	0	0	0.00582	0	0.00148	0.00168	0.00205	0.00739	0.00731	0	0.00423	0.01087	0.00435	0.00195	0	0	0	0	0	0	0	0	0	0	0
k__Bacteria|p__Firmicutes|c__Bacilli|o__Lactobacillales|f__Carnobacteriaceae|g__Agitococcus|s__Agitococcus_lubricus	0	0	0	0	0	0	0	0	0	0	0	0	0	0	0	0	0	0	0	0	0	0	0.00257	0	0	0	0.00582	0	0.00148	0.00168	0.00205	0.00739	0.00731	0	0.00423	0.01087	0.00435	0.00195	0	0	0	0	0	0	0	0	0	0	0
k__Bacteria|p__Firmicutes|c__Bacilli|o__Lactobacillales|f__Carnobacteriaceae|g__Granulicatella	0.0872	0.04151	1.57231	0.44521	0	0	0.04938	0.04128	0.04517	0.02432	0.03653	0.03295	0	0.00494	0	0	0.0142	0.02408	0.01726	0.00192	0.03268	0.05319	0.04226	0.02771	0.00611	0.01244	0.07745	0.05246	0.00838	0	0.17289	0.22464	0.03815	0.00925	0.05119	0.02693	0.02116	0.01053	0.00905	0	0.04259	0	0	0	0.02144	0	0.01049	0	0.07071
k__Bacteria|p__Firmicutes|c__Bacilli|o__Lactobacillales|f__Carnobacteriaceae|g__Granulicatella|s__Granulicatella_adiacens	0.0872	0.04151	0.04099	0.40649	0	0	0.00795	0.01506	0.03551	0.01609	0.03653	0.03295	0	0.00494	0	0	0.0142	0.02408	0.00346	0	0	0.05098	0.0235	0.01511	0	0.00588	0.01879	0.01805	0	0	0.10501	0.14992	0.01846	0	0.02107	0.01216	0.00921	0.01053	0.00545	0	0.03365	0	0	0	0.00501	0	0.00672	0	0.04716
k__Bacteria|p__Firmicutes|c__Bacilli|o__Lactobacillales|f__Carnobacteriaceae|g__Granulicatella|s__Granulicatella_elegans	0	0	1.53132	0.03872	0	0	0.04143	0.02621	0.00966	0.00824	0	0	0	0	0	0	0	0	0.0138	0.00192	0.03268	0.00221	0.01877	0.0126	0.00611	0.00655	0.05866	0.03442	0.00838	0	0.06787	0.07471	0.01969	0.00925	0.03012	0.01476	0.01195	0	0.0036	0	0.00893	0	0	0	0.01643	0	0.00378	0	0.02356
k__Bacteria|p__Firmicutes|c__Bacilli|o__Lactobacillales|f__Lactobacillaceae	0	0	0	0	0	0	0	0	0	0	0	0	0	0	0	0	0	0	0	0	0	0	0	0	0	0.00073	0	0	0	0	0	0.00163	0	0	0	0	0	0	0.41288	0	0	0	0	0	0	0	0	0	0
k__Bacteria|p__Firmicutes|c__Bacilli|o__Lactobacillales|f__Lactobacillaceae|g__Lactobacillus	0	0	0	0	0	0	0	0	0	0	0	0	0	0	0	0	0	0	0	0	0	0	0	0	0	0	0	0	0	0	0	0	0	0	0	0	0	0	0.41288	0	0	0	0	0	0	0	0	0	0
k__Bacteria|p__Firmicutes|c__Bacilli|o__Lactobacillales|f__Lactobacillaceae|g__Lactobacillus|s__Lactobacillus_fermentum	0	0	0	0	0	0	0	0	0	0	0	0	0	0	0	0	0	0	0	0	0	0	0	0	0	0	0	0	0	0	0	0	0	0	0	0	0	0	0.08975	0	0	0	0	0	0	0	0	0	0
k__Bacteria|p__Firmicutes|c__Bacilli|o__Lactobacillales|f__Lactobacillaceae|g__Lactobacillus|s__Lactobacillus_mucosae	0	0	0	0	0	0	0	0	0	0	0	0	0	0	0	0	0	0	0	0	0	0	0	0	0	0	0	0	0	0	0	0	0	0	0	0	0	0	0.10774	0	0	0	0	0	0	0	0	0	0
k__Bacteria|p__Firmicutes|c__Bacilli|o__Lactobacillales|f__Lactobacillaceae|g__Lactobacillus|s__Lactobacillus_oris	0	0	0	0	0	0	0	0	0	0	0	0	0	0	0	0	0	0	0	0	0	0	0	0	0	0	0	0	0	0	0	0	0	0	0	0	0	0	0.0427	0	0	0	0	0	0	0	0	0	0
k__Bacteria|p__Firmicutes|c__Bacilli|o__Lactobacillales|f__Lactobacillaceae|g__Lactobacillus|s__Lactobacillus_paragasseri	0	0	0	0	0	0	0	0	0	0	0	0	0	0	0	0	0	0	0	0	0	0	0	0	0	0	0	0	0	0	0	0	0	0	0	0	0	0	0.0016	0	0	0	0	0	0	0	0	0	0
k__Bacteria|p__Firmicutes|c__Bacilli|o__Lactobacillales|f__Lactobacillaceae|g__Lactobacillus|s__Lactobacillus_salivarius	0	0	0	0	0	0	0	0	0	0	0	0	0	0	0	0	0	0	0	0	0	0	0	0	0	0	0	0	0	0	0	0	0	0	0	0	0	0	0.17109	0	0	0	0	0	0	0	0	0	0
k__Bacteria|p__Firmicutes|c__Bacilli|o__Lactobacillales|f__Lactobacillaceae|g__Sharpea	0	0	0	0	0	0	0	0	0	0	0	0	0	0	0	0	0	0	0	0	0	0	0	0	0	0.00073	0	0	0	0	0	0.00163	0	0	0	0	0	0	0	0	0	0	0	0	0	0	0	0	0
k__Bacteria|p__Firmicutes|c__Bacilli|o__Lactobacillales|f__Lactobacillaceae|g__Sharpea|s__Sharpea_azabuensis	0	0	0	0	0	0	0	0	0	0	0	0	0	0	0	0	0	0	0	0	0	0	0	0	0	0.00073	0	0	0	0	0	0.00163	0	0	0	0	0	0	0	0	0	0	0	0	0	0	0	0	0
k__Bacteria|p__Firmicutes|c__Bacilli|o__Lactobacillales|f__Streptococcaceae	37.3074	23.5267	29.6159	20.9419	19.627	15.7681	6.77202	3.81124	9.40635	6.2064	8.53013	4.58957	1.7316	3.69714	3.76323	4.79945	6.06559	4.94535	10.4655	3.70094	7.32728	8.31715	3.69397	3.70263	5.72246	1.97873	13.9886	10.246	3.14549	2.52744	3.45997	4.91929	10.9346	6.54914	5.02444	4.16087	3.829	2.83451	2.31867	5.41288	6.57622	3.99055	13.9717	8.80913	3.26262	4.84454	3.09619	3.43763	3.99847
k__Bacteria|p__Firmicutes|c__Bacilli|o__Lactobacillales|f__Streptococcaceae|g__Streptococcus	37.3074	23.5267	29.6159	20.9419	19.627	15.7681	6.77202	3.81124	9.40635	6.2064	8.53013	4.58957	1.7316	3.69714	3.76323	4.79945	6.06559	4.94535	10.4655	3.70094	7.32728	8.31715	3.69397	3.70263	5.72246	1.97873	13.9886	10.246	3.14549	2.52744	3.45997	4.91929	10.9346	6.54914	5.02444	4.16087	3.829	2.83451	2.31867	5.41288	6.57622	3.99055	13.9717	8.80913	3.26262	4.84454	3.09619	3.43763	3.99847
k__Bacteria|p__Firmicutes|c__Bacilli|o__Lactobacillales|f__Streptococcaceae|g__Streptococcus|s__Streptococcus_anginosus_group	0.12287	1.88406	0.12708	0	0.33711	0.06284	0	0.03704	0	0	0.01249	0.04385	0.26277	0.10253	0.19374	0.26438	1.09021	0.39647	0.01756	0	0	0.15619	0.0974	0.06524	0.18002	0.0712	0	0.00205	0.59623	0.80855	0.13957	0.4883	0.01764	0.46662	0.06963	0.19937	0.0407	0.48014	0.18	0.98224	0.23428	1.00702	0	2.89938	0.2685	0.05958	0.18435	0	0.15611
k__Bacteria|p__Firmicutes|c__Bacilli|o__Lactobacillales|f__Streptococcaceae|g__Streptococcus|s__Streptococcus_australis	0	0	0	0	0	0	0.01179	0.01226	0.03559	0.02213	0.00256	0	0	0	0	0	0	0	0	0	0	0	0.00339	0	0.00418	0.00616	0.3984	0.21107	0.01015	0	0.03346	0.02598	0	0	0.002	0	0	0	0	0	0.00271	0	0	0	0.04872	0	0.0349	0	0.00282
k__Bacteria|p__Firmicutes|c__Bacilli|o__Lactobacillales|f__Streptococcaceae|g__Streptococcus|s__Streptococcus_cristatus	1.36086	1.91886	0.42968	1.20735	3.58879	0.88333	0.01957	0.32902	2.0229	0.77166	0.94532	0.68807	0.13738	0.29201	2.30527	1.7495	1.68674	1.27128	0.05405	0.40625	0.55011	3.79819	1.50099	1.70828	0.5821	0.1944	0.1496	0	1.82404	0.51392	1.22262	1.20175	0.04604	0	0.51112	0.4698	0.94783	0.16809	0.08262	0	0.54329	0.03388	0	0	0.13659	0	0.14175	0	0.2877
k__Bacteria|p__Firmicutes|c__Bacilli|o__Lactobacillales|f__Streptococcaceae|g__Streptococcus|s__Streptococcus_gordonii	2.93148	2.01637	12.8541	1.63575	1.87915	0.41162	0.00547	0.00862	1.51047	0.30382	2.27477	1.31229	0	0.01209	0	0	0	0.00402	0.03427	0.007	0	1.93328	0.20541	0.20144	0.38467	0.12256	1.09037	0.29295	0.01769	0.05908	0.64041	1.23787	0.04074	0.09612	0.33257	0.37531	0.2944	0.15954	0.03004	0	0.10669	0	1.23176	1.67387	0.35949	0.08895	0.08467	0	0.39323
k__Bacteria|p__Firmicutes|c__Bacilli|o__Lactobacillales|f__Streptococcaceae|g__Streptococcus|s__Streptococcus_infantis	0.00211	0.00735	0	0.01838	0	0.0038	0.17586	0.19269	0.35572	0.30739	0.60527	0.04044	0.01792	0.03752	0.00477	0.00438	0.00179	0.00257	0.0827	0	0	0.02138	0.01843	0.01538	0.04209	0.11035	0.16209	0.00236	0.02728	0.00761	0.24961	0.38672	0.00242	0	0.15638	0.16102	0.06119	0	0.02684	0	0.13527	0.10824	0	0	0.05501	0	0.23957	0	0.03701
k__Bacteria|p__Firmicutes|c__Bacilli|o__Lactobacillales|f__Streptococcaceae|g__Streptococcus|s__Streptococcus_milleri	0	0.04814	0	0	0	0	0	0	0	0.01147	0	0	0.22407	0.06921	0	0	0	0	0	0	0	0	0.0053	0.01421	0.03695	0	0	0	0.01721	0.06446	0.0578	0.13948	0	0.29544	0.00911	0.04222	0.01534	0.1778	0	0	0	0.0572	0	0	0	0	0.00897	0	0.04792
k__Bacteria|p__Firmicutes|c__Bacilli|o__Lactobacillales|f__Streptococcaceae|g__Streptococcus|s__Streptococcus_mitis	0.01408	0.00538	5.53939	1.68139	1.0261	1.92347	0.63547	0.52012	0.41701	0.2122	0.29515	0.16555	0.26316	0.77209	0.04576	0.28574	0.09451	0.12486	0.52428	0.52142	1.17023	0.02494	0.00431	0.00776	0.08594	0.12121	0	0	0.01664	0.02099	0.04823	0.03466	0.06288	0.15286	0.02938	0.09754	0.00211	0	0.01499	0.2925	0.03392	0.59564	0	0.15868	0.23291	0	0.14161	0.44316	0.05429
k__Bacteria|p__Firmicutes|c__Bacilli|o__Lactobacillales|f__Streptococcaceae|g__Streptococcus|s__Streptococcus_mutans	0.01486	2.58176	0.08293	0	0	0	0	0	0	0	0	0.00805	0	0.00322	0	0	0	0.00274	0.21579	0	0	0.01476	0.21253	0.04851	0	0	0	0	0	0	0	0	0	0	0	0	0	0	0.00093	0	0	0	0	0.32817	0	0	0	0	0
k__Bacteria|p__Firmicutes|c__Bacilli|o__Lactobacillales|f__Streptococcaceae|g__Streptococcus|s__Streptococcus_oralis	11.6823	2.16861	9.78704	7.5636	9.33464	5.37046	3.73544	1.52529	1.40722	1.84279	1.33257	0.72884	0.54211	1.11373	0.96473	0.97734	1.18409	0.89363	4.55399	0.85793	1.23214	1.4374	1.50328	1.38006	3.96105	0.7657	0.45399	2.26097	0.48626	0.44313	0.82955	0.98269	0.74331	0.6385	0.97583	0.95912	1.58401	1.5667	0.87984	3.75293	4.03612	2.02379	0.2641	3.28977	1.39228	0.86585	1.85975	2.29158	2.22518
k__Bacteria|p__Firmicutes|c__Bacilli|o__Lactobacillales|f__Streptococcaceae|g__Streptococcus|s__Streptococcus_parasanguinis	0	0.00216	0.01514	0	0	0	0	0	0	0	0	0	0	0	0	0	0.00314	0.00478	0	0	0	0	0.04719	0.06022	0	0.00074	0.77609	0	0	0	0.0272	0.01169	0	0	0	0	0	0	0	0	0	0	0	0	0.04765	0	0	0	0.04088
k__Bacteria|p__Firmicutes|c__Bacilli|o__Lactobacillales|f__Streptococcaceae|g__Streptococcus|s__Streptococcus_peroris	0	0	0	0	0	0	0	0	0	0	0	0	0	0	0	0	0	0	0	0	0	0	0	0	0	0	0	0	0	0	0.0044	0.02869	0	0	0	0	0	0	0.00281	0	0	0	0	0	0	0	0	0	0
k__Bacteria|p__Firmicutes|c__Bacilli|o__Lactobacillales|f__Streptococcaceae|g__Streptococcus|s__Streptococcus_pseudopneumoniae	0	0	0	0	0	0	0	0	0.00804	0	0	0	0	0	0	0	0	0	0	0	0	0	0	0	0	0	0	0	0.00437	0.00589	0	0	0	0	0	0	0	0	0	0	0	0	0	0	0	0	0	0	0
k__Bacteria|p__Firmicutes|c__Bacilli|o__Lactobacillales|f__Streptococcaceae|g__Streptococcus|s__Streptococcus_salivarius	0	0.00404	0	0.00395	0	0	0	0	0	0	0.00064	0	0	0	0	0	0.00181	0	0	0	0	0.00056	0.0262	0.0734	0	0	2.05445	0.02427	0	0	0.02915	0.00285	0	0	0	0	0	0	0.00167	0	0	0	0	0.04988	0.03117	0	0	0	0
k__Bacteria|p__Firmicutes|c__Bacilli|o__Lactobacillales|f__Streptococcaceae|g__Streptococcus|s__Streptococcus_salivarius_CAG_79	0	0	0.00511	0	0	0	0	0	0	0	0	0	0	0	0	0	0	0	0	0	0	0	0	0	0	0	0	0	0	0	0	0	0	0	0	0	0	0	0	0	0	0	0	0	0	0	0	0	0
k__Bacteria|p__Firmicutes|c__Bacilli|o__Lactobacillales|f__Streptococcaceae|g__Streptococcus|s__Streptococcus_sanguinis	20.9107	12.324	0.76281	8.69023	3.41089	7.10043	1.9546	0.64598	3.53256	2.62335	2.82989	1.32759	0.23633	1.2507	0.23959	1.4164	0.97842	1.50428	4.96165	1.60537	4.3748	0.70694	0.04855	0.12606	0.29578	0.51033	8.81601	7.44408	0.07982	0.4046	0.06462	0.21544	9.99595	4.8328	2.83829	1.78682	0.42915	0.05108	0.98435	0.297	1.43067	0.16477	12.4759	0.40938	0.45047	3.62283	0.29951	0.61642	0.60452
k__Bacteria|p__Firmicutes|c__Bacilli|o__Lactobacillales|f__Streptococcaceae|g__Streptococcus|s__Streptococcus_sinensis	0	0	0	0	0	0	0.12952	0.38868	0	0	0.03028	0.18944	0.01755	0.03819	0	0	0	0	0.02123	0.2669	0	0	0	0	0.08119	0.01526	0	0	0	0	0.04167	0.07151	0.01894	0.04869	0.06881	0.02029	0.22335	0.17072	0	0	0	0	0	0	0.09593	0.20733	0.03089	0	0.05346
k__Bacteria|p__Firmicutes|c__Bacilli|o__Lactobacillales|f__Streptococcaceae|g__Streptococcus|s__Streptococcus_sobrinus	0	0	0	0	0	0	0	0	0	0	0	0	0	0	0	0	0	0	0	0	0	0	0	0.00207	0	0	0	0	0	0	0	0	0	0	0	0	0	0	0	0	0	0	0	0	0	0	0	0	0
k__Bacteria|p__Firmicutes|c__Bacilli|o__Lactobacillales|f__Streptococcaceae|g__Streptococcus|s__Streptococcus_sp_A12	0.04723	0	0	0	0	0	0.0371	0	0.10991	0.08302	0	0	0	0	0	0	0	0	0	0	0	0	0.00308	0	0.00484	0	0.02203	0	0.00372	0	0.01736	0.02554	0	0	0.00634	0	0	0	0	0	0.00728	0	0	0	0	0	0.00401	0	0
k__Bacteria|p__Firmicutes|c__Bacilli|o__Lactobacillales|f__Streptococcaceae|g__Streptococcus|s__Streptococcus_sp_F0442	0	0	0	0	0	0	0	0	0	0	0	0	0	0	0	0	0	0	0	0	0	0	0	0	0	0	0.03546	0	0	0	0	0	0	0	0	0	0	0	0	0	0	0	0	0	0	0	0	0	0
k__Bacteria|p__Firmicutes|c__Bacilli|o__Lactobacillales|f__Streptococcaceae|g__Streptococcus|s__Streptococcus_sp_HMSC034E03	0	0	0	0	0	0	0	0	0	0	0	0	0	0	0	0	0	0	0	0	0	0	0	0	0.0263	0.00358	0	0	0	0	0	0.00467	0	0	0	0	0	0	0	0	0	0	0	0	0	0	0.00412	0	0.00781
k__Bacteria|p__Firmicutes|c__Bacilli|o__Lactobacillales|f__Streptococcaceae|g__Streptococcus|s__Streptococcus_sp_HMSC067H01	0	0	0	0	0	0	0	0	0.00695	0	0	0	0	0	0	0	0	0	0	0	0	0	0	0	0.00443	0.00191	0	0	0	0	0	0.00226	0	0	0	0	0	0	0	0	0	0	0	0	0	0	0	0	0.0246
k__Bacteria|p__Firmicutes|c__Bacilli|o__Lactobacillales|f__Streptococcaceae|g__Streptococcus|s__Streptococcus_sp_HMSC070B10	0	0	0.01268	0.0206	0	0	0	0	0	0	0	0	0	0.00443	0	0	0	0	0	0	0	0	0	0	0.00387	0.02954	0	0	0	0	0	0	0	0	0	0	0	0	0.00369	0	0.00229	0	0	0	0	0	0.01741	0.08647	0
k__Bacteria|p__Firmicutes|c__Bacilli|o__Lactobacillales|f__Streptococcaceae|g__Streptococcus|s__Streptococcus_sp_HMSC071D03	0	0	0	0	0	0	0	0	0	0	0	0	0	0	0	0	0	0	0	0	0	0	0	0	0	0	0	0	0	0	0	0	0	0	0	0	0	0	0	0	0	0	0	0	0	0	0	0	0
k__Bacteria|p__Firmicutes|c__Bacilli|o__Lactobacillales|f__Streptococcaceae|g__Streptococcus|s__Streptococcus_sp_HPH0090	0	0	0	0	0	0	0	0	0	0	0	0	0	0	0	0	0	0	0	0	0	0	0	0	0	0	0.00874	0	0	0	0	0	0	0	0.00251	0.00581	0	0	0	0	0	0	0	0	0	0	0	0	0.00213
k__Bacteria|p__Firmicutes|c__Bacilli|o__Lactobacillales|f__Streptococcaceae|g__Streptococcus|s__Streptococcus_sp_M334	0	0	0	0	0	0	0	0.00342	0	0	0	0.00639	0.00416	0	0	0	0	0	0	0	0	0	0	0	0	0	0	0	0	0	0	0	0	0	0	0	0	0	0	0	0	0	0	0	0	0	0	0	0
k__Bacteria|p__Firmicutes|c__Bacilli|o__Lactobacillales|f__Streptococcaceae|g__Streptococcus|s__Streptococcus_sp_NLAE_zl_C503	0.19861	0.53741	0	0.12071	0	0	0	0	0	0.02857	0	0	0	0	0	0	1.02487	0.74073	0	0	0	0	0	0	0	0	0	0	0	0	0	0	0	0	0	0	0.02869	0	0.10841	0.08821	0.04367	0	0	0	0	0	0	0	0
k__Bacteria|p__Firmicutes|c__Bacilli|o__Lactobacillales|f__Streptococcaceae|g__Streptococcus|s__Streptococcus_sp_SK643	0	0	0	0	0	0	0.06721	0.09262	0	0	0	0	0	0	0	0	0	0	0	0	0	0	0	0	0	0	0	0	0	0	0	0	0	0	0	0	0	0	0	0	0	0	0	0	0	0	0	0	0
k__Bacteria|p__Firmicutes|c__Bacilli|o__Lactobacillales|f__Streptococcaceae|g__Streptococcus|s__Streptococcus_sp_oral_taxon_056	0.0223	0.02852	0	0	0.01446	0	0	0.00256	0	0	0.16539	0.03632	0.02617	0.00142	0.00937	0.10171	0	0	0	0	0	0.2235	0.01791	0	0.02905	0.02577	0.02132	0.0083	0	0	0.05249	0.04005	0.00671	0.01812	0.00315	0.00669	0.08103	0.00683	0.00249	0	0	0	0	0	0.1439	0	0.04467	0	0.0005
k__Bacteria|p__Firmicutes|c__Bacilli|o__Lactobacillales|f__Streptococcaceae|g__Streptococcus|s__Streptococcus_sp_oral_taxon_058	0	0	0	0	0	0.01211	0	0.05294	0	0	0	0	0	0	0	0	0	0	0	0.03608	0	0	0	0	0	0	0	0	0	0	0	0	0	0	0.00993	0	0.1212	0.05361	0	0	0	0	0	0	0	0	0	0	0
k__Bacteria|p__Firmicutes|c__Bacilli|o__Lactobacillales|f__Streptococcaceae|g__Streptococcus|s__Streptococcus_vestibularis	0	0	0	0	0.03585	0	0	0	0	0	0.02838	0.01326	0	0	0	0	0	0	0	0	0	0	0	0	0	0	0	0	0	0	0.00183	0	0	0	0	0.00426	0	0	0	0	0	0	0	0	0	0	0	0	0
k__Bacteria|p__Firmicutes|c__Bacilli|o__Lactobacillales|f__Streptococcaceae|g__Streptococcus|s__Streptococcus_viridans	0	0	0	0	0	0	0	0	0	0	0.00743	0.02947	0	0	0	0	0	0	0	0	0	0	0	0	0	0	0	0	0.06206	0.19921	0	0.01916	0	0	0.00938	0.03262	0	0	0	0	0	0	0	0	0	0	0	0	0.06033
k__Bacteria|p__Firmicutes|c__Clostridia	0.59884	3.12049	2.14941	0	3.96227	2.9721	5.04897	10.8636	1.41295	1.13688	1.79824	4.38293	7.08048	2.87659	0.99671	2.18626	5.81298	2.19101	0.25287	5.3927	6.086	2.72196	1.41488	1.66859	4.88217	3.10698	0.1067	0.07967	6.53052	10.5174	3.00446	8.44114	1.39578	13.4063	5.08594	6.46162	3.14954	15.6794	0.24562	4.25928	0.62245	5.98248	0	1.4815	2.74945	5.34013	3.0032	18.6662	2.89459
k__Bacteria|p__Firmicutes|c__Clostridia|o__Clostridiales	0.59884	3.12049	2.14941	0	3.96227	2.9721	5.04897	10.8636	1.41295	1.13688	1.79824	4.38293	7.08048	2.87659	0.99671	2.18626	5.81298	2.19101	0.25287	5.3927	6.086	2.72196	1.41488	1.66859	4.88217	3.10698	0.1067	0.07967	6.53052	10.5174	3.00446	8.44114	1.39578	13.4063	5.08594	6.46162	3.14954	15.6794	0.24562	4.25928	0.62245	5.98248	0	1.4815	2.74945	5.34013	3.0032	18.6662	2.89459
k__Bacteria|p__Firmicutes|c__Clostridia|o__Clostridiales|f__Catabacteriaceae	0	0	0	0	0	0	0	0	0	0	0	0	0	0	0	0	0	0	0	0	0	0	0	0	0	0	0	0	0	0	0	0	0	0	0	0	0.00314	0.00883	0	0	0	0	0	0	0	0	0	0	0.00066
k__Bacteria|p__Firmicutes|c__Clostridia|o__Clostridiales|f__Catabacteriaceae|g__Catabacter	0	0	0	0	0	0	0	0	0	0	0	0	0	0	0	0	0	0	0	0	0	0	0	0	0	0	0	0	0	0	0	0	0	0	0	0	0.00314	0.00883	0	0	0	0	0	0	0	0	0	0	0.00066
k__Bacteria|p__Firmicutes|c__Clostridia|o__Clostridiales|f__Catabacteriaceae|g__Catabacter|s__Catabacter_hongkongensis	0	0	0	0	0	0	0	0	0	0	0	0	0	0	0	0	0	0	0	0	0	0	0	0	0	0	0	0	0	0	0	0	0	0	0	0	0.00314	0.00883	0	0	0	0	0	0	0	0	0	0	0.00066
k__Bacteria|p__Firmicutes|c__Clostridia|o__Clostridiales|f__Clostridiales_Family_XIII_Incertae_Sedis	0.14348	1.5562	0.28393	0	2.97898	0.1973	0.40295	0.84668	0.40519	0.13469	0.74281	1.73975	3.1599	0.79266	0.11098	0.78463	2.52612	0.75279	0.02602	1.29103	2.19819	0.43425	0.29784	0.57148	2.21119	1.28973	0.01031	0	3.61443	5.61887	1.54198	4.17172	0.12392	6.87909	1.81433	3.28183	1.6687	10.8922	0.08753	3.28622	0.42317	3.28685	0	0.64683	0.87734	3.49614	1.33373	16.1591	1.03055
k__Bacteria|p__Firmicutes|c__Clostridia|o__Clostridiales|f__Clostridiales_Family_XIII_Incertae_Sedis|g__Clostridiales_Family_XIII_Incertae_Sedis_unclassified	0.14348	1.54118	0.28393	0	2.97898	0.1973	0.40295	0.83178	0.39631	0.13283	0.7268	1.67428	3.15384	0.78803	0.11098	0.77234	2.43464	0.7238	0.02602	1.04437	2.17321	0.40918	0.28628	0.57148	1.56302	1.19059	0.01031	0	3.60706	5.59746	1.16663	3.96458	0.12392	6.86933	1.54288	2.8679	1.65811	10.8629	0.08605	3.24641	0.41928	3.25321	0	0.45696	0.52096	3.44233	1.27503	16.0092	0.96034
k__Bacteria|p__Firmicutes|c__Clostridia|o__Clostridiales|f__Clostridiales_Family_XIII_Incertae_Sedis|g__Clostridiales_Family_XIII_Incertae_Sedis_unclassified|s__Eubacterium_brachy	0.03348	0.27329	0.24574	0	1.63689	0.1973	0.06223	0.04026	0.11669	0.08036	0.52258	0.62831	0.68153	0.20948	0.10663	0.55546	1.70227	0.23258	0.01386	0.26593	0.84283	0.06186	0.10393	0.34884	0.52581	0.29834	0	0	2.02622	2.03739	0.22099	1.18221	0.01388	1.497	0.09719	1.67477	0	0	0.00932	0.95653	0.02719	0.58964	0	0	0.0239	3.36307	0	0	0.1354
k__Bacteria|p__Firmicutes|c__Clostridia|o__Clostridiales|f__Clostridiales_Family_XIII_Incertae_Sedis|g__Clostridiales_Family_XIII_Incertae_Sedis_unclassified|s__Eubacterium_infirmum	0.11	1.01649	0	0	0.1071	0	0.00119	0.04264	0.27754	0.03192	0.20423	1.00069	0.44748	0.22509	0.00436	0.21688	0.49281	0.20638	0.00996	0.07736	0	0.34732	0.11665	0.02376	0.32288	0.08645	0	0	0.07652	0.03942	0.4598	1.16829	0	0	0.78453	0.4311	0.42081	1.3218	0.06141	0.30665	0.35117	0.3176	0	0.28762	0.1982	0	0.50744	0	0.24682
k__Bacteria|p__Firmicutes|c__Clostridia|o__Clostridiales|f__Clostridiales_Family_XIII_Incertae_Sedis|g__Clostridiales_Family_XIII_Incertae_Sedis_unclassified|s__Eubacterium_minutum	0	0	0.03819	0	0	0	0	0	0.00208	0.00912	0	0	0.14368	0.1199	0	0	0	0	0	0.00722	0	0	0.01006	0.01047	0.11932	0.03827	0.01031	0	0.07244	0.08347	0	0	0	0.09307	0.09113	0.03331	0.38307	0.59901	0	0	0	0.00177	0	0.01289	0.02595	0	0.00102	0	0
k__Bacteria|p__Firmicutes|c__Clostridia|o__Clostridiales|f__Clostridiales_Family_XIII_Incertae_Sedis|g__Clostridiales_Family_XIII_Incertae_Sedis_unclassified|s__Eubacterium_nodatum	0	0.06204	0	0	1.03273	0	0.29239	0.69973	0	0.01142	0	0.04528	1.88115	0.23356	0	0	0.23956	0.28483	0	0.17304	0.28997	0	0.05563	0.1884	0.1912	0.1354	0	0	1.43188	3.41713	0.02661	0.01575	0.04743	3.54098	0.14038	0.55676	0.36162	2.78903	0.00518	0.46256	0.02127	1.04619	0	0.15645	0.21002	0.07925	0.22777	1.52091	0.14861
k__Bacteria|p__Firmicutes|c__Clostridia|o__Clostridiales|f__Clostridiales_Family_XIII_Incertae_Sedis|g__Clostridiales_Family_XIII_Incertae_Sedis_unclassified|s__Eubacterium_saphenum	0	0.18935	0	0	0.20226	0	0.04714	0.04914	0	0	0	0	0	0	0	0	0	0	0.00221	0.52083	1.04041	0	0	0	0.39742	0.61672	0	0	0	0	0.10307	1.49786	0.06261	1.73828	0.42926	0.17196	0.49262	6.15302	0.01014	1.52067	0.01966	1.29801	0	0	0	0	0.53746	14.4883	0.22796
k__Bacteria|p__Firmicutes|c__Clostridia|o__Clostridiales|f__Clostridiales_Family_XIII_Incertae_Sedis|g__Clostridiales_Family_XIII_Incertae_Sedis_unclassified|s__Eubacterium_sulci	0	0	0	0	0	0	0	0	0	0	0	0	0	0	0	0	0	0	0	0	0	0	0	0	0.0064	0.01541	0	0	0	0.02005	0.35616	0.10048	0	0	0.0004	0	0	0	0	0	0	0	0	0	0.06289	0	0.00134	0	0.20156
k__Bacteria|p__Firmicutes|c__Clostridia|o__Clostridiales|f__Clostridiales_Family_XIII_Incertae_Sedis|g__Mogibacterium	0	0.01502	0	0	0	0	0	0.01491	0.00888	0.00186	0.01601	0.06547	0.00606	0.00463	0	0.01229	0.09148	0.02899	0	0.24666	0.02498	0.02507	0.01156	0	0.64816	0.09914	0	0	0.00737	0.0214	0.37535	0.20715	0	0.00976	0.27146	0.41392	0.01059	0.02939	0.00147	0.03981	0.00389	0.03364	0	0.18987	0.35638	0.05381	0.05871	0.14986	0.07021
k__Bacteria|p__Firmicutes|c__Clostridia|o__Clostridiales|f__Clostridiales_Family_XIII_Incertae_Sedis|g__Mogibacterium|s__Mogibacterium_diversum	0	0.00346	0	0	0	0	0	0	0.00805	0	0.01601	0.06547	0.00606	0.00463	0	0.01229	0.09148	0.02899	0	0	0	0.01052	0.00847	0	0.28598	0.02774	0	0	0.00446	0.01792	0.3603	0.20335	0	0	0.04253	0.01169	0.00346	0.00786	0.00147	0.03981	0.00389	0.01773	0	0.18987	0.11594	0	0.02399	0	0.06047
k__Bacteria|p__Firmicutes|c__Clostridia|o__Clostridiales|f__Clostridiales_Family_XIII_Incertae_Sedis|g__Mogibacterium|s__Mogibacterium_pumilum	0	0	0	0	0	0	0	0.01491	0.00083	0	0	0	0	0	0	0	0	0	0	0.19793	0.00431	0	0.00029	0	0.01976	0.00142	0	0	0	0	0.00454	0.00239	0	0	0.10563	0.12849	0.00563	0.01787	0	0	0	0	0	0	0.00631	0	0	0	0.00937
k__Bacteria|p__Firmicutes|c__Clostridia|o__Clostridiales|f__Clostridiales_Family_XIII_Incertae_Sedis|g__Mogibacterium|s__Mogibacterium_timidum	0	0.01156	0	0	0	0	0	0	0	0.00186	0	0	0	0	0	0	0	0	0	0.04872	0.02067	0.01455	0.0028	0	0.34241	0.06998	0	0	0.0029	0.00348	0.01051	0.00141	0	0.00976	0.1233	0.27374	0.00151	0.00365	0	0	0	0.01591	0	0	0.23413	0.05381	0.03472	0.14986	0.00037
k__Bacteria|p__Firmicutes|c__Clostridia|o__Clostridiales|f__Eubacteriaceae	0	0	0	0	0	0	0	0	0	0	0	0	0	0	0	0	0.01536	0	0	0	0	0	0	0.08869	0.11483	0.11535	0	0	0.04712	0.03631	0.01357	0	0.02506	0.56062	0	0	0	0	0	0	0	0.02338	0	0	0	0	0	0	0.0626
k__Bacteria|p__Firmicutes|c__Clostridia|o__Clostridiales|f__Eubacteriaceae|g__Pseudoramibacter	0	0	0	0	0	0	0	0	0	0	0	0	0	0	0	0	0.01536	0	0	0	0	0	0	0.08869	0.11483	0.11535	0	0	0.04712	0.03631	0.01357	0	0.02506	0.56062	0	0	0	0	0	0	0	0.02338	0	0	0	0	0	0	0.0626
k__Bacteria|p__Firmicutes|c__Clostridia|o__Clostridiales|f__Eubacteriaceae|g__Pseudoramibacter|s__Pseudoramibacter_alactolyticus	0	0	0	0	0	0	0	0	0	0	0	0	0	0	0	0	0.01536	0	0	0	0	0	0	0.08869	0.11483	0.11535	0	0	0.04712	0.03631	0.01357	0	0.02506	0.56062	0	0	0	0	0	0	0	0.02338	0	0	0	0	0	0	0.0626
k__Bacteria|p__Firmicutes|c__Clostridia|o__Clostridiales|f__Lachnospiraceae	0.41283	1.16286	1.79111	0	0.36313	2.41451	4.11174	8.98979	0.71578	0.72702	0.95451	1.25277	0.81451	0.9431	0.77938	1.01241	1.85188	1.21579	0.11595	0.75258	0.79884	2.05671	1.0412	0.69802	1.38366	1.08102	0.09639	0.07847	0.92985	0.90558	0.76009	0.28004	0.6703	1.2962	1.89442	1.15074	0.3908	0.33741	0.15322	0.16393	0.12831	0.3692	0	0.43754	0.67944	0.8453	0.96555	0	1.37726
k__Bacteria|p__Firmicutes|c__Clostridia|o__Clostridiales|f__Lachnospiraceae|g__Catonella	0	0	0.17226	0	0.08961	0.08843	0.25788	0.32542	0.03164	0.1243	0.18724	0.26952	0.34877	0.25231	0.04003	0.04934	0.19712	0.03651	0.06789	0.27929	0.24913	0.02707	0.03212	0	0.21024	0.14649	0	0	0.05983	0.07203	0.26136	0.12444	0.05196	0.11496	0.18612	0.25638	0.15013	0.18313	0.00463	0.04165	0.00994	0.2032	0	0	0.40934	0.5703	0.474	0	0.15996
k__Bacteria|p__Firmicutes|c__Clostridia|o__Clostridiales|f__Lachnospiraceae|g__Catonella|s__Catonella_morbi	0	0	0.17226	0	0.08961	0.08843	0.25788	0.32542	0.03164	0.1243	0.18724	0.26952	0.34877	0.25231	0.04003	0.04934	0.19712	0.03651	0.06789	0.27929	0.24913	0.02707	0.03212	0	0.21024	0.14649	0	0	0.05983	0.07203	0.26136	0.12444	0.05196	0.11496	0.18612	0.25638	0.15013	0.18313	0.00463	0.04165	0.00994	0.2032	0	0	0.40934	0.5703	0.474	0	0.15996
k__Bacteria|p__Firmicutes|c__Clostridia|o__Clostridiales|f__Lachnospiraceae|g__Johnsonella	0	0.04388	0.44492	0	0	0	1.41603	1.30202	0.05064	0.34764	0.51584	0.46934	0.17784	0.09289	0.33066	0.69943	0.12251	0.01892	0.01292	0.46432	0.53131	0.02337	0	0	0.0331	0.05638	0	0	0	0	0.00599	0.01455	0.26859	1.0176	0.21199	0.37802	0.0725	0.03296	0	0	0	0	0	0.03617	0.05016	0.275	0.01353	0	0.02041
k__Bacteria|p__Firmicutes|c__Clostridia|o__Clostridiales|f__Lachnospiraceae|g__Johnsonella|s__Johnsonella_ignava	0	0.04388	0.44492	0	0	0	1.41603	1.30202	0.05064	0.34764	0.51584	0.46934	0.17784	0.09289	0.33066	0.69943	0.12251	0.01892	0.01292	0.46432	0.53131	0.02337	0	0	0.0331	0.05638	0	0	0	0	0.00599	0.01455	0.26859	1.0176	0.21199	0.37802	0.0725	0.03296	0	0	0	0	0	0.03617	0.05016	0.275	0.01353	0	0.02041
k__Bacteria|p__Firmicutes|c__Clostridia|o__Clostridiales|f__Lachnospiraceae|g__Lachnoanaerobaculum	0.34135	0.39124	1.01806	0	0.07466	2.30674	0	0.00192	0.41024	0.17571	0.24735	0.36457	0.09634	0.28217	0.31711	0.20649	1.01515	0.82074	0.03515	0	0	0.97166	0.86058	0.62003	0.47881	0.32863	0.02355	0.02178	0.63724	0.62253	0.32012	0.09033	0.00745	0.03475	0.92464	0.19447	0.04652	0.0081	0.09818	0.04584	0.08199	0.07026	0	0	0.06439	0	0.17575	0	0.4052
k__Bacteria|p__Firmicutes|c__Clostridia|o__Clostridiales|f__Lachnospiraceae|g__Lachnoanaerobaculum|s__Lachnoanaerobaculum_saburreum	0.34135	0.39124	1.01806	0	0.07466	2.30674	0	0.00192	0.41024	0.17571	0.24735	0.36457	0.09634	0.28217	0.31711	0.20649	1.01515	0.82074	0.03515	0	0	0.97166	0.86058	0.62003	0.47881	0.326	0.0224	0.02061	0.63724	0.62253	0.31584	0.08569	0.00745	0.03475	0.919	0.1935	0.04122	0.0081	0.09818	0.04584	0.08199	0.07026	0	0	0.06439	0	0.1514	0	0.40017
k__Bacteria|p__Firmicutes|c__Clostridia|o__Clostridiales|f__Lachnospiraceae|g__Lachnoanaerobaculum|s__Lachnoanaerobaculum_umeaense	0	0	0	0	0	0	0	0	0	0	0	0	0	0	0	0	0	0	0	0	0	0	0	0	0	0.00264	0.00116	0.00117	0	0	0.00429	0.00464	0	0	0.00563	0.00097	0.0053	0	0	0	0	0	0	0	0	0	0.02435	0	0.00503
k__Bacteria|p__Firmicutes|c__Clostridia|o__Clostridiales|f__Lachnospiraceae|g__Lachnospiraceae_unclassified	0	0	0	0	0	0	0	0	0.07965	0.00792	0	0	0	0	0	0	0	0.00205	0	0	0	0.8562	0	0	0.20766	0.32823	0	0	0	0	0	0	0	0	0.4796	0.08992	0	0	0	0	0	0	0	0	0.021	0	0.05804	0	0.13568
k__Bacteria|p__Firmicutes|c__Clostridia|o__Clostridiales|f__Lachnospiraceae|g__Lachnospiraceae_unclassified|s__Lachnospiraceae_bacterium_oral_taxon_096	0	0	0	0	0	0	0	0	0.07965	0.00792	0	0	0	0	0	0	0	0.00205	0	0	0	0.8562	0	0	0.20766	0.32823	0	0	0	0	0	0	0	0	0.4796	0.08992	0	0	0	0	0	0	0	0	0.021	0	0.05804	0	0.13568
k__Bacteria|p__Firmicutes|c__Clostridia|o__Clostridiales|f__Lachnospiraceae|g__Oribacterium	0.0472	0.49927	0.15587	0	0.19886	0.01934	2.43783	7.36042	0.14361	0.07145	0.00408	0.14933	0.16269	0.29994	0.09159	0.05715	0.48916	0.32256	0	0.00896	0.0184	0.03196	0.03691	0.01851	0.33061	0.10206	0.07283	0.05669	0.23018	0.20952	0.09899	0.03899	0.3423	0.12889	0.0904	0.23194	0.11875	0.11321	0	0.03184	0.00727	0.08731	0	0.37899	0.13455	0	0.24027	0	0.15667
k__Bacteria|p__Firmicutes|c__Clostridia|o__Clostridiales|f__Lachnospiraceae|g__Oribacterium|s__Oribacterium_asaccharolyticum	0	0	0	0	0	0	0	0	0	0	0	0	0	0	0	0	0	0	0	0	0	0	0	0	0	0.00609	0.00125	0	0	0	0.00758	0	0	0	0	0	0	0	0	0	0	0	0	0	0	0	0	0	0.00355
k__Bacteria|p__Firmicutes|c__Clostridia|o__Clostridiales|f__Lachnospiraceae|g__Oribacterium|s__Oribacterium_parvum	0	0	0	0	0	0	0	0	0	0	0	0	0	0	0	0	0	0	0	0	0	0	0	0	0	0	0	0	0	0	0.01219	0.00434	0	0	0	0	0	0	0	0	0	0	0	0	0	0	0	0	0
k__Bacteria|p__Firmicutes|c__Clostridia|o__Clostridiales|f__Lachnospiraceae|g__Oribacterium|s__Oribacterium_sinus	0	0	0	0	0	0	0	0	0	0	0.00408	0.01229	0	0	0.01881	0	0.00805	0.01522	0	0	0	0	0.02143	0	0.04158	0.021	0.07159	0.05669	0	0	0.04588	0.00423	0	0	0.0147	0	0	0	0	0	0	0	0	0	0	0	0	0	0.04591
k__Bacteria|p__Firmicutes|c__Clostridia|o__Clostridiales|f__Lachnospiraceae|g__Oribacterium|s__Oribacterium_sp_oral_taxon_078	0.0472	0.49927	0.15587	0	0.19886	0.01934	2.43783	7.36042	0.14361	0.07145	0	0.13705	0.16269	0.29994	0.07278	0.05715	0.48111	0.30734	0	0.00896	0.0184	0.03196	0.01548	0.01851	0.28903	0.07498	0	0	0.23018	0.20952	0.03334	0.03042	0.3423	0.12889	0.0757	0.23194	0.11875	0.11321	0	0.03184	0.00727	0.08731	0	0.37899	0.13455	0	0.24027	0	0.1072
k__Bacteria|p__Firmicutes|c__Clostridia|o__Clostridiales|f__Lachnospiraceae|g__Shuttleworthia	0	0.02166	0	0	0	0	0	0	0	0	0	0	0.02887	0.01579	0	0	0	0	0	0	0	0.00154	0	0	0.01202	0.00059	0	0	0	0	0	0	0	0	0	0	0	0	0.03375	0.0183	0	0.00842	0	0	0	0	0.00397	0	0.19364
k__Bacteria|p__Firmicutes|c__Clostridia|o__Clostridiales|f__Lachnospiraceae|g__Shuttleworthia|s__Shuttleworthia_satelles	0	0.02166	0	0	0	0	0	0	0	0	0	0	0.02887	0.01579	0	0	0	0	0	0	0	0.00154	0	0	0.01202	0.00059	0	0	0	0	0	0	0	0	0	0	0	0	0.03375	0.0183	0	0.00842	0	0	0	0	0.00397	0	0.19364
k__Bacteria|p__Firmicutes|c__Clostridia|o__Clostridiales|f__Lachnospiraceae|g__Stomatobaculum	0.02428	0.2068	0	0	0	0	0	0	0	0	0	0	0	0	0	0	0.02794	0.01502	0	0	0	0.14491	0.11158	0.05948	0.11122	0.11862	0	0	0.0026	0.0015	0.07364	0.01173	0	0	0.00167	0	0.00289	0	0.01666	0.02629	0.0291	0	0	0.02238	0	0	0	0	0.30571
k__Bacteria|p__Firmicutes|c__Clostridia|o__Clostridiales|f__Lachnospiraceae|g__Stomatobaculum|s__Stomatobaculum_longum	0.02428	0.2068	0	0	0	0	0	0	0	0	0	0	0	0	0	0	0.02794	0.01502	0	0	0	0.14491	0.11158	0.05948	0.11122	0.11862	0	0	0.0026	0.0015	0.07364	0.01173	0	0	0.00167	0	0.00289	0	0.01666	0.02629	0.0291	0	0	0.02238	0	0	0	0	0.30571
k__Bacteria|p__Firmicutes|c__Clostridia|o__Clostridiales|f__Peptostreptococcaceae	0.04253	0.40143	0.07436	0	0.62016	0.36029	0.53428	1.0271	0.29198	0.27517	0.10091	1.39041	3.10607	1.14083	0.10634	0.38922	1.41961	0.22243	0.1109	3.3491	3.08897	0.23099	0.07585	0.3104	1.1725	0.62089	0	0.00121	1.93912	3.95662	0.68881	3.98938	0.5765	4.67044	1.37718	2.02906	1.0869	4.44092	0.00487	0.80913	0.07097	2.30305	0	0.39714	1.19266	0.99869	0.70392	2.50713	0.42352
k__Bacteria|p__Firmicutes|c__Clostridia|o__Clostridiales|f__Peptostreptococcaceae|g__Criibacterium	0	0	0	0	0	0	0	0	0	0	0	0	0	0	0	0	0	0	0	0	0	0	0	0	0	0	0	0	0	0	0	0	0	0	0	0	0	0	0	0	0	0	0	0	0	0	0	0	0.00391
k__Bacteria|p__Firmicutes|c__Clostridia|o__Clostridiales|f__Peptostreptococcaceae|g__Criibacterium|s__Criibacterium_bergeronii	0	0	0	0	0	0	0	0	0	0	0	0	0	0	0	0	0	0	0	0	0	0	0	0	0	0	0	0	0	0	0	0	0	0	0	0	0	0	0	0	0	0	0	0	0	0	0	0	0.00391
k__Bacteria|p__Firmicutes|c__Clostridia|o__Clostridiales|f__Peptostreptococcaceae|g__Filifactor	0	0.24152	0.03841	0	0.39156	0	0.16572	0.48075	0.00411	0.0052	0	0.51785	2.00151	0.38791	0	0.20729	1.07193	0.2109	0	0.5918	0.94081	0.0835	0.06802	0.30177	0.36274	0.42475	0	0	1.36789	2.42597	0.11063	1.35614	0.04502	2.63991	0.58029	1.03853	0.28024	2.21387	0	0.79383	0.04243	1.88152	0	0.23888	0.36425	0.23464	0.21037	2.50713	0.20604
k__Bacteria|p__Firmicutes|c__Clostridia|o__Clostridiales|f__Peptostreptococcaceae|g__Filifactor|s__Filifactor_alocis	0	0.24152	0.03841	0	0.39156	0	0.16572	0.48075	0.00411	0.0052	0	0.51785	2.00151	0.38791	0	0.20729	1.07193	0.2109	0	0.5918	0.94081	0.0835	0.06802	0.30177	0.36274	0.42475	0	0	1.36789	2.42597	0.11063	1.35614	0.04502	2.63991	0.58029	1.03853	0.28024	2.21387	0	0.79383	0.04243	1.88152	0	0.23888	0.36425	0.23464	0.21037	2.50713	0.20604
k__Bacteria|p__Firmicutes|c__Clostridia|o__Clostridiales|f__Peptostreptococcaceae|g__Peptoanaerobacter	0	0.0356	0.03595	0	0.12345	0.356	0.26497	0.24837	0.00904	0.10569	0.01043	0.1959	0.23554	0.0771	0.00245	0.05062	0.05092	0	0.10905	0.70622	0.70886	0.0112	0	0	0.11379	0.06518	0	0.00121	0.00632	0.08117	0.01374	0.14675	0.52114	1.01169	0.21063	0.50941	0.36327	0.2394	0	0	0.00825	0.11889	0	0	0.09823	0	0.18577	0	0.07637
k__Bacteria|p__Firmicutes|c__Clostridia|o__Clostridiales|f__Peptostreptococcaceae|g__Peptoanaerobacter|s__Eubacterium_yurii	0	0.0356	0.03595	0	0.11821	0.356	0.26497	0.24837	0.00904	0.10569	0.01043	0.1959	0.13121	0.0356	0.00245	0.05062	0.01908	0	0.10905	0.61436	0.70886	0.00269	0	0	0.07374	0.06074	0	0	0.00045	0.04172	0.00295	0.09678	0.52114	0.9981	0.18032	0.47885	0.33122	0.20778	0	0	0	0.02701	0	0	0.03066	0	0.02995	0	0.06975
k__Bacteria|p__Firmicutes|c__Clostridia|o__Clostridiales|f__Peptostreptococcaceae|g__Peptoanaerobacter|s__Peptoanaerobacter_stomatis	0	0	0	0	0.00524	0	0	0	0	0	0	0	0.10433	0.0415	0	0	0.03184	0	0	0.09187	0	0.00851	0	0	0.04005	0.00444	0	0.00121	0.00587	0.03945	0.01078	0.04997	0	0.01359	0.03031	0.03056	0.03206	0.03162	0	0	0.00825	0.09187	0	0	0.06757	0	0.15581	0	0.00663
k__Bacteria|p__Firmicutes|c__Clostridia|o__Clostridiales|f__Peptostreptococcaceae|g__Peptostreptococcaceae_unclassified	0	0	0	0	0	0	0.04426	0.08673	0	0.01899	0	0	0	0	0	0	0	0	0	0.13686	0.27838	0	0	0	0	0.02852	0	0	0.1089	0.58356	0.00029	0.00234	0	0	0.05361	0.04543	0.05697	1.00808	0	0	0	0	0	0	0.00272	0	0.08798	0	0.01039
k__Bacteria|p__Firmicutes|c__Clostridia|o__Clostridiales|f__Peptostreptococcaceae|g__Peptostreptococcaceae_unclassified|s__Peptostreptococcaceae_bacterium_oral_taxon_113	0	0	0	0	0	0	0.04426	0.08673	0	0.01899	0	0	0	0	0	0	0	0	0	0.13686	0.27838	0	0	0	0	0.02852	0	0	0.1089	0.58356	0.00029	0.00234	0	0	0.05361	0.04543	0.05697	1.00808	0	0	0	0	0	0	0.00272	0	0.08798	0	0.01039
k__Bacteria|p__Firmicutes|c__Clostridia|o__Clostridiales|f__Peptostreptococcaceae|g__Peptostreptococcus	0.04253	0.12432	0	0	0.10515	0.00429	0.05933	0.21126	0.27883	0.14529	0.09048	0.67666	0.86902	0.67581	0.10389	0.13131	0.29677	0.01153	0.00185	1.91421	1.16092	0.13629	0.00783	0.00863	0.69597	0.10244	0	0	0.45601	0.86591	0.56416	2.48414	0.01034	1.01884	0.53265	0.43569	0.38641	0.97956	0.00487	0.01531	0.02029	0.30264	0	0.15826	0.72746	0.76405	0.2198	0	0.12681
k__Bacteria|p__Firmicutes|c__Clostridia|o__Clostridiales|f__Peptostreptococcaceae|g__Peptostreptococcus|s__Peptostreptococcus_sp_MV1	0	0	0	0	0	0	0	0	0	0	0	0	0	0	0	0	0	0	0	0	0	0	0	0	0	0	0	0	0	0	0.00154	0.00461	0	0	0.00011	0	0	0	0	0	0	0	0	0	0	0	0	0	0
k__Bacteria|p__Firmicutes|c__Clostridia|o__Clostridiales|f__Peptostreptococcaceae|g__Peptostreptococcus|s__Peptostreptococcus_stomatis	0.04253	0.12432	0	0	0.10515	0.00429	0.05933	0.21126	0.27883	0.14529	0.09048	0.67666	0.86902	0.67581	0.10389	0.13131	0.29677	0.01153	0.00185	1.91421	1.16092	0.13629	0.00783	0.00863	0.69597	0.10244	0	0	0.45601	0.86591	0.56262	2.47953	0.01034	1.01884	0.53254	0.43569	0.38641	0.97956	0.00487	0.01531	0.02029	0.30264	0	0.15826	0.72746	0.76405	0.2198	0	0.12681
k__Bacteria|p__Firmicutes|c__Erysipelotrichia	0.30055	0.33416	0.06981	0	0.18604	0.10171	0.00469	0.13133	0.08282	0.09199	0.01504	0.19961	0.22236	0.13039	0.02947	0.10232	0.0903	0.08849	0.00103	0.08752	0.09769	0.04947	0.05769	0.04273	0.55214	0.24693	0.00191	0.0049	0.38771	0.34492	0.70455	1.03033	0.02934	0.44936	0.46817	0.38835	0.41558	0.86321	0.01643	0.48983	0.03212	0.63617	0	0.17195	0.47426	0.06304	0.05739	0.14166	0.28499
k__Bacteria|p__Firmicutes|c__Erysipelotrichia|o__Erysipelotrichales	0.30055	0.33416	0.06981	0	0.18604	0.10171	0.00469	0.13133	0.08282	0.09199	0.01504	0.19961	0.22236	0.13039	0.02947	0.10232	0.0903	0.08849	0.00103	0.08752	0.09769	0.04947	0.05769	0.04273	0.55214	0.24693	0.00191	0.0049	0.38771	0.34492	0.70455	1.03033	0.02934	0.44936	0.46817	0.38835	0.41558	0.86321	0.01643	0.48983	0.03212	0.63617	0	0.17195	0.47426	0.06304	0.05739	0.14166	0.28499
k__Bacteria|p__Firmicutes|c__Erysipelotrichia|o__Erysipelotrichales|f__Erysipelotrichaceae	0.30055	0.33416	0.06981	0	0.18604	0.10171	0.00469	0.13133	0.08282	0.09199	0.01504	0.19961	0.22236	0.13039	0.02947	0.10232	0.0903	0.08849	0.00103	0.08752	0.09769	0.04947	0.05769	0.04273	0.55214	0.24693	0.00191	0.0049	0.38771	0.34492	0.70455	1.03033	0.02934	0.44936	0.46817	0.38835	0.41558	0.86321	0.01643	0.48983	0.03212	0.63617	0	0.17195	0.47426	0.06304	0.05739	0.14166	0.28499
k__Bacteria|p__Firmicutes|c__Erysipelotrichia|o__Erysipelotrichales|f__Erysipelotrichaceae|g__Bulleidia	0	0.01569	0	0	0.14931	0	0	0.09326	0.04775	0.06092	0.00557	0.06851	0.12344	0.05356	0.00713	0.003	0.05713	0.03111	0	0.03783	0.02816	0.04459	0.02947	0.04273	0.23819	0.16936	0.00191	0.0049	0.37529	0.34492	0.32206	0.48478	0.02934	0.44936	0.33409	0.27393	0.22347	0.51823	0.00854	0.38753	0.03077	0.51049	0	0.13834	0.093	0	0.04289	0.14166	0.07051
k__Bacteria|p__Firmicutes|c__Erysipelotrichia|o__Erysipelotrichales|f__Erysipelotrichaceae|g__Bulleidia|s__Bulleidia_extructa	0	0.01569	0	0	0.14931	0	0	0.09326	0.04775	0.06092	0.00557	0.06851	0.12344	0.05356	0.00713	0.003	0.05713	0.03111	0	0.03783	0.02816	0.04459	0.02947	0.04273	0.23819	0.16936	0.00191	0.0049	0.37529	0.34492	0.32206	0.48478	0.02934	0.44936	0.33409	0.27393	0.22347	0.51823	0.00854	0.38753	0.03077	0.51049	0	0.13834	0.093	0	0.04289	0.14166	0.07051
k__Bacteria|p__Firmicutes|c__Erysipelotrichia|o__Erysipelotrichales|f__Erysipelotrichaceae|g__Eggerthia	0	0	0	0	0	0	0	0	0	0	0	0	0	0	0	0	0	0	0	0	0	0	0	0	0.0149	0.02682	0	0	0	0	0	0.00239	0	0	0	0	0.00653	0.1766	0	0	0	0.04974	0	0	0.16157	0.06304	0	0	0.05532
k__Bacteria|p__Firmicutes|c__Erysipelotrichia|o__Erysipelotrichales|f__Erysipelotrichaceae|g__Eggerthia|s__Eggerthia_catenaformis	0	0	0	0	0	0	0	0	0	0	0	0	0	0	0	0	0	0	0	0	0	0	0	0	0.0149	0.02682	0	0	0	0	0	0.00239	0	0	0	0	0.00653	0.1766	0	0	0	0.04974	0	0	0.16157	0.06304	0	0	0.05532
k__Bacteria|p__Firmicutes|c__Erysipelotrichia|o__Erysipelotrichales|f__Erysipelotrichaceae|g__Solobacterium	0.30055	0.31847	0.06981	0	0.03674	0.10171	0.00469	0.03807	0.03507	0.03107	0.00948	0.1311	0.09892	0.07682	0.02234	0.09931	0.03317	0.05738	0.00103	0.04969	0.06953	0.00488	0.02822	0	0.29905	0.05075	0	0	0.01242	0	0.38248	0.54315	0	0	0.13409	0.11442	0.18558	0.16837	0.00788	0.1023	0.00135	0.07595	0	0.03361	0.2197	0	0.0145	0	0.15915
k__Bacteria|p__Firmicutes|c__Erysipelotrichia|o__Erysipelotrichales|f__Erysipelotrichaceae|g__Solobacterium|s__Solobacterium_moorei	0.30055	0.31847	0.06981	0	0.03674	0.10171	0.00469	0.03807	0.03507	0.03107	0.00948	0.1311	0.09892	0.07682	0.02234	0.09931	0.03317	0.05738	0.00103	0.04969	0.06953	0.00488	0.02822	0	0.29905	0.05075	0	0	0.01242	0	0.38248	0.54315	0	0	0.13409	0.11442	0.18558	0.16837	0.00788	0.1023	0.00135	0.07595	0	0.03361	0.2197	0	0.0145	0	0.15915
k__Bacteria|p__Firmicutes|c__Limnochordia	0	0	0	0	0	0	0	0	0	0	0	0	0	0	0	0	0	0	0	0	0	0	0.02566	0.02881	0.04527	0.03389	0.0124	0.04405	0.0121	0.03401	0.00607	0.00733	0.04123	0.00661	0.04885	0.04338	0.0205	0	0	0	0	0	0	0	0	0	0	0	0
k__Bacteria|p__Firmicutes|c__Limnochordia|o__Limnochordales	0	0	0	0	0	0	0	0	0	0	0	0	0	0	0	0	0	0	0	0	0	0	0.02566	0.02881	0.04527	0.03389	0.0124	0.04405	0.0121	0.03401	0.00607	0.00733	0.04123	0.00661	0.04885	0.04338	0.0205	0	0	0	0	0	0	0	0	0	0	0	0
k__Bacteria|p__Firmicutes|c__Limnochordia|o__Limnochordales|f__Limnochordaceae	0	0	0	0	0	0	0	0	0	0	0	0	0	0	0	0	0	0	0	0	0	0	0.02566	0.02881	0.04527	0.03389	0.0124	0.04405	0.0121	0.03401	0.00607	0.00733	0.04123	0.00661	0.04885	0.04338	0.0205	0	0	0	0	0	0	0	0	0	0	0	0
k__Bacteria|p__Firmicutes|c__Limnochordia|o__Limnochordales|f__Limnochordaceae|g__Limnochorda	0	0	0	0	0	0	0	0	0	0	0	0	0	0	0	0	0	0	0	0	0	0	0.02566	0.02881	0.04527	0.03389	0.0124	0.04405	0.0121	0.03401	0.00607	0.00733	0.04123	0.00661	0.04885	0.04338	0.0205	0	0	0	0	0	0	0	0	0	0	0	0
k__Bacteria|p__Firmicutes|c__Limnochordia|o__Limnochordales|f__Limnochordaceae|g__Limnochorda|s__Limnochorda_pilosa	0	0	0	0	0	0	0	0	0	0	0	0	0	0	0	0	0	0	0	0	0	0	0.02566	0.02881	0.04527	0.03389	0.0124	0.04405	0.0121	0.03401	0.00607	0.00733	0.04123	0.00661	0.04885	0.04338	0.0205	0	0	0	0	0	0	0	0	0	0	0	0
k__Bacteria|p__Firmicutes|c__Negativicutes	36.2869	29.0905	16.7018	1.2869	16.2607	25.3162	0.8446	2.12679	4.81562	1.6024	4.79442	8.08793	2.58568	2.45641	2.03084	1.17113	9.21058	6.51964	0.85631	1.19302	0.63764	8.94907	8.26738	6.45786	14.7803	5.65127	5.23568	7.29124	7.76777	7.38029	10.1452	6.4678	0.45147	0.6392	7.1926	5.56942	9.67573	6.31268	4.24768	6.29369	1.75159	4.75727	0	10.9628	5.1728	1.12929	1.49072	0	8.80687
k__Bacteria|p__Firmicutes|c__Negativicutes|o__Selenomonadales	3.11409	5.03062	0.74061	0	0.25542	3.46674	0.50189	1.35058	1.73524	1.21789	0.83065	2.82617	2.09015	1.83414	1.81738	1.0073	6.10643	4.959	0.33205	0.55838	0.09625	2.18202	4.14645	2.36752	8.437	3.68435	0.16965	0.92494	6.37196	4.38876	2.89277	2.09647	0.20432	0.46791	3.20216	2.03085	3.28941	3.47228	2.156	1.51014	0.63291	1.79084	0	1.85876	2.88706	0.47619	0.88246	0	2.56618
k__Bacteria|p__Firmicutes|c__Negativicutes|o__Selenomonadales|f__Selenomonadaceae	3.11409	5.03062	0.74061	0	0.25542	3.46674	0.50189	1.35058	1.73524	1.21789	0.83065	2.82617	2.09015	1.83414	1.81738	1.0073	6.10643	4.959	0.33205	0.55838	0.09625	2.18202	4.14645	2.36752	8.437	3.68435	0.16965	0.92494	6.37196	4.38876	2.89277	2.09647	0.20432	0.46791	3.20216	2.03085	3.28941	3.47228	2.156	1.51014	0.63291	1.79084	0	1.85876	2.88706	0.47619	0.88246	0	2.56618
k__Bacteria|p__Firmicutes|c__Negativicutes|o__Selenomonadales|f__Selenomonadaceae|g__Centipeda	0.00147	0	0.12754	0	0	0	0.00121	0.01966	0.02777	0.005	0.03103	0.19479	0.1434	0.1477	0	0.05475	0.14717	0.19871	0.00376	0	0	0.10357	0.14418	0.00535	0.21841	0.07181	0	0	0.37186	0.04357	0.00162	0	0.00123	0	0.13594	0.05797	0.01903	0.01769	0.02398	0.07835	0.04954	0.05995	0	0	0.59805	0	0.07571	0	0.09438
k__Bacteria|p__Firmicutes|c__Negativicutes|o__Selenomonadales|f__Selenomonadaceae|g__Centipeda|s__Centipeda_periodontii	0.00147	0	0.12754	0	0	0	0.00121	0.01966	0.02777	0.005	0.03103	0.19479	0.1434	0.1477	0	0.05475	0.14717	0.19871	0.00376	0	0	0.10357	0.14418	0.00535	0.21841	0.07181	0	0	0.37186	0.04357	0.00162	0	0.00123	0	0.13594	0.05797	0.01903	0.01769	0.02398	0.07835	0.04954	0.05995	0	0	0.59805	0	0.07571	0	0.09438
k__Bacteria|p__Firmicutes|c__Negativicutes|o__Selenomonadales|f__Selenomonadaceae|g__Mitsuokella	0	0	0	0	0	0	0	0	0	0	0	0	0	0	0	0	0	0	0	0	0	0	0.27729	0.54301	0	0	0	0	0	0	0	0	0	0	0	0	0	0	1.02099	0.32669	0.00409	0	0	0	0	0	0	0	0.00577
k__Bacteria|p__Firmicutes|c__Negativicutes|o__Selenomonadales|f__Selenomonadaceae|g__Mitsuokella|s__Mitsuokella_sp_oral_taxon_131	0	0	0	0	0	0	0	0	0	0	0	0	0	0	0	0	0	0	0	0	0	0	0.27729	0.54301	0	0	0	0	0	0	0	0	0	0	0	0	0	0	1.02099	0.32669	0.00409	0	0	0	0	0	0	0	0.00577
k__Bacteria|p__Firmicutes|c__Negativicutes|o__Selenomonadales|f__Selenomonadaceae|g__Selenomonas	3.11262	5.03062	0.61307	0	0.25542	3.46674	0.50068	1.33092	1.70746	1.2129	0.79962	2.63138	1.94675	1.68643	1.81738	0.95256	5.95926	4.76028	0.32829	0.55838	0.09625	2.07845	3.72498	1.81916	8.21859	3.61254	0.16965	0.92494	6.0001	4.34519	2.89115	2.09647	0.20309	0.46791	3.06621	1.97288	3.27038	3.45459	1.11103	1.1051	0.57928	1.73089	0	1.85876	2.28901	0.47619	0.80675	0	2.46603
k__Bacteria|p__Firmicutes|c__Negativicutes|o__Selenomonadales|f__Selenomonadaceae|g__Selenomonas|s__Selenomonas_artemidis	0.26895	0.26795	0	0	0	0.02412	0	0	0.00251	0.00501	0.00143	0.02884	0	0	0	0	0.0329	0.03374	0.08678	0	0	0.00486	0.00133	0	1.38497	0.34937	0	0	0.01081	0.04176	0	0	0.01976	0.08599	0.00247	0.01774	0.03256	0.00231	0.02018	0.0087	0.0092	0	0	0.06914	0.03663	0	0.0605	0	0.0083
k__Bacteria|p__Firmicutes|c__Negativicutes|o__Selenomonadales|f__Selenomonadaceae|g__Selenomonas|s__Selenomonas_flueggei	0.0064	0.09236	0.02582	0	0	0	0	0	0.01951	0	0.00146	0.0064	0.003	0.00166	0	0.00277	0.05707	0.05075	0	0	0	0.14501	0.05473	0.02031	0.11635	0.0364	0.0006	0	0.05796	0.03621	0.05246	0.01485	0	0	0.05618	0.01562	0.01728	0.0448	0.04843	0.1802	0.03989	0.06973	0	0.06557	0.02808	0	0.03696	0	0.11216
k__Bacteria|p__Firmicutes|c__Negativicutes|o__Selenomonadales|f__Selenomonadaceae|g__Selenomonas|s__Selenomonas_infelix	0.01285	0.09465	0	0	0	0.00274	0	0.01655	0.01726	0.02958	0.05709	0.12942	0.15041	0.08855	0.00718	0.04134	0.06623	0.07163	0.00113	0.00501	0.03588	0.04926	0.00888	0	0.15593	0.04524	0	0	0.08442	0.05227	0.02115	0.04655	0.01319	0.24207	0.17966	0.11315	0.056	0.11374	0.00099	0.00897	0.01563	0.06049	0	0.08288	0.16933	0	0.0863	0	0.03628
k__Bacteria|p__Firmicutes|c__Negativicutes|o__Selenomonadales|f__Selenomonadaceae|g__Selenomonas|s__Selenomonas_noxia	2.67964	3.99197	0.58724	0	0.25542	3.42747	0.31726	0.76251	1.38153	1.03001	0.56798	1.0776	1.10351	1.0399	1.77007	0.82512	4.90322	4.21584	0.162	0.22321	0.0097	1.44207	2.68066	1.70131	2.48693	1.74875	0.00057	0	4.57727	2.17454	1.90395	1.41452	0.0899	0.00558	1.14687	0.99993	0.20775	0.05811	0.94856	0.16647	0.36079	0.30052	0	0.45884	1.06428	0.31196	0.0679	0	0.72951
k__Bacteria|p__Firmicutes|c__Negativicutes|o__Selenomonadales|f__Selenomonadaceae|g__Selenomonas|s__Selenomonas_sp_F0473	0	0	0	0	0	0	0	0	0	0	0	0	0	0	0	0	0	0	0	0	0	0	0	0	0.01597	0.00446	0	0	0	0.00143	0	0	0	0	0	0	0.0017	0	0	0	0	0	0	0	0	0	0	0	0
k__Bacteria|p__Firmicutes|c__Negativicutes|o__Selenomonadales|f__Selenomonadaceae|g__Selenomonas|s__Selenomonas_sp_FOBRC6	0.0616	0.1805	0	0	0	0	0.10699	0.27152	0.01002	0.01665	0.02169	0.20272	0.15661	0.13033	0.00136	0.00641	0.06871	0.02161	0.04435	0	0	0.01279	0.43037	0.01261	0.74666	0.22417	0.15259	0.40053	0.15938	0.23993	0.60686	0.26629	0.03774	0.0148	0.40035	0.0614	1.11847	0.4213	0.00267	0.02948	0.00665	0.06462	0	0.00681	0.06824	0	0.11205	0	0.39572
k__Bacteria|p__Firmicutes|c__Negativicutes|o__Selenomonadales|f__Selenomonadaceae|g__Selenomonas|s__Selenomonas_sp_oral_taxon_126	0.00302	0.01164	0	0	0	0	0.01235	0.12522	0.00205	0	0.00104	0.18849	0.06665	0.02181	0	0.00647	0.38575	0.05268	0	0.00855	0	0.05033	0.01998	0.00158	0.44367	0.13067	0	0.36091	0.20093	0.13948	0.02018	0.07485	0.00199	0	0.08193	0.05693	0.19098	1.10582	0.00454	0.15772	0.01763	0.23971	0	0.06474	0.0982	0	0.07235	0	0.05921
k__Bacteria|p__Firmicutes|c__Negativicutes|o__Selenomonadales|f__Selenomonadaceae|g__Selenomonas|s__Selenomonas_sp_oral_taxon_138	0.02032	0.06206	0	0	0	0	0.00935	0.03036	0.00671	0	0.00666	0.04176	0.03151	0.02896	0	0.00373	0.02523	0.01174	0.00125	0	0	0.01316	0.07428	0.00117	0.31775	0.10204	0.00616	0.06589	0.0771	0.18172	0.11644	0.08729	0.00519	0.04221	0.15696	0.05542	0.14876	0.21672	0.0011	0.03584	0.00498	0.08535	0	0.00224	0.04739	0	0.04376	0	0.12371
k__Bacteria|p__Firmicutes|c__Negativicutes|o__Selenomonadales|f__Selenomonadaceae|g__Selenomonas|s__Selenomonas_sp_oral_taxon_892	0	0	0	0	0	0	0.02858	0.07149	0.01098	0.03836	0.00801	0.31686	0.00699	0.00367	0	0	0.01646	0	0.0195	0.27267	0.05067	0.00184	0.03163	0.00274	0.06778	0.03083	7e-05	0.00247	0.04612	0.04299	0.02066	0.02056	0.00315	0.0173	0.17079	0.21764	1.11195	0.29946	0	0	0.00228	0.00737	0	0	0.0483	0	0.03663	0	0.08511
k__Bacteria|p__Firmicutes|c__Negativicutes|o__Selenomonadales|f__Selenomonadaceae|g__Selenomonas|s__Selenomonas_sp_oral_taxon_920	0.03719	0.06671	0	0	0	0	0.02615	0.03938	0.14945	0.03148	0.06247	0.19049	0.30555	0.25082	0.0171	0.02658	0.21392	0.08735	0	0.01053	0	0.05814	0.08989	0.01509	0.3265	0.13466	0.00966	0.06824	0.19102	0.35425	0.05465	0.06335	0.02681	0.01543	0.37882	0.16876	0.24003	0.18758	0.00758	0.00531	0.01874	0.0369	0	0.0072	0.21026	0	0.10567	0	0.16679
k__Bacteria|p__Firmicutes|c__Negativicutes|o__Selenomonadales|f__Selenomonadaceae|g__Selenomonas|s__Selenomonas_sputigena	0.02264	0.26279	0	0	0	0.01241	0	0.01388	0.10744	0.06181	0.07179	0.44879	0.12253	0.12074	0.02169	0.04014	0.18977	0.21495	0.01328	0.03841	0	0.30099	0.33324	0.06436	2.15606	0.80597	0	0.02689	0.5951	1.08061	0.09479	0.10821	0.00537	0.04453	0.49218	0.26628	0.14489	1.00475	0.07697	0.51243	0.10348	0.8662	0	1.10134	0.5183	0.16422	0.18462	0	0.74924
k__Bacteria|p__Firmicutes|c__Negativicutes|o__Veillonellales	33.1728	24.0598	15.9612	1.2869	16.0053	21.8495	0.34271	0.77621	3.08039	0.3845	3.96377	5.26176	0.49553	0.62227	0.21346	0.16383	3.10415	1.56064	0.52426	0.63464	0.54139	6.76705	4.12093	4.09034	6.34328	1.96693	5.06603	6.3663	1.39581	2.99154	7.25239	4.37133	0.24715	0.17129	3.99044	3.53857	6.38633	2.8404	2.09168	4.78355	1.11867	2.96643	0	9.10407	2.28574	0.65311	0.60826	0	6.24069
k__Bacteria|p__Firmicutes|c__Negativicutes|o__Veillonellales|f__Veillonellaceae	33.1728	24.0598	15.9612	1.2869	16.0053	21.8495	0.34271	0.77621	3.08039	0.3845	3.96377	5.26176	0.49553	0.62227	0.21346	0.16383	3.10415	1.56064	0.52426	0.63464	0.54139	6.76705	4.12093	4.09034	6.34328	1.96693	5.06603	6.3663	1.39581	2.99154	7.25239	4.37133	0.24715	0.17129	3.99044	3.53857	6.38633	2.8404	2.09168	4.78355	1.11867	2.96643	0	9.10407	2.28574	0.65311	0.60826	0	6.24069
k__Bacteria|p__Firmicutes|c__Negativicutes|o__Veillonellales|f__Veillonellaceae|g__Anaeroglobus	0.2093	0.53771	0	0	0.17866	0	0.03024	0.16559	0	0	0	0.00597	0	0	0	0	0.29635	0.23919	0	0	0	0.011	0.09343	0.00129	1.83776	0.68497	0	0	0.55345	0.84836	0.04311	0.00718	0	0	0.12094	0.01804	0.22662	0.22829	0.1253	1.91122	0.06698	0.40253	0	2.4488	0.49982	0	0.1253	0	0.80215
k__Bacteria|p__Firmicutes|c__Negativicutes|o__Veillonellales|f__Veillonellaceae|g__Anaeroglobus|s__Anaeroglobus_geminatus	0.2093	0.53771	0	0	0.17866	0	0.03024	0.16559	0	0	0	0.00597	0	0	0	0	0.29635	0.23919	0	0	0	0.011	0.09343	0.00129	1.83776	0.68497	0	0	0.55345	0.84836	0.04311	0.00718	0	0	0.12094	0.01804	0.22662	0.22829	0.1253	1.91122	0.06698	0.40253	0	2.4488	0.49982	0	0.1253	0	0.80215
k__Bacteria|p__Firmicutes|c__Negativicutes|o__Veillonellales|f__Veillonellaceae|g__Dialister	0.02863	0.17126	0	0	0.10066	0	0.06625	0.26355	0.05669	0	0.00973	0.1069	0.39744	0.16713	0.02328	0.01007	0.84385	0.27405	0.00138	0.31779	0.06112	0.14535	0.01956	0	0.44817	0.23204	0	0	0.08604	0.04252	0.16195	0.41662	0	0.00378	0.04507	0.13142	0.11039	0.19762	0.04645	0.57608	0.05578	0.68072	0	0.21542	0.5082	0	0.04573	0	0.2246
k__Bacteria|p__Firmicutes|c__Negativicutes|o__Veillonellales|f__Veillonellaceae|g__Dialister|s__Dialister_invisus	0.02863	0.14864	0	0	0.10066	0	0.06625	0.26355	0.00894	0	0.00973	0.03411	0.08236	0.04367	0.02328	0.00555	0.16711	0.10682	0	0.11675	0	0.0043	0.01005	0	0.32895	0.13919	0	0	0.01268	0.00376	0.07644	0.12598	0	0.00378	0.02912	0.02519	0.11039	0.11039	0.03914	0.39901	0.02605	0.09097	0	0.10172	0.13715	0	0.01521	0	0.16702
k__Bacteria|p__Firmicutes|c__Negativicutes|o__Veillonellales|f__Veillonellaceae|g__Dialister|s__Dialister_pneumosintes	0	0.02262	0	0	0	0	0	0	0.04775	0	0	0.07279	0.31508	0.12345	0	0.00452	0.67675	0.16723	0.00138	0.20103	0.06112	0.14106	0.00951	0	0.11922	0.09285	0	0	0.07336	0.03876	0.08551	0.29064	0	0	0.01594	0.10623	0	0.08723	0.00731	0.17707	0.02973	0.58975	0	0.1137	0.37105	0	0.03052	0	0.05757
k__Bacteria|p__Firmicutes|c__Negativicutes|o__Veillonellales|f__Veillonellaceae|g__Megasphaera	0.01421	0.02023	0	0	0	0.04784	0	0	0	0	0	0	0	0	0	0.00081	0.06916	0.04357	0	0	0	0.16315	0.28479	0.04902	0.20908	0.07361	0	0	0.01258	0.37364	0.18254	0.00252	0	0	0	0	0	0	0.07357	0.12181	0.1073	0.06384	0	1.14824	0.03893	0	0.03256	0	0.56374
k__Bacteria|p__Firmicutes|c__Negativicutes|o__Veillonellales|f__Veillonellaceae|g__Megasphaera|s__Megasphaera_micronuciformis	0.01421	0.02023	0	0	0	0.04784	0	0	0	0	0	0	0	0	0	0.00081	0.06916	0.04357	0	0	0	0.16315	0.28479	0.04902	0.20908	0.07361	0	0	0.01258	0.37364	0.18254	0.00252	0	0	0	0	0	0	0.07357	0.12181	0.1073	0.06384	0	1.14824	0.03893	0	0.03256	0	0.56374
k__Bacteria|p__Firmicutes|c__Negativicutes|o__Veillonellales|f__Veillonellaceae|g__Veillonella	32.9207	23.3306	15.9612	1.2869	15.7259	21.8017	0.24622	0.34707	3.0237	0.3845	3.95404	5.14889	0.0981	0.45514	0.19018	0.15295	1.89478	1.00383	0.52287	0.31685	0.48028	6.44755	3.72315	4.04003	3.84827	0.9763	5.06603	6.3663	0.74375	1.72701	6.8648	3.94502	0.24715	0.16751	3.82443	3.38911	6.04932	2.41448	1.84636	2.17444	0.88862	1.81934	0	5.29161	1.23878	0.65311	0.40467	0	4.65021
k__Bacteria|p__Firmicutes|c__Negativicutes|o__Veillonellales|f__Veillonellaceae|g__Veillonella|s__Veillonella_atypica	0.00714	0.02447	1.31576	0	0	0	0	0	0	0	0	0	0.00454	0.05908	0	0	0	0.01032	0	0	0	0.0782	0.07879	0.02128	0.81125	0.23141	0	0	0.04896	0.04094	0.03242	0.02734	0	0	0.33655	0.33789	0.00636	0	0.12849	0	0.03839	0.03169	0	0	0.02358	0	0	0	0.10279
k__Bacteria|p__Firmicutes|c__Negativicutes|o__Veillonellales|f__Veillonellaceae|g__Veillonella|s__Veillonella_dispar	0.02469	0.0532	0	0	0	0	0	0	0	0	0.00672	0.00871	0	0	0	0	0.00523	0	0	0	0	0	0.01165	0.00782	0.00829	0.00363	0.00722	0.00433	0.00381	0.01142	0.21342	0.0868	0.00281	0	0.00724	0.00472	0.00422	0	0	0	0	0	0	0	0	0	0	0	0.00506
k__Bacteria|p__Firmicutes|c__Negativicutes|o__Veillonellales|f__Veillonellaceae|g__Veillonella|s__Veillonella_infantium	0	0.00917	0	0	0	0	0	0	0	0	0.00294	0	0	0	0	0	0.00465	0	0	0	0	0.00666	0.00609	0.0068	0	0.00469	0.00208	0	0	0	0.08027	0.03315	0.00065	0	0.00087	0	0	0	0	0	0	0	0	0	0.00716	0	0	0	0.00903
k__Bacteria|p__Firmicutes|c__Negativicutes|o__Veillonellales|f__Veillonellaceae|g__Veillonella|s__Veillonella_parvula	32.8793	23.2329	14.6186	1.2869	15.7145	21.8017	0.24622	0.34707	3.0237	0.3845	3.94158	5.13655	0.09355	0.39606	0.19018	0.15295	1.8849	0.99351	0.52287	0.31685	0.48028	6.3613	3.59867	3.94714	3.02873	0.73511	5.05538	6.36197	0.69097	1.67465	6.41971	3.76107	0.24303	0.16751	3.47976	3.04651	6.03874	2.41448	1.71787	2.17444	0.85023	1.78765	0	5.29161	1.20805	0.65311	0.40467	0	4.52119
k__Bacteria|p__Firmicutes|c__Negativicutes|o__Veillonellales|f__Veillonellaceae|g__Veillonella|s__Veillonella_rodentium	0	0	0	0	0.01143	0	0	0	0	0	0	0	0	0	0	0	0	0	0	0	0	0	0.01083	0.04357	0	0	0	0	0	0	0	0	0	0	0	0	0	0	0	0	0	0	0	0	0	0	0	0	0
k__Bacteria|p__Firmicutes|c__Negativicutes|o__Veillonellales|f__Veillonellaceae|g__Veillonella|s__Veillonella_rogosae	0	0	0	0	0	0	0	0	0	0	0.0028	0.00363	0	0	0	0	0	0	0	0	0	0	0	0	0	0	0	0	0	0	0.02121	0.00642	0	0	0	0	0	0	0	0	0	0	0	0	0	0	0	0	0
k__Bacteria|p__Firmicutes|c__Negativicutes|o__Veillonellales|f__Veillonellaceae|g__Veillonella|s__Veillonella_sp_T11011_6	0.00958	0.01087	0.02691	0	0	0	0	0	0	0	0	0	0	0	0	0	0	0	0	0	0	0.0014	0.01712	0.01342	0	0	0.00135	0	0	0	0.09273	0.03025	0.00066	0	0	0	0	0	0	0	0	0	0	0	0	0	0	0	0.00393
k__Bacteria|p__Firmicutes|c__Negativicutes|o__Veillonellales|f__Veillonellaceae|g__Veillonella|s__Veillonella_tobetsuensis	0	0	0	0	0	0	0	0	0	0	0	0	0	0	0	0	0	0	0	0	0	0	0	0	0	0.00147	0	0	0	0	0.00504	0	0	0	0	0	0	0	0	0	0	0	0	0	0	0	0	0	0.00822
k__Bacteria|p__Firmicutes|c__Tissierellia	0.05489	0.49146	0.19	0	0.08644	0.1042	0.10658	0.10479	0.01569	0.00681	0.09394	0.26823	0.24382	0.05818	0.00253	0.1513	0.44968	0.03245	0.02784	0.10732	0.17388	0.02879	0.03366	0.07395	0.10031	0.12343	0	0	0.57922	0.98282	0.13444	0.26872	0.01005	0.2902	0.00968	0.00781	0.01663	0.84766	0.01276	0.16759	0.02005	0.72543	0	0.19291	0.09481	0	0.01527	0.90401	0.22186
k__Bacteria|p__Firmicutes|c__Tissierellia|o__Tissierellales	0.05489	0.49146	0.19	0	0.08644	0.1042	0.10658	0.10479	0.01569	0.00681	0.09394	0.26823	0.24382	0.05818	0.00253	0.1513	0.44968	0.03245	0.02784	0.10732	0.17388	0.02879	0.03366	0.07395	0.10031	0.12343	0	0	0.57922	0.98282	0.13444	0.26872	0.01005	0.2902	0.00968	0.00781	0.01663	0.84766	0.01276	0.16759	0.02005	0.72543	0	0.19291	0.09481	0	0.01527	0.90401	0.22186
k__Bacteria|p__Firmicutes|c__Tissierellia|o__Tissierellales|f__Peptoniphilaceae	0.05489	0.49146	0.19	0	0.08644	0.1042	0.10658	0.10479	0.01569	0.00681	0.09394	0.26823	0.24382	0.05818	0.00253	0.1513	0.44968	0.03245	0.02784	0.10732	0.17388	0.02879	0.03366	0.07395	0.10031	0.12343	0	0	0.57922	0.98282	0.13444	0.26872	0.01005	0.2902	0.00968	0.00781	0.01663	0.84766	0.01276	0.16759	0.02005	0.72543	0	0.19291	0.09481	0	0.01527	0.90401	0.22186
k__Bacteria|p__Firmicutes|c__Tissierellia|o__Tissierellales|f__Peptoniphilaceae|g__Parvimonas	0.05489	0.49146	0.19	0	0.08644	0.1042	0.10658	0.10479	0.01569	0.00681	0.09394	0.26823	0.24382	0.05818	0.00253	0.1513	0.44968	0.03245	0.02784	0.10732	0.17388	0.02879	0.03366	0.07395	0.10031	0.12343	0	0	0.57922	0.98282	0.13444	0.26872	0.01005	0.2902	0.00968	0.00781	0.01663	0.84766	0.01276	0.16759	0.02005	0.72543	0	0.19291	0.09481	0	0.01527	0.90401	0.22186
k__Bacteria|p__Firmicutes|c__Tissierellia|o__Tissierellales|f__Peptoniphilaceae|g__Parvimonas|s__Parvimonas_micra	0.05489	0.49146	0.19	0	0.08644	0.02848	0.10658	0.10479	0.01569	0.00681	0.09394	0.26823	0.23814	0.05818	0.00253	0.1513	0.44968	0.03245	0.02784	0.07053	0.15372	0.02879	0.03366	0.07395	0.10031	0.12343	0	0	0.56302	0.9553	0.12584	0.19717	0.01005	0.2902	0.00968	0.00781	0.00978	0.66406	0.01276	0.16759	0.02005	0.72543	0	0.19291	0.02958	0	0.01415	0.90401	0.2167
k__Bacteria|p__Firmicutes|c__Tissierellia|o__Tissierellales|f__Peptoniphilaceae|g__Parvimonas|s__Parvimonas_sp_oral_taxon_110	0	0	0	0	0	0.07572	0	0	0	0	0	0	0	0	0	0	0	0	0	0	0	0	0	0	0	0	0	0	0	0	0	0	0	0	0	0	0	0.02208	0	0	0	0	0	0	0.06523	0	0	0	0
k__Bacteria|p__Firmicutes|c__Tissierellia|o__Tissierellales|f__Peptoniphilaceae|g__Parvimonas|s__Parvimonas_sp_oral_taxon_393	0	0	0	0	0	0	0	0	0	0	0	0	0.00568	0	0	0	0	0	0	0.03679	0.02016	0	0	0	0	0	0	0	0.01621	0.02753	0.00859	0.07154	0	0	0	0	0.00685	0.16153	0	0	0	0	0	0	0	0	0.00112	0	0.00516
k__Bacteria|p__Fusobacteria	3.86192	11.2135	3.80719	1.55768	3.47473	4.49398	2.85458	2.3015	3.42284	3.56272	2.48247	3.92444	5.50749	4.52097	3.46594	2.10406	5.44628	3.38836	4.62383	2.61519	3.53889	6.31907	5.3033	2.26775	2.90057	3.05606	0.42955	0.44752	9.35049	5.52097	6.57138	5.51425	0.29073	0.5514	11.0078	8.32311	2.77384	2.2552	0.56783	0.55851	0.56672	1.02167	0.32166	1.17173	3.18212	2.53186	0.67141	0.23886	4.01717
k__Bacteria|p__Fusobacteria|c__Fusobacteriia	3.86192	11.2135	3.80719	1.55768	3.47473	4.49398	2.85458	2.3015	3.42284	3.56272	2.48247	3.92444	5.50749	4.52097	3.46594	2.10406	5.44628	3.38836	4.62383	2.61519	3.53889	6.31907	5.3033	2.26775	2.90057	3.05606	0.42955	0.44752	9.35049	5.52097	6.57138	5.51425	0.29073	0.5514	11.0078	8.32311	2.77384	2.2552	0.56783	0.55851	0.56672	1.02167	0.32166	1.17173	3.18212	2.53186	0.67141	0.23886	4.01717
k__Bacteria|p__Fusobacteria|c__Fusobacteriia|o__Fusobacteriales	3.86192	11.2135	3.80719	1.55768	3.47473	4.49398	2.85458	2.3015	3.42284	3.56272	2.48247	3.92444	5.50749	4.52097	3.46594	2.10406	5.44628	3.38836	4.62383	2.61519	3.53889	6.31907	5.3033	2.26775	2.90057	3.05606	0.42955	0.44752	9.35049	5.52097	6.57138	5.51425	0.29073	0.5514	11.0078	8.32311	2.77384	2.2552	0.56783	0.55851	0.56672	1.02167	0.32166	1.17173	3.18212	2.53186	0.67141	0.23886	4.01717
k__Bacteria|p__Fusobacteria|c__Fusobacteriia|o__Fusobacteriales|f__Fusobacteriaceae	0.0793	0.44417	1.07834	0.03586	1.78273	0.6298	0.95114	0.79906	0.64116	0.91056	0.95663	1.74047	2.03156	1.1482	1.03951	0.67164	1.54907	0.74628	0.23133	0.59219	1.31406	0.66145	0.21024	0.39147	0.83337	0.92933	0.21338	0.32682	1.48655	0.96203	0.93842	0.89641	0.0519	0.42376	1.28392	1.23798	0.48872	1.79216	0.06793	0.45472	0.16144	0.88296	0	0.77454	1.50059	1.92968	0.39559	0.23886	1.30703
k__Bacteria|p__Fusobacteria|c__Fusobacteriia|o__Fusobacteriales|f__Fusobacteriaceae|g__Fusobacterium	0.0793	0.44417	1.07834	0.03586	1.78273	0.6298	0.95114	0.79906	0.64116	0.91056	0.95663	1.74047	2.03156	1.1482	1.03951	0.67164	1.54907	0.74628	0.23133	0.59219	1.31406	0.66145	0.21024	0.39147	0.83337	0.92933	0.21338	0.32682	1.48655	0.96203	0.93842	0.89641	0.0519	0.42376	1.28392	1.23798	0.48872	1.79216	0.06793	0.45472	0.16144	0.88296	0	0.77454	1.50059	1.92968	0.39559	0.23886	1.30703
k__Bacteria|p__Fusobacteria|c__Fusobacteriia|o__Fusobacteriales|f__Fusobacteriaceae|g__Fusobacterium|s__Fusobacterium_hwasookii	0	0	0	0	0	0	0.42178	0.0561	0.04996	0.24119	0.19389	0.3982	0.01688	0.02861	0	0	0	0	0.08411	0.02229	0.17061	0.03195	0	0	0.01024	0.01612	0	0	0.01777	0.0233	0	0	0.02067	0	0.20267	0.15433	0	0.07743	0	0	0	0	0	0	0.05087	0	0.02333	0	0.08942
k__Bacteria|p__Fusobacteria|c__Fusobacteriia|o__Fusobacteriales|f__Fusobacteriaceae|g__Fusobacterium|s__Fusobacterium_nucleatum	0.0793	0.44417	1.07834	0.03586	1.5916	0.55339	0.36389	0.57476	0.39779	0.61379	0.62932	1.09248	1.99914	1.07957	0.84406	0.62281	1.49206	0.67862	0.14721	0.49892	1.08293	0.61895	0.20075	0.39147	0.76782	0.72162	0.15477	0.26369	1.45809	0.93685	0.53419	0.53003	0.03123	0.34573	0.87849	0.96501	0.37092	1.57778	0.06793	0.45472	0.16144	0.8339	0	0.77454	1.24222	1.92968	0.32687	0.23886	0.86414
k__Bacteria|p__Fusobacteria|c__Fusobacteriia|o__Fusobacteriales|f__Fusobacteriaceae|g__Fusobacterium|s__Fusobacterium_periodonticum	0	0	0	0	0.19113	0.07641	0.13032	0.16327	0.19341	0.05558	0.13342	0.24979	0.01555	0.04002	0.19545	0.04883	0.05702	0.06766	0	0.0275	0.03425	0.01055	0.00949	0	0.05532	0.19159	0.05861	0.06313	0.00622	0.00188	0.40423	0.36637	0	0.07803	0.1765	0.09213	0.10438	0.11167	0	0	0	0	0	0	0.2075	0	0.04539	0	0.35148
k__Bacteria|p__Fusobacteria|c__Fusobacteriia|o__Fusobacteriales|f__Fusobacteriaceae|g__Fusobacterium|s__Fusobacterium_sp_oral_taxon_370	0	0	0	0	0	0	0.03516	0.00493	0	0	0	0	0	0	0	0	0	0	0	0.04348	0.02627	0	0	0	0	0	0	0	0.00447	0	0	0	0	0	0.02625	0.0265	0.01342	0.02527	0	0	0	0.04906	0	0	0	0	0	0	0.00198
k__Bacteria|p__Fusobacteria|c__Fusobacteriia|o__Fusobacteriales|f__Leptotrichiaceae	3.78262	10.7694	2.72884	1.52182	1.692	3.86418	1.90344	1.50244	2.78168	2.65216	1.52585	2.18396	3.47593	3.37276	2.42643	1.43242	3.8972	2.64208	4.39251	2.023	2.22483	5.65762	5.09306	1.87628	2.0672	2.12673	0.21617	0.1207	7.86394	4.55895	5.63295	4.61784	0.23883	0.12764	9.72389	7.08513	2.28512	0.46305	0.49989	0.10379	0.40529	0.13871	0.32166	0.39719	1.68153	0.60218	0.27583	0	2.71014
k__Bacteria|p__Fusobacteria|c__Fusobacteriia|o__Fusobacteriales|f__Leptotrichiaceae|g__Leptotrichia	3.78262	10.7694	2.72884	1.52182	1.692	3.86418	1.90344	1.50244	2.78168	2.65216	1.52585	2.18396	3.47593	3.37276	2.42643	1.43242	3.8972	2.64208	4.39251	2.023	2.22483	5.65762	5.09306	1.87628	2.0672	2.12673	0.21617	0.1207	7.86394	4.55895	5.63295	4.61784	0.23883	0.12764	9.72389	7.08513	2.28512	0.46305	0.49989	0.10379	0.40529	0.13871	0.32166	0.39719	1.68153	0.60218	0.27583	0	2.71014
k__Bacteria|p__Fusobacteria|c__Fusobacteriia|o__Fusobacteriales|f__Leptotrichiaceae|g__Leptotrichia|s__Leptotrichia_buccalis	0.01537	0.17635	0.33279	0.01599	0	0	0.63191	0.73692	0.62322	0.70059	0.37383	0.44922	0.59334	0.52666	0.12553	0.12955	0.30701	0.28452	1.09444	0.63027	0.33525	0.87199	0.25209	0.03999	0.15773	0.2745	0	0	1.98234	1.03555	1.17053	1.27583	0.00588	0	2.88965	2.03249	0.49417	0.06028	0.02592	0	0.03118	0	0.32166	0	0.49929	0.29897	0.01274	0	0.42456
k__Bacteria|p__Fusobacteria|c__Fusobacteriia|o__Fusobacteriales|f__Leptotrichiaceae|g__Leptotrichia|s__Leptotrichia_goodfellowii	0	0	0.03457	0	0.23042	0	0	0	0.02758	0.00342	0	0	0.02821	0.00259	0	0	0.02165	0.01099	0	0	0.09649	0	0	0	0	0	0	0	0	0	0.00107	0.09112	0	0	0	0.0215	0	0.1033	0	0	0	0	0	0	0	0	0	0	0
k__Bacteria|p__Fusobacteria|c__Fusobacteriia|o__Fusobacteriales|f__Leptotrichiaceae|g__Leptotrichia|s__Leptotrichia_hofstadii	1.18764	1.01397	1.05243	1.28228	0.72567	0.74574	0.34887	0.34966	0.8933	0.8642	0.57764	0.51851	0.41965	0.44541	1.47055	0.80697	1.82675	1.37931	1.77851	0.87915	1.14574	1.45787	1.45208	0.59319	0.31288	0.22158	0.07523	0.03069	2.94847	0.83055	1.5182	1.32611	0.0254	0.02477	1.89011	2.06426	0.43808	0.08374	0.04759	0	0.11483	0.05629	0	0	0.30013	0.30321	0.05349	0	0.40339
k__Bacteria|p__Fusobacteria|c__Fusobacteriia|o__Fusobacteriales|f__Leptotrichiaceae|g__Leptotrichia|s__Leptotrichia_sp_oral_taxon_212	0.385	0.8884	0.12207	0.09959	0.07816	0.04638	0.82172	0.26608	0.09368	0.39976	0.28355	0.23409	0.10489	0.10052	0.24779	0.20171	0.09714	0.03826	0.76946	0.27174	0.33633	0.05357	0.10703	0.0478	0.03092	0.04386	0.00695	0.00356	0.05236	0.04983	0.03625	0.01057	0.17092	0.0918	0.21519	0.16472	0.16444	0.0396	0.0023	0	0.01982	0	0	0	0.13635	0	0.03758	0	0.21926
k__Bacteria|p__Fusobacteria|c__Fusobacteriia|o__Fusobacteriales|f__Leptotrichiaceae|g__Leptotrichia|s__Leptotrichia_sp_oral_taxon_215	0.26924	0.54971	0	0	0.06987	1.31785	0.01188	0.02893	0.03983	0.00712	0.02803	0.03197	0.01188	0.00938	0.12944	0.03809	0.08804	0.02858	0.05947	0.00637	0.01437	0.03781	0.01584	0.00164	0.04578	0.03476	0.09996	0.07628	0.0096	0.00264	0.23833	0.20586	0.01126	0.01107	0.10305	0.06354	0.42426	0.05688	0	0	0.00112	0	0	0	0.02831	0	0.02486	0	0.05872
k__Bacteria|p__Fusobacteria|c__Fusobacteriia|o__Fusobacteriales|f__Leptotrichiaceae|g__Leptotrichia|s__Leptotrichia_sp_oral_taxon_225	0.0933	0.20242	0.0485	0.05712	0.24155	0.29709	0.06309	0.05399	0.12282	0.18814	0.11951	0.22169	0.06997	0.04743	0.21117	0.10949	0.07492	0.05478	0.35633	0.11561	0.19338	0.11315	0.17791	0.05534	0.0577	0.06318	0.02862	0.01017	0.275	0.09302	0.37462	0.42876	0.00363	0	0.44207	0.354	0.14589	0.01441	0.00897	0	0.02457	0	0	0	0.04026	0	0.02238	0	0.07498
k__Bacteria|p__Fusobacteria|c__Fusobacteriia|o__Fusobacteriales|f__Leptotrichiaceae|g__Leptotrichia|s__Leptotrichia_sp_oral_taxon_498	0.08158	0.53553	0.278	0	0.07741	0	0	0.01876	0.45085	0.12072	0.03198	0.0752	1.65349	1.38354	0.00039	0	0.08469	0.06619	0.00147	0	0	0.65395	0.67441	0.06103	0.83583	0.99335	0	0	0.30097	0.0255	0.01108	0.00806	0.00177	0	2.41783	1.29918	0.07272	0.01527	0.184	0.0241	0.06603	0.01752	0	0	0.29388	0	0.07503	0	0.61273
k__Bacteria|p__Fusobacteria|c__Fusobacteriia|o__Fusobacteriales|f__Leptotrichiaceae|g__Leptotrichia|s__Leptotrichia_sp_oral_taxon_847	0	0.01146	0	0	0	0	0	0	0.00237	0	0	0	0.00301	0.00089	0	0	0	0	0	0	0	0.00866	0.00887	0	0.06798	0.12292	0	0	0.00416	0	0.00284	0	0	0	0.21218	0.09526	0.00248	0	0.00057	0	0	0	0	0	0.03602	0	0	0	0.02094
k__Bacteria|p__Fusobacteria|c__Fusobacteriia|o__Fusobacteriales|f__Leptotrichiaceae|g__Leptotrichia|s__Leptotrichia_sp_oral_taxon_879	0.0412	0.12322	0.11423	0.05158	0.05174	0.42798	0.01882	0.03083	0.08017	0.0624	0.03428	0.04143	0.04996	0.0586	0.1655	0.08161	0.19671	0.09718	0.25937	0.07856	0.06529	0.15955	0.18834	0.09207	0.07044	0.04995	0.00391	0	0.41166	0.11581	0.21413	0.18249	0.0045	0	0.3718	0.30103	0.05135	0.00935	0.01456	0	0.03221	0	0	0	0.06011	0	0.0086	0	0.07224
k__Bacteria|p__Fusobacteria|c__Fusobacteriia|o__Fusobacteriales|f__Leptotrichiaceae|g__Leptotrichia|s__Leptotrichia_wadei	1.7093	7.26831	0.74626	0.01526	0.21719	1.02914	0.00715	0.01727	0.44786	0.3058	0.07702	0.61184	0.54153	0.79774	0.07608	0.065	1.2003	0.68228	0.07346	0.0413	0.03797	2.30106	2.21647	0.98523	0.48793	0.32262	0.0015	0	1.87937	2.40605	2.0659	1.08905	0.01547	0	1.18201	0.68914	0.49173	0.08021	0.21598	0.07969	0.11552	0.0649	0	0.39719	0.28719	0	0.04114	0	0.82334
k__Bacteria|p__Planctomycetes	0	0	0	0	0	0	0	0	0	0	0	0	0	0	0	0	0	0	0	0	0	0	0.00283	0.00424	0.00102	0.00831	0.00074	0.00063	0.00393	0.00552	0.00158	0.00051	0.01004	0.00317	0.00378	0.00355	0.00252	0	0	0	0	0	0	0	0	0	0	0	0
k__Bacteria|p__Planctomycetes|c__Planctomycetia	0	0	0	0	0	0	0	0	0	0	0	0	0	0	0	0	0	0	0	0	0	0	0.00283	0.00424	0.00102	0.00831	0.00074	0.00063	0.00393	0.00552	0.00158	0.00051	0.01004	0.00317	0.00378	0.00355	0.00252	0	0	0	0	0	0	0	0	0	0	0	0
k__Bacteria|p__Planctomycetes|c__Planctomycetia|o__Planctomycetales	0	0	0	0	0	0	0	0	0	0	0	0	0	0	0	0	0	0	0	0	0	0	0.00283	0.00424	0.00102	0.00831	0.00074	0.00063	0.00393	0.00552	0.00158	0.00051	0.01004	0.00317	0.00378	0.00355	0.00252	0	0	0	0	0	0	0	0	0	0	0	0
k__Bacteria|p__Planctomycetes|c__Planctomycetia|o__Planctomycetales|f__Gemmataceae	0	0	0	0	0	0	0	0	0	0	0	0	0	0	0	0	0	0	0	0	0	0	0	0	0	0.00101	0	0	0.00204	0	0	0	0	0	0	0.00125	0	0	0	0	0	0	0	0	0	0	0	0	0
k__Bacteria|p__Planctomycetes|c__Planctomycetia|o__Planctomycetales|f__Gemmataceae|g__Gemmata	0	0	0	0	0	0	0	0	0	0	0	0	0	0	0	0	0	0	0	0	0	0	0	0	0	0.00101	0	0	0.00204	0	0	0	0	0	0	0.00125	0	0	0	0	0	0	0	0	0	0	0	0	0
k__Bacteria|p__Planctomycetes|c__Planctomycetia|o__Planctomycetales|f__Gemmataceae|g__Gemmata|s__Gemmata_obscuriglobus	0	0	0	0	0	0	0	0	0	0	0	0	0	0	0	0	0	0	0	0	0	0	0	0	0	0.00101	0	0	0.00204	0	0	0	0	0	0	0.00125	0	0	0	0	0	0	0	0	0	0	0	0	0
k__Bacteria|p__Planctomycetes|c__Planctomycetia|o__Planctomycetales|f__Isosphaeraceae	0	0	0	0	0	0	0	0	0	0	0	0	0	0	0	0	0	0	0	0	0	0	0.00283	0.00424	0.00102	0.0073	0.00074	0.00063	0.00189	0.00552	0.00158	0.00051	0.01004	0.00317	0.00378	0.0023	0.00252	0	0	0	0	0	0	0	0	0	0	0	0
k__Bacteria|p__Planctomycetes|c__Planctomycetia|o__Planctomycetales|f__Isosphaeraceae|g__Paludisphaera	0	0	0	0	0	0	0	0	0	0	0	0	0	0	0	0	0	0	0	0	0	0	0.00283	0.00424	0.00102	0.0073	0.00074	0.00063	0.00189	0.00552	0.00158	0.00051	0.01004	0.00317	0.00378	0.0023	0.00252	0	0	0	0	0	0	0	0	0	0	0	0
k__Bacteria|p__Planctomycetes|c__Planctomycetia|o__Planctomycetales|f__Isosphaeraceae|g__Paludisphaera|s__Paludisphaera_borealis	0	0	0	0	0	0	0	0	0	0	0	0	0	0	0	0	0	0	0	0	0	0	0.00283	0.00424	0.00102	0.0073	0.00074	0.00063	0.00189	0.00552	0.00158	0.00051	0.01004	0.00317	0.00378	0.0023	0.00252	0	0	0	0	0	0	0	0	0	0	0	0
k__Bacteria|p__Proteobacteria	6.99008	6.72604	9.86005	48.8311	16.0632	5.74018	45.8109	21.5701	18.8655	26.9807	21.2285	12.5277	16.9527	27.6026	12.3509	13.8006	6.65933	7.83302	27.7882	24.2769	25.6743	7.91552	16.2834	8.4741	20.4626	25.3601	27.1403	16.1702	7.00192	9.22942	26.0446	20.2343	27.7469	14.6328	24.6652	25.3849	22.7311	6.33995	11.1383	11.1789	31.1305	17.3714	26.0634	8.06531	28.5913	28.7731	39.3627	25.1492	36.0272
k__Bacteria|p__Proteobacteria|c__Betaproteobacteria	3.24765	4.07805	8.48029	42.3365	7.74302	0.50732	32.0905	14.9573	14.034	20.0827	14.206	5.87967	9.5692	20.2346	2.96884	4.76747	2.72378	2.09523	21.4994	16.5272	17.9381	3.92074	12.2453	5.91547	10.9386	17.2295	14.1569	9.3706	3.32281	4.18076	20.5773	15.8241	26.0525	8.21911	19.2635	18.8743	16.401	1.57974	9.57286	7.78894	25.7333	10.6733	21.8629	1.27973	22.0591	22.9709	32.0557	16.9922	20.666
k__Bacteria|p__Proteobacteria|c__Betaproteobacteria|o__Burkholderiales	1.84884	2.01493	0.02721	0.84279	0.21014	0.0211	6.96067	2.35848	1.33424	3.49305	1.92886	1.47131	1.29331	2.85074	0.2705	1.01774	0.68871	0.32368	1.99419	4.25208	4.80921	0.55725	2.86987	1.24948	0.75392	2.31382	1.57825	3.29034	0.81045	1.38336	2.97061	1.89553	4.22561	1.94966	5.37428	3.96464	3.06824	0.35143	4.29905	1.53765	8.63481	2.99725	12.0017	0.47025	5.92338	5.54816	12.5272	5.49177	4.44867
k__Bacteria|p__Proteobacteria|c__Betaproteobacteria|o__Burkholderiales|f__Burkholderiaceae	1.84884	1.94641	0.02721	0.84279	0.21014	0.0211	4.84413	0.84342	1.32756	2.02393	1.91107	1.47131	0.37231	1.9494	0.2705	1.01774	0.68871	0.32368	0.53376	4.23964	4.7753	0.38537	2.05786	1.24764	0.7169	2.30055	1.56514	3.27514	0.39967	1.00446	0.39198	0.38956	3.39538	1.92215	5.2278	2.93821	0.1769	0.02175	3.17899	1.28984	6.89731	2.16308	12.0017	0.47025	5.21706	4.37288	8.93609	4.92668	3.60709
k__Bacteria|p__Proteobacteria|c__Betaproteobacteria|o__Burkholderiales|f__Burkholderiaceae|g__Lautropia	1.84884	1.94641	0.02721	0.84279	0.21014	0.0211	4.84413	0.84342	1.32756	2.02393	1.91107	1.47131	0.37231	1.9494	0.2705	1.01774	0.68871	0.32368	0.53376	4.23964	4.7753	0.38537	2.05786	1.24764	0.7169	2.30055	1.56514	3.27514	0.39967	1.00446	0.39198	0.38956	3.39538	1.92215	5.2278	2.93821	0.1769	0.02175	3.17899	1.28984	6.89731	2.16308	12.0017	0.47025	5.21706	4.37288	8.93609	4.92668	3.60709
k__Bacteria|p__Proteobacteria|c__Betaproteobacteria|o__Burkholderiales|f__Burkholderiaceae|g__Lautropia|s__Lautropia_mirabilis	1.84884	1.94641	0.02721	0.84279	0.21014	0.0211	4.84413	0.84342	1.32756	2.02393	1.91107	1.47131	0.37231	1.9494	0.2705	1.01774	0.68871	0.32368	0.53376	4.23964	4.7753	0.38537	2.05786	1.24764	0.7169	2.30055	1.56514	3.27514	0.39967	1.00446	0.39198	0.38956	3.39538	1.92215	5.2278	2.93821	0.1769	0.02175	3.17899	1.28984	6.89731	2.16308	12.0017	0.47025	5.21706	4.37288	8.93609	4.92668	3.60709
k__Bacteria|p__Proteobacteria|c__Betaproteobacteria|o__Burkholderiales|f__Burkholderiales_unclassified	0	0	0	0	0	0	0	0	0	0	0	0	0	0	0	0	0	0	0	0	0	0	0.00983	0	0	0	0.00049	0	0.00119	0.00352	0.01098	0.005	0.00905	0	0.00365	0.01227	0.01523	0	0	0	0	0	0	0	0	0	0	0	0
k__Bacteria|p__Proteobacteria|c__Betaproteobacteria|o__Burkholderiales|f__Burkholderiales_unclassified|g__Leptothrix	0	0	0	0	0	0	0	0	0	0	0	0	0	0	0	0	0	0	0	0	0	0	0.00983	0	0	0	0.00049	0	0.00119	0.00352	0.01098	0.005	0.00905	0	0.00365	0.01227	0.01523	0	0	0	0	0	0	0	0	0	0	0	0
k__Bacteria|p__Proteobacteria|c__Betaproteobacteria|o__Burkholderiales|f__Burkholderiales_unclassified|g__Leptothrix|s__Leptothrix_ochracea	0	0	0	0	0	0	0	0	0	0	0	0	0	0	0	0	0	0	0	0	0	0	0.00983	0	0	0	0.00049	0	0.00119	0.00352	0.01098	0.005	0.00905	0	0.00365	0.01227	0.01523	0	0	0	0	0	0	0	0	0	0	0	0
k__Bacteria|p__Proteobacteria|c__Betaproteobacteria|o__Burkholderiales|f__Comamonadaceae	0	0.06852	0	0	0	0	2.11654	1.51506	0.00668	1.46912	0.01779	0	0.921	0.90134	0	0	0	0	1.46043	0.01244	0.03391	0.17188	0.79358	0.00184	0.01848	0.00116	0	0	0.40569	0.36471	2.56008	1.49618	0.79484	0.02161	0.12322	0.99316	2.86823	0.32969	1.12006	0.24781	1.7375	0.83418	0	0	0.70632	1.17528	3.59108	0.56509	0.84158
k__Bacteria|p__Proteobacteria|c__Betaproteobacteria|o__Burkholderiales|f__Comamonadaceae|g__Ottowia	0	0.06852	0	0	0	0	2.11654	1.51506	0.00668	1.46912	0.01779	0	0.921	0.90134	0	0	0	0	1.46043	0.01244	0.03391	0.17188	0.79358	0.00184	0.01848	0.00116	0	0	0.40569	0.36471	2.56008	1.49618	0.79484	0.02161	0.12322	0.99316	2.86823	0.32969	1.12006	0.24781	1.7375	0.83418	0	0	0.70632	1.17528	3.59108	0.56509	0.84158
k__Bacteria|p__Proteobacteria|c__Betaproteobacteria|o__Burkholderiales|f__Comamonadaceae|g__Ottowia|s__Ottowia_sp_oral_taxon_894	0	0.06852	0	0	0	0	2.11654	1.51506	0.00668	1.46912	0.01779	0	0.921	0.90134	0	0	0	0	1.46043	0.01244	0.03391	0.17188	0.79358	0.00184	0.01848	0.00116	0	0	0.40569	0.36471	2.56008	1.49618	0.79484	0.02161	0.12322	0.99316	2.86823	0.32969	1.12006	0.24781	1.7375	0.83418	0	0	0.70632	1.17528	3.59108	0.56509	0.84158
k__Bacteria|p__Proteobacteria|c__Betaproteobacteria|o__Burkholderiales|f__Sutterellaceae	0	0	0	0	0	0	0	0	0	0	0	0	0	0	0	0	0	0	0	0	0	0	0.00859	0	0.01855	0.01211	0.01261	0.0152	0.0039	0.01066	0.00757	0.00479	0.02634	0.00589	0.01961	0.02099	0.00789	0	0	0	0	0	0	0	0	0	0	0	0
k__Bacteria|p__Proteobacteria|c__Betaproteobacteria|o__Burkholderiales|f__Sutterellaceae|g__Sutterella	0	0	0	0	0	0	0	0	0	0	0	0	0	0	0	0	0	0	0	0	0	0	0.00859	0	0.01855	0.01211	0.01261	0.0152	0.0039	0.01066	0.00757	0.00479	0.02634	0.00589	0.01961	0.02099	0.00789	0	0	0	0	0	0	0	0	0	0	0	0
k__Bacteria|p__Proteobacteria|c__Betaproteobacteria|o__Burkholderiales|f__Sutterellaceae|g__Sutterella|s__Sutterella_parvirubra	0	0	0	0	0	0	0	0	0	0	0	0	0	0	0	0	0	0	0	0	0	0	0.00859	0	0.01855	0.01211	0.01261	0.0152	0.0039	0.01066	0.00757	0.00479	0.02634	0.00589	0.01961	0.02099	0.00789	0	0	0	0	0	0	0	0	0	0	0	0
k__Bacteria|p__Proteobacteria|c__Betaproteobacteria|o__Neisseriales	1.3988	2.06311	8.45308	41.4937	7.53288	0.48622	25.1298	12.5988	12.6997	16.5896	12.2772	4.40836	8.27589	17.3839	2.69834	3.74973	2.03508	1.77156	19.5052	12.2751	13.1289	3.36349	9.37546	4.66599	10.1847	14.9157	12.5786	6.08026	2.51236	2.79741	17.6066	13.9286	21.8268	6.26945	13.8892	14.9097	13.3328	1.22831	5.27381	6.25129	17.0985	7.67606	9.86119	0.80947	16.1357	17.4228	19.5285	11.5005	16.2174
k__Bacteria|p__Proteobacteria|c__Betaproteobacteria|o__Neisseriales|f__Neisseriaceae	1.3988	2.06311	8.45308	41.4937	7.53288	0.48622	25.1298	12.5988	12.6997	16.5896	12.2772	4.40836	8.27589	17.3839	2.69834	3.74973	2.03508	1.77156	19.5052	12.2751	13.1289	3.36349	9.37546	4.66599	10.1847	14.9157	12.5786	6.08026	2.51236	2.79741	17.6066	13.9286	21.8268	6.26945	13.8892	14.9097	13.3328	1.22831	5.27381	6.25129	17.0985	7.67606	9.86119	0.80947	16.1357	17.4228	19.5285	11.5005	16.2174
k__Bacteria|p__Proteobacteria|c__Betaproteobacteria|o__Neisseriales|f__Neisseriaceae|g__Eikenella	0.07871	0.16324	0	0.06646	0.04585	0.04942	0.13784	0.14784	0.06044	0.50732	0.42688	0.19343	0.2553	0.19398	0.38442	0.2841	0.16193	0.05862	0.09513	0.21831	0.40457	0.06703	0.18951	0.02515	0.31884	0.48059	0.34999	0.19277	0.09846	0.13801	1.50083	1.05647	0.04867	0	0.10046	0.34596	0.88304	0.32255	0.14289	0.17655	0.1903	0.0813	0	0	0.20123	0	0.94304	0	0.72721
k__Bacteria|p__Proteobacteria|c__Betaproteobacteria|o__Neisseriales|f__Neisseriaceae|g__Eikenella|s__Eikenella_corrodens	0.07404	0.14321	0	0.06646	0.04585	0.04942	0.13784	0.14784	0.06044	0.50732	0.39711	0.18334	0.24144	0.1847	0.3722	0.28028	0.16193	0.05862	0.09004	0.21831	0.38657	0.06345	0.14971	0.01976	0.28213	0.45418	0.34126	0.18777	0.08258	0.13332	1.15595	0.75632	0.04354	0	0.08952	0.26106	0.86503	0.32255	0.10131	0.17655	0.14247	0.0813	0	0	0.19577	0	0.72729	0	0.6043
k__Bacteria|p__Proteobacteria|c__Betaproteobacteria|o__Neisseriales|f__Neisseriaceae|g__Eikenella|s__Eikenella_sp_NML02_A_017	0	0	0	0	0	0	0	0	0	0	0	0	0	0	0	0	0	0	0	0	0	0	0	0	0	0	0	0	0	0	0.00181	0.00113	0	0	0	0.00066	0	0	0	0	0	0	0	0	0	0	0	0	0
k__Bacteria|p__Proteobacteria|c__Betaproteobacteria|o__Neisseriales|f__Neisseriaceae|g__Eikenella|s__Eikenella_sp_NML130454	0.00466	0.02003	0	0	0	0	0	0	0	0	0.02977	0.01009	0.01386	0.00928	0.01222	0.00383	0	0	0.00509	0	0.018	0.00358	0.0398	0.00539	0.03671	0.02642	0.00873	0.005	0.01588	0.00469	0.34307	0.29902	0.00513	0	0.01094	0.08424	0.01801	0	0.04158	0	0.04783	0	0	0	0.00546	0	0.21575	0	0.12291
k__Bacteria|p__Proteobacteria|c__Betaproteobacteria|o__Neisseriales|f__Neisseriaceae|g__Kingella	0.29691	0.14972	0.33214	1.56994	2.34578	0.4368	0	0.1126	0.72877	0.27019	2.07711	1.06096	0.06225	0.09519	0.11128	0.33122	0.55287	0.54567	1.29572	0.17049	0.46203	0.47728	2.1514	0.46821	0.21872	0.75106	0.23235	0.46267	0.27949	0.06907	0.80641	0.45128	0.18503	0.10364	0.14468	0.20124	0.2487	0.01224	0.27185	0.1997	0.96754	0.99475	0	0	0.47875	0	0.09137	0	0.25064
k__Bacteria|p__Proteobacteria|c__Betaproteobacteria|o__Neisseriales|f__Neisseriaceae|g__Kingella|s__Kingella_denitrificans	0	0	0	0.09232	0	0	0	0.1126	0.56204	0.27019	0.95721	0.47402	0.0471	0.02713	0	0	0.27314	0.04065	0.00268	0.17049	0.45792	0.16277	1.78904	0.32865	0.08323	0.04878	0	0	0.24343	0.06233	0.7624	0.45128	0.00024	0	0.14468	0.20124	0.22671	0.01224	0.1083	0.18946	0.90128	0.91288	0	0	0.47875	0	0.09137	0	0.25064
k__Bacteria|p__Proteobacteria|c__Betaproteobacteria|o__Neisseriales|f__Neisseriaceae|g__Kingella|s__Kingella_oralis	0.29691	0.14972	0.33214	1.47762	2.34578	0.4368	0	0	0.16673	0	1.1199	0.58694	0.01515	0.06806	0.11128	0.33122	0.27973	0.50502	1.29305	0	0.00411	0.31451	0.36236	0.13956	0.13549	0.69888	0.23235	0.46267	0.03606	0.00674	0.04401	0	0.18479	0.10364	0	0	0.01118	0	0.16355	0.01024	0.06626	0.08186	0	0	0	0	0	0	0
k__Bacteria|p__Proteobacteria|c__Betaproteobacteria|o__Neisseriales|f__Neisseriaceae|g__Kingella|s__Kingella_potus	0	0	0	0	0	0	0	0	0	0	0	0	0	0	0	0	0	0	0	0	0	0	0	0	0	0.0034	0	0	0	0	0	0	0	0	0	0	0.01081	0	0	0	0	0	0	0	0	0	0	0	0
k__Bacteria|p__Proteobacteria|c__Betaproteobacteria|o__Neisseriales|f__Neisseriaceae|g__Morococcus	0	0	0.27211	0	0	0	0	0	0	0	0	0	0.00861	0	0	0	0	0	0	0	0	0.1197	0	0	0	0	0	0	0	0	0	0	0	0.32335	0	0	0	0	0	0	0	0	0	0.09684	0	0.71027	0	0	0
k__Bacteria|p__Proteobacteria|c__Betaproteobacteria|o__Neisseriales|f__Neisseriaceae|g__Morococcus|s__Morococcus_cerebrosus	0	0	0.27211	0	0	0	0	0	0	0	0	0	0.00861	0	0	0	0	0	0	0	0	0.1197	0	0	0	0	0	0	0	0	0	0	0	0.32335	0	0	0	0	0	0	0	0	0	0.09684	0	0.71027	0	0	0
k__Bacteria|p__Proteobacteria|c__Betaproteobacteria|o__Neisseriales|f__Neisseriaceae|g__Neisseria	1.02318	1.75016	7.84882	39.8573	5.14125	0	24.9919	12.3384	11.9105	15.8121	9.77319	3.15397	7.94973	17.0947	2.20265	3.13441	1.32028	1.16727	18.1143	11.8863	12.2623	2.69948	7.03455	4.17262	9.64716	13.684	11.9963	5.42481	2.13441	2.59033	15.2994	12.4208	21.5931	5.84246	13.6441	14.3625	12.201	0.89352	4.85906	5.87504	15.9406	6.60001	9.86119	0.71263	15.4558	16.7125	18.4941	11.5005	15.2395
k__Bacteria|p__Proteobacteria|c__Betaproteobacteria|o__Neisseriales|f__Neisseriaceae|g__Neisseria|s__Neisseria_bacilliformis	0.12352	0.26693	0	0	0	0	0	0	0	0	0	0	0	0	0	0	0.1193	0.07278	0	0	0	0	0	0	0.081	0.41045	0	0	0.00039	0	0	0	0	0	0.00021	0.00141	0.87899	0.11248	0.00272	0	0.00356	0	0	0.02605	0	0	0	0	0
k__Bacteria|p__Proteobacteria|c__Betaproteobacteria|o__Neisseriales|f__Neisseriaceae|g__Neisseria|s__Neisseria_cinerea	0	0	0	0	0	0	0	0	0	0	0	0	0	0	0	0	0	0	0	0	0	0	0	0	0	0	0	0	0	0	0.00644	0.0125	0	0	0	0	0	0	0	0	0	0	0	0	0	0	0.05003	0	0.01413
k__Bacteria|p__Proteobacteria|c__Betaproteobacteria|o__Neisseriales|f__Neisseriaceae|g__Neisseria|s__Neisseria_elongata	0.14683	0.59538	0	3.23597	3.28229	0	2.04428	2.24858	1.91745	4.35532	2.80933	0.70234	3.27157	4.24744	1.61772	1.85876	1.18983	1.03457	10.3897	2.49969	1.13661	0.36754	1.39383	1.15111	2.75955	4.42526	8.7934	4.31167	0.32899	0.19273	2.93727	1.36919	0.05197	0.00351	2.08093	1.86572	5.71147	0.45526	2.53611	1.79454	5.84377	3.27925	0	0	2.47409	0.89867	5.3129	6.84832	1.65917
k__Bacteria|p__Proteobacteria|c__Betaproteobacteria|o__Neisseriales|f__Neisseriaceae|g__Neisseria|s__Neisseria_flavescens	0.03049	0.29703	0	1.66732	0.65338	0	0.37224	1.94696	2.92625	2.96694	0.62875	1.15454	3.41041	3.57185	0.01655	0.00295	0	0	1.24644	0.56626	0.08338	0.35648	4.46762	2.0188	1.24333	2.31726	0.79098	0.03697	1.21895	0.41637	8.49918	6.00357	0.01182	0	2.67764	2.97612	3.20915	0.18078	1.53916	1.4523	4.74313	0.90058	0	0.1244	2.01922	0	2.74947	1.68035	3.513
k__Bacteria|p__Proteobacteria|c__Betaproteobacteria|o__Neisseriales|f__Neisseriaceae|g__Neisseria|s__Neisseria_gonorrhoeae	0	0	0	0	0	0	0	0	0	0	0	0	0	0	0	0	0	0	0	0	0	0	0	0	0	0	0	0	0	0	0	0	0	0	0	0	0	0	0	0	0	0	0	0	0	0	0	0	0
k__Bacteria|p__Proteobacteria|c__Betaproteobacteria|o__Neisseriales|f__Neisseriaceae|g__Neisseria|s__Neisseria_lactamica	0	0	0	0	0	0	0	0	0	0	0	0	0	0	0	0	0	0	0	0	0	0	0	0	0	0	0	0	0	0	0.00444	0.00213	0	0	0	0	0	0	0	0	0	0	0	0	0	0	0	0	0
k__Bacteria|p__Proteobacteria|c__Betaproteobacteria|o__Neisseriales|f__Neisseriaceae|g__Neisseria|s__Neisseria_macacae	0	0.02038	0	0.07287	0	0	0.54107	0.51788	0.03615	0.03238	0	0.0084	0.02216	0.08533	0	0.01426	0	0	0	0.01934	0	0	0.06775	0.02138	0.02925	0.00874	0.02721	0.03105	0.03238	0.0194	0.00321	0	0.37998	0.55002	0.16038	0.12118	0.04093	0.00848	0	0	0.00447	0	0	0	0.15532	0	0.01434	0	0
k__Bacteria|p__Proteobacteria|c__Betaproteobacteria|o__Neisseriales|f__Neisseriaceae|g__Neisseria|s__Neisseria_meningitidis	0	0	0	0	0	0	0	0	0	0	0	0	0	0	0	0	0	0	0	0	0	0	0	0	0.00871	0	0.00328	0	0.00149	0	0	0	0.00079	0	0	0.00966	0.00634	0	0	0	0	0	0	0	0	0	0	0	0
k__Bacteria|p__Proteobacteria|c__Betaproteobacteria|o__Neisseriales|f__Neisseriaceae|g__Neisseria|s__Neisseria_mucosa	0.14599	0.10052	0	0.01632	0	0	9.54187	2.46533	5.40146	6.26099	0.10588	0.01764	0	0	0	0	0	0	0.48734	0.243	0.48718	0	0	0.00518	0	0.00584	0.00459	0	0.00628	0.03281	1.72864	2.92183	0	0	1.60986	1.05046	1.0203	0.05687	0.15677	0.3016	2.48791	1.08081	1.57329	0.01022	0.01246	0	2.48415	0	0.08569
k__Bacteria|p__Proteobacteria|c__Betaproteobacteria|o__Neisseriales|f__Neisseriaceae|g__Neisseria|s__Neisseria_perflava	0	0	0	0	0	0	0	0	0.0225	0	0.00191	0	0	0.00465	0	0	0	0	0.00982	0	0	0	0.00749	0	0.01235	0.00924	0.20255	0	0	0	0.01536	0.00878	0	0	0.0219	0.00474	0.00622	0	0.00649	0	0.00827	0	0	0	0.02872	0	0.05416	0	0.02578
k__Bacteria|p__Proteobacteria|c__Betaproteobacteria|o__Neisseriales|f__Neisseriaceae|g__Neisseria|s__Neisseria_polysaccharea	0	0	0	0	0	0	0	0	0	0	0	0	0	0	0	0	0	0	0	0	0	0	0	0	0	0	0	0	0	0	0	0	0.00352	0	0	0	0	0	0	0	0	0	0	0	0	0	0	0	0
k__Bacteria|p__Proteobacteria|c__Betaproteobacteria|o__Neisseriales|f__Neisseriaceae|g__Neisseria|s__Neisseria_sicca	0.56332	0.44946	7.06718	0.26354	1.10599	0	10.5429	3.54498	1.60671	2.19282	0.91294	0.06468	0.37695	3.99673	0.01316	0.02432	0.01114	0.05932	4.53471	1.59185	0.88996	1.82481	0.64892	0.83306	0.84549	1.16515	2.12839	0.96292	0.23512	0.72236	2.04715	2.01145	4.35837	2.61855	4.50674	2.71298	0.9102	0.06341	0.55401	0.62763	2.60263	1.25714	1.39913	0.03976	5.84352	11.2326	2.74945	2.45961	0.35983
k__Bacteria|p__Proteobacteria|c__Betaproteobacteria|o__Neisseriales|f__Neisseriaceae|g__Neisseria|s__Neisseria_sp_HMSC064E01	0.01303	0.02046	0	0.13657	0	0	0.07575	0.01758	0	0	0	0	0.02342	0.01475	0	0	0	0	0	0.03944	0	0.00401	0.01015	0.00285	0	0	0	0	0.00316	0	0	0	0	0	0.05452	0.03846	0.03292	0	0.00551	0	0.064	0	0	0	0.014	0	0.01052	0	0.00845
k__Bacteria|p__Proteobacteria|c__Betaproteobacteria|o__Neisseriales|f__Neisseriaceae|g__Neisseria|s__Neisseria_sp_oral_taxon_014	0	0	0.78165	34.4647	0.09959	0	1.87382	1.59705	0	0.00366	5.31438	1.18815	0.84522	5.17398	0.55521	1.23413	0	0.00059	1.44628	6.92675	9.66519	0.13875	0.09204	0.0046	4.51092	5.13177	0.0141	0.06933	0.24308	1.20665	0.0015	0.00456	16.5798	2.58088	1.64411	4.87006	0.0442	0.00737	0.05311	1.69897	0.18288	0.08223	6.88877	0.51219	4.83336	4.58119	4.88828	0.5122	9.37836
k__Bacteria|p__Proteobacteria|c__Betaproteobacteria|o__Neisseriales|f__Neisseriaceae|g__Neisseria|s__Neisseria_subflava	0	0	0	0	0	0	0	0	0	0	0	0.01822	0	0	0	0	0	0	0	0	0	0.0079	0.34674	0.13564	0.15656	0.21032	0.03181	0.01287	0.06456	0	0.05622	0.08683	0.20687	0.08949	0.88775	0.71167	0.34029	0.00886	0.00518	0	0	0	0	0	0.07507	0	0.18084	0	0.1951
k__Bacteria|p__Proteobacteria|c__Deltaproteobacteria	0	0	0	0	0	0	0.34408	0.48832	0	0.04312	0	0	0.78901	0.19923	0	0	0	0	0	0.2577	0.03245	0.00359	0.03869	0.14866	0.59585	0.47939	0	0	0.8459	2.2028	0.01773	0.03014	0.02219	0.08187	0.14291	0.2781	0.16716	1.64129	0	0.13041	0	0.48724	0	0.00277	0.02987	0	0.33819	5.58622	0.07614
k__Bacteria|p__Proteobacteria|c__Deltaproteobacteria|o__Desulfobacterales	0	0	0	0	0	0	0.34408	0.48832	0	0.04312	0	0	0.78901	0.19923	0	0	0	0	0	0.2577	0.03245	0.00359	0.03869	0.14866	0.59585	0.47939	0	0	0.8459	2.2028	0.01773	0.03014	0.02219	0.08187	0.00056	0.00626	0.16716	1.64129	0	0.13041	0	0.48724	0	0.00277	0.02987	0	0.33819	5.58622	0.06581
k__Bacteria|p__Proteobacteria|c__Deltaproteobacteria|o__Desulfobacterales|f__Desulfobulbaceae	0	0	0	0	0	0	0.34408	0.48832	0	0.04312	0	0	0.78901	0.19923	0	0	0	0	0	0.2577	0.03245	0.00359	0.03869	0.14866	0.59585	0.47939	0	0	0.8459	2.2028	0.01773	0.03014	0.02219	0.08187	0.00056	0.00626	0.16716	1.64129	0	0.13041	0	0.48724	0	0.00277	0.02987	0	0.33819	5.58622	0.06581
k__Bacteria|p__Proteobacteria|c__Deltaproteobacteria|o__Desulfobacterales|f__Desulfobulbaceae|g__Desulfobulbus	0	0	0	0	0	0	0.34408	0.48832	0	0.04312	0	0	0.78901	0.19923	0	0	0	0	0	0.2577	0.03245	0.00359	0.03869	0.14866	0.59585	0.47939	0	0	0.8459	2.2028	0.01773	0.03014	0.02219	0.08187	0.00056	0.00626	0.16716	1.64129	0	0.13041	0	0.48724	0	0.00277	0.02987	0	0.33819	5.58622	0.06581
k__Bacteria|p__Proteobacteria|c__Deltaproteobacteria|o__Desulfobacterales|f__Desulfobulbaceae|g__Desulfobulbus|s__Desulfobulbus_oralis	0	0	0	0	0	0	0.34408	0.48832	0	0.04312	0	0	0.78901	0.19923	0	0	0	0	0	0.2577	0.03245	0.00359	0.03869	0.14866	0.59585	0.47939	0	0	0.8459	2.2028	0.01773	0.03014	0.02219	0.08187	0.00056	0.00626	0.16716	1.64129	0	0.13041	0	0.48724	0	0.00277	0.02987	0	0.33819	5.58622	0.06581
k__Bacteria|p__Proteobacteria|c__Deltaproteobacteria|o__Desulfovibrionales	0	0	0	0	0	0	0	0	0	0	0	0	0	0	0	0	0	0	0	0	0	0	0	0	0	0	0	0	0	0	0	0	0	0	0.14235	0.27184	0	0	0	0	0	0	0	0	0	0	0	0	0.01033
k__Bacteria|p__Proteobacteria|c__Deltaproteobacteria|o__Desulfovibrionales|f__Desulfomicrobiaceae	0	0	0	0	0	0	0	0	0	0	0	0	0	0	0	0	0	0	0	0	0	0	0	0	0	0	0	0	0	0	0	0	0	0	0.14235	0.27184	0	0	0	0	0	0	0	0	0	0	0	0	0.01033
k__Bacteria|p__Proteobacteria|c__Deltaproteobacteria|o__Desulfovibrionales|f__Desulfomicrobiaceae|g__Desulfomicrobium	0	0	0	0	0	0	0	0	0	0	0	0	0	0	0	0	0	0	0	0	0	0	0	0	0	0	0	0	0	0	0	0	0	0	0.14235	0.27184	0	0	0	0	0	0	0	0	0	0	0	0	0.01033
k__Bacteria|p__Proteobacteria|c__Deltaproteobacteria|o__Desulfovibrionales|f__Desulfomicrobiaceae|g__Desulfomicrobium|s__Desulfomicrobium_orale	0	0	0	0	0	0	0	0	0	0	0	0	0	0	0	0	0	0	0	0	0	0	0	0	0	0	0	0	0	0	0	0	0	0	0.14235	0.27184	0	0	0	0	0	0	0	0	0	0	0	0	0.01033
k__Bacteria|p__Proteobacteria|c__Deltaproteobacteria|o__Desulfovibrionales|f__Desulfovibrionaceae	0	0	0	0	0	0	0	0	0	0	0	0	0	0	0	0	0	0	0	0	0	0	0	0	0	0	0	0	0	0	0	0	0	0	0	0	0	0	0	0	0	0	0	0	0	0	0	0	0
k__Bacteria|p__Proteobacteria|c__Deltaproteobacteria|o__Desulfovibrionales|f__Desulfovibrionaceae|g__Bilophila	0	0	0	0	0	0	0	0	0	0	0	0	0	0	0	0	0	0	0	0	0	0	0	0	0	0	0	0	0	0	0	0	0	0	0	0	0	0	0	0	0	0	0	0	0	0	0	0	0
k__Bacteria|p__Proteobacteria|c__Deltaproteobacteria|o__Desulfovibrionales|f__Desulfovibrionaceae|g__Bilophila|s__Bilophila_wadsworthia	0	0	0	0	0	0	0	0	0	0	0	0	0	0	0	0	0	0	0	0	0	0	0	0	0	0	0	0	0	0	0	0	0	0	0	0	0	0	0	0	0	0	0	0	0	0	0	0	0
k__Bacteria|p__Proteobacteria|c__Epsilonproteobacteria	0.31484	0.52083	0.5023	0.06821	0.6221	1.3507	1.25838	2.05306	1.80416	2.44367	1.66875	3.07808	3.67865	2.22932	1.20679	1.15863	1.25498	2.01392	0.56745	2.49946	1.00102	1.04884	2.82379	1.67058	3.32386	2.46999	0.64614	0.10613	1.82677	2.31139	1.85593	1.16089	0.91686	6.2	2.43353	2.84147	3.59781	2.04899	0.76743	2.50737	1.76625	4.19357	0	4.84664	3.52656	0.96374	2.50625	1.25445	3.62254
k__Bacteria|p__Proteobacteria|c__Epsilonproteobacteria|o__Campylobacterales	0.31484	0.52083	0.5023	0.06821	0.6221	1.3507	1.25838	2.05306	1.80416	2.44367	1.66875	3.07808	3.67865	2.22932	1.20679	1.15863	1.25498	2.01392	0.56745	2.49946	1.00102	1.04884	2.82379	1.67058	3.32386	2.46999	0.64614	0.10613	1.82677	2.31139	1.85593	1.16089	0.91686	6.2	2.43353	2.84147	3.59781	2.04899	0.76743	2.50737	1.76625	4.19357	0	4.84664	3.52656	0.96374	2.50625	1.25445	3.62254
k__Bacteria|p__Proteobacteria|c__Epsilonproteobacteria|o__Campylobacterales|f__Campylobacteraceae	0.31484	0.52083	0.5023	0.06821	0.6221	1.3507	1.25838	2.05306	1.80416	2.44367	1.66875	3.07808	3.67865	2.22932	1.20679	1.15863	1.25498	2.01392	0.56745	2.49946	1.00102	1.04884	2.82379	1.67058	3.32386	2.46999	0.64614	0.10613	1.82677	2.31139	1.85593	1.16089	0.91686	6.2	2.43353	2.84147	3.59781	2.04899	0.76743	2.50737	1.76625	4.19357	0	4.84664	3.52656	0.96374	2.50625	1.25445	3.62254
k__Bacteria|p__Proteobacteria|c__Epsilonproteobacteria|o__Campylobacterales|f__Campylobacteraceae|g__Campylobacter	0.31484	0.52083	0.5023	0.06821	0.6221	1.3507	1.25838	2.05306	1.80416	2.44367	1.66875	3.07808	3.67865	2.22932	1.20679	1.15863	1.25498	2.01392	0.56745	2.49946	1.00102	1.04884	2.82379	1.67058	3.32386	2.46999	0.64614	0.10613	1.82677	2.31139	1.85593	1.16089	0.91686	6.2	2.43353	2.84147	3.59781	2.04899	0.76743	2.50737	1.76625	4.19357	0	4.84664	3.52656	0.96374	2.50625	1.25445	3.62254
k__Bacteria|p__Proteobacteria|c__Epsilonproteobacteria|o__Campylobacterales|f__Campylobacteraceae|g__Campylobacter|s__Campylobacter_concisus	0.01636	0.07846	0.0177	0.06821	0.06576	0	0.00979	0.0768	0.51274	0.7272	0.31992	0.45374	0.27792	0.21382	0.05147	0.06815	0.05255	0.17937	0.08184	0.06197	0.04978	0.28361	0.6324	0.27448	0.42626	0.34028	0.4997	0.09529	0.06381	0.10725	0.217	0.20319	0.01433	0	0.30464	0.21234	0.00805	0	0.11301	0.53805	0.45201	0.47915	0	1.02106	0.42412	0	0.5462	0	0.72375
k__Bacteria|p__Proteobacteria|c__Epsilonproteobacteria|o__Campylobacterales|f__Campylobacteraceae|g__Campylobacter|s__Campylobacter_curvus	0	0	0	0	0	0	0	0	0	0	0	0.02585	0.05568	0.18016	0	0	0	0	0	0	0	0	0	0	0.37537	0.06778	0.00674	0.00265	0	0.01754	0	0	0	0	0.01917	0.00557	0	0	0	0	0.03868	0.06293	0	0	0.2354	0	0	0	0.07796
k__Bacteria|p__Proteobacteria|c__Epsilonproteobacteria|o__Campylobacterales|f__Campylobacteraceae|g__Campylobacter|s__Campylobacter_gracilis	0.28662	0.37997	0.29319	0	0.48254	1.32691	0.39682	0.66456	0.7373	0.65317	0.93732	1.16769	0.97671	0.93432	0.26034	0.42047	0.57308	0.85351	0.0538	0.48219	0.25139	0.56554	2.02277	1.08233	1.17173	1.39911	0	0	0.9102	0.71785	0.01769	0.00858	0.11335	1.06344	0.67252	0.8909	0.8743	0.20113	0.54035	1.17507	0.82819	1.78727	0	3.6465	0.40881	0.0897	0.3745	0	1.02231
k__Bacteria|p__Proteobacteria|c__Epsilonproteobacteria|o__Campylobacterales|f__Campylobacteraceae|g__Campylobacter|s__Campylobacter_mucosalis	0	0	0	0	0	0	0	0	0	0	0	0	0	0	0	0	0	0	0	0	0	0	0.02364	0	0.04574	0.03075	0.01989	0	0.01113	0.01922	0.02517	0.01207	0.00625	0.02924	0.03363	0.02634	0.03049	0.00941	0	0	0	0	0	0	0	0	0.00906	0	0.01008
k__Bacteria|p__Proteobacteria|c__Epsilonproteobacteria|o__Campylobacterales|f__Campylobacteraceae|g__Campylobacter|s__Campylobacter_rectus	0	0.02008	0.14492	0	0	0	0.0394	0.07685	0	0	0.00298	0.6082	1.13915	0.15488	0	0.08427	0.10646	0.10344	0.00681	0.10324	0.06934	0.01368	0.01905	0.20715	0.56174	0.25223	0	0	0.54151	0.9104	0.05922	0.27208	0.02988	2.89243	0.13716	0.44436	0.05237	0.77268	0.00387	0.45266	0.00982	1.02404	0	0.09017	0.99909	0.23862	0.17022	0.7786	0.04
k__Bacteria|p__Proteobacteria|c__Epsilonproteobacteria|o__Campylobacterales|f__Campylobacteraceae|g__Campylobacter|s__Campylobacter_showae	0.01186	0.04233	0.04649	0	0.0738	0.02379	0.81237	1.23485	0.55412	1.0633	0.40853	0.82261	1.22918	0.74615	0.89498	0.58574	0.5229	0.87759	0.425	1.85207	0.6305	0.186	0.12593	0.10661	0.74303	0.37985	0.11981	0.00819	0.30012	0.53913	1.53684	0.66497	0.75306	2.21489	1.2664	1.26196	2.6326	1.06577	0.1102	0.3416	0.43755	0.84017	0	0.08891	1.45914	0.63542	1.40627	0.47584	1.74843
k__Bacteria|p__Proteobacteria|c__Gammaproteobacteria	3.42759	2.12717	0.87746	6.42647	7.69803	3.88216	12.1179	4.07146	3.02741	4.41121	5.35374	3.5699	2.91587	4.93936	8.17531	7.87452	2.68056	3.72387	5.72138	4.99248	6.7027	2.94236	1.17558	0.7394	5.60422	5.18123	12.3372	6.6935	1.00645	0.53446	3.59365	3.21912	0.75543	0.13183	2.82528	3.39102	2.56508	1.06993	0.79797	0.75222	3.63098	2.01733	4.20043	1.93618	2.97573	4.83837	4.46252	1.31627	11.6625
k__Bacteria|p__Proteobacteria|c__Gammaproteobacteria|o__Aeromonadales	0	0	0	0	0	0	0	0	0	0	0	0	0	0	0	0	0	0	0	0	0	0	0	0	0	0.00274	0	0.0034	0	0	0	0.00252	0	0	0.00312	0	0.00525	0	0	0	0	0	0	0	0	0	0	0	0
k__Bacteria|p__Proteobacteria|c__Gammaproteobacteria|o__Aeromonadales|f__Succinivibrionaceae	0	0	0	0	0	0	0	0	0	0	0	0	0	0	0	0	0	0	0	0	0	0	0	0	0	0.00274	0	0.0034	0	0	0	0.00252	0	0	0.00312	0	0.00525	0	0	0	0	0	0	0	0	0	0	0	0
k__Bacteria|p__Proteobacteria|c__Gammaproteobacteria|o__Aeromonadales|f__Succinivibrionaceae|g__Anaerobiospirillum	0	0	0	0	0	0	0	0	0	0	0	0	0	0	0	0	0	0	0	0	0	0	0	0	0	0.00274	0	0.0034	0	0	0	0.00252	0	0	0.00312	0	0.00525	0	0	0	0	0	0	0	0	0	0	0	0
k__Bacteria|p__Proteobacteria|c__Gammaproteobacteria|o__Aeromonadales|f__Succinivibrionaceae|g__Anaerobiospirillum|s__Anaerobiospirillum_thomasii	0	0	0	0	0	0	0	0	0	0	0	0	0	0	0	0	0	0	0	0	0	0	0	0	0	0.00274	0	0.0034	0	0	0	0.00252	0	0	0.00312	0	0.00525	0	0	0	0	0	0	0	0	0	0	0	0
k__Bacteria|p__Proteobacteria|c__Gammaproteobacteria|o__Cardiobacteriales	0.68328	0.61913	0.08303	3.70409	1.32554	0.90343	1.52847	2.05596	1.11501	2.00555	3.05585	1.27359	1.44693	1.77835	4.5345	6.08704	1.97822	1.50431	3.35014	2.62205	2.3686	0.15887	0.87234	0.28669	3.2558	2.91956	4.4243	3.41594	0.68078	0.39043	1.54891	1.04171	0.19279	0.04114	0.89655	1.79209	1.84012	0.25975	0.33312	0.18958	0.68158	0.19745	0	0.00768	1.77809	3.97912	2.6352	1.02857	1.5158
k__Bacteria|p__Proteobacteria|c__Gammaproteobacteria|o__Cardiobacteriales|f__Cardiobacteriaceae	0.68328	0.61913	0.08303	3.70409	1.32554	0.90343	1.52847	2.05596	1.11501	2.00555	3.05585	1.27359	1.44693	1.77835	4.5345	6.08704	1.97822	1.50431	3.35014	2.62205	2.3686	0.15887	0.87234	0.28669	3.2558	2.91956	4.4243	3.41594	0.68078	0.39043	1.54891	1.04171	0.19279	0.04114	0.89655	1.79209	1.84012	0.25975	0.33312	0.18958	0.68158	0.19745	0	0.00768	1.77809	3.97912	2.6352	1.02857	1.5158
k__Bacteria|p__Proteobacteria|c__Gammaproteobacteria|o__Cardiobacteriales|f__Cardiobacteriaceae|g__Cardiobacterium	0.68328	0.61913	0.08303	3.70409	1.32554	0.90343	1.52847	2.05596	1.11501	2.00555	3.05585	1.27359	1.44693	1.77835	4.5345	6.08704	1.97822	1.50431	3.35014	2.62205	2.3686	0.15887	0.87234	0.28669	3.2558	2.91956	4.4243	3.41594	0.68078	0.39043	1.54891	1.04171	0.19279	0.04114	0.89655	1.79209	1.84012	0.25975	0.33312	0.18958	0.68158	0.19745	0	0.00768	1.77809	3.97912	2.6352	1.02857	1.5158
k__Bacteria|p__Proteobacteria|c__Gammaproteobacteria|o__Cardiobacteriales|f__Cardiobacteriaceae|g__Cardiobacterium|s__Cardiobacterium_hominis	0.68042	0.58556	0.05401	3.65311	1.15673	0.79866	0.85217	0.44021	0.9757	0.87828	1.43197	0.38919	0.44015	1.10584	1.58682	2.83984	0.75488	0.91251	2.82389	1.15037	1.08414	0.06842	0.38457	0.08633	2.02254	1.5158	3.60447	2.6981	0.14864	0.12722	0.23009	0.15462	0.03359	0.00665	0.23727	0.4591	0.80302	0.1009	0.15164	0.12856	0.40122	0.09549	0	0	1.11806	1.63875	1.39838	0.31971	1.0459
k__Bacteria|p__Proteobacteria|c__Gammaproteobacteria|o__Cardiobacteriales|f__Cardiobacteriaceae|g__Cardiobacterium|s__Cardiobacterium_valvarum	0.00286	0.03357	0.02902	0.05098	0.16881	0.10476	0.67629	1.61575	0.13931	1.12727	1.62388	0.8844	1.00678	0.67251	2.94767	3.2472	1.22334	0.59181	0.52626	1.47169	1.28445	0.09046	0.48776	0.20036	1.23326	1.40376	0.81983	0.71784	0.53214	0.26322	1.31882	0.88709	0.1592	0.03449	0.65928	1.33299	1.03709	0.15885	0.18148	0.06102	0.28035	0.10196	0	0.00768	0.66002	2.34037	1.23682	0.70886	0.4699
k__Bacteria|p__Proteobacteria|c__Gammaproteobacteria|o__Gammaproteobacteria_unclassified	0	0	0	0	0	0	0	0	0	0	0	0	0	0	0	0	0	0	0	0	0	0	0.00421	0	0.00048	0.00505	0.00092	0.00158	0	0.0013	0.00157	0.00154	0.00485	0	0.00464	0.00218	0.00113	0	0	0	0	0	0	0	0	0	0	0	0
k__Bacteria|p__Proteobacteria|c__Gammaproteobacteria|o__Gammaproteobacteria_unclassified|f__Gammaproteobacteria_unclassified	0	0	0	0	0	0	0	0	0	0	0	0	0	0	0	0	0	0	0	0	0	0	0.00421	0	0.00048	0.00505	0.00092	0.00158	0	0.0013	0.00157	0.00154	0.00485	0	0.00464	0.00218	0.00113	0	0	0	0	0	0	0	0	0	0	0	0
k__Bacteria|p__Proteobacteria|c__Gammaproteobacteria|o__Gammaproteobacteria_unclassified|f__Gammaproteobacteria_unclassified|g__Thiohalorhabdus	0	0	0	0	0	0	0	0	0	0	0	0	0	0	0	0	0	0	0	0	0	0	0.00421	0	0.00048	0.00505	0.00092	0.00158	0	0.0013	0.00157	0.00154	0.00485	0	0.00464	0.00218	0.00113	0	0	0	0	0	0	0	0	0	0	0	0
k__Bacteria|p__Proteobacteria|c__Gammaproteobacteria|o__Gammaproteobacteria_unclassified|f__Gammaproteobacteria_unclassified|g__Thiohalorhabdus|s__Thiohalorhabdus_denitrificans	0	0	0	0	0	0	0	0	0	0	0	0	0	0	0	0	0	0	0	0	0	0	0.00421	0	0.00048	0.00505	0.00092	0.00158	0	0.0013	0.00157	0.00154	0.00485	0	0.00464	0.00218	0.00113	0	0	0	0	0	0	0	0	0	0	0	0
k__Bacteria|p__Proteobacteria|c__Gammaproteobacteria|o__Pasteurellales	2.74432	1.50804	0.79443	2.72237	6.37249	2.97873	10.5895	2.01549	1.9124	2.40566	2.29789	2.29631	1.46894	3.16101	3.64082	1.78748	0.70234	2.21956	2.37123	2.37043	4.3341	2.78348	0.29902	0.45271	2.34794	2.25388	7.91092	3.27258	0.32567	0.14273	2.04317	2.17335	0.55779	0.0907	1.92098	1.59674	0.71859	0.81018	0.46486	0.56264	2.9494	1.81988	4.20043	1.9285	1.19764	0.85925	1.82733	0.28771	10.1467
k__Bacteria|p__Proteobacteria|c__Gammaproteobacteria|o__Pasteurellales|f__Pasteurellaceae	2.74432	1.50804	0.79443	2.72237	6.37249	2.97873	10.5895	2.01549	1.9124	2.40566	2.29789	2.29631	1.46894	3.16101	3.64082	1.78748	0.70234	2.21956	2.37123	2.37043	4.3341	2.78348	0.29902	0.45271	2.34794	2.25388	7.91092	3.27258	0.32567	0.14273	2.04317	2.17335	0.55779	0.0907	1.92098	1.59674	0.71859	0.81018	0.46486	0.56264	2.9494	1.81988	4.20043	1.9285	1.19764	0.85925	1.82733	0.28771	10.1467
k__Bacteria|p__Proteobacteria|c__Gammaproteobacteria|o__Pasteurellales|f__Pasteurellaceae|g__Aggregatibacter	0.47967	0.75947	0.04543	2.12368	2.20488	1.21073	9.46664	1.4246	1.14137	1.16763	1.00099	1.54005	1.19245	1.57014	3.51549	1.38355	0.55432	2.16001	1.80185	1.9565	3.02598	2.63282	0.24404	0.44306	1.38961	0.79793	0	0	0.32023	0.10551	1.8822	2.05547	0.00774	0	1.28248	1.30116	0.71607	0.81018	0.19062	0.28656	1.44819	1.05096	0	0	0.75957	0	1.13389	0.22733	9.91496
k__Bacteria|p__Proteobacteria|c__Gammaproteobacteria|o__Pasteurellales|f__Pasteurellaceae|g__Aggregatibacter|s__Aggregatibacter_actinomycetemcomitans	0	0	0	0	0	0	0	0	0	0	0	0	0	0	0	0	0	0	0	0.13817	0.57052	0	0	0	0	0	0	0	0	0	0	0	0	0	0	0	0	0	0	0	0	0	0	0	0	0	0	0	0
k__Bacteria|p__Proteobacteria|c__Gammaproteobacteria|o__Pasteurellales|f__Pasteurellaceae|g__Aggregatibacter|s__Aggregatibacter_aphrophilus	0	0	0	0	0	0	8.35678	0.21423	0.0034	0	0	0	0	0	0	0	0	0	0.01001	0.4318	1.6924	0	0	0	0	0	0	0	0.0111	0.06463	0	0	0	0	0.01132	0.03093	0.0522	0.41119	0.02701	0.16991	0.01936	0.13419	0	0	0	0	0.00209	0	0
k__Bacteria|p__Proteobacteria|c__Gammaproteobacteria|o__Pasteurellales|f__Pasteurellaceae|g__Aggregatibacter|s__Aggregatibacter_segnis	0.0047	0.03656	0.04274	0.09568	0.04847	0.02314	0.94785	0.85607	0.42225	0.55879	0.1621	0.93451	0.93347	0.70063	0.12312	0.08776	0.06585	0.14074	1.68594	1.05858	0.51384	0.67989	0.1413	0.10162	0.83466	0.63402	0	0	0.25361	0.0309	0.95433	1.75869	0.00774	0	0.99345	1.04921	0.54108	0.38852	0.10401	0.06597	0.4926	0.55071	0	0	0.42504	0	0.96755	0.22733	9.33257
k__Bacteria|p__Proteobacteria|c__Gammaproteobacteria|o__Pasteurellales|f__Pasteurellaceae|g__Aggregatibacter|s__Aggregatibacter_sp_oral_taxon_458	0.47497	0.72292	0.00269	2.028	2.15642	1.18759	0.162	0.35429	0.71572	0.60884	0.83889	0.60554	0.25898	0.86951	3.39237	1.29579	0.48847	2.01927	0.1059	0.32795	0.24921	1.95293	0.10275	0.34144	0.55495	0.16391	0	0	0.05551	0.00998	0.92787	0.29678	0	0	0.27771	0.22102	0.12279	0.01047	0.0596	0.05067	0.93623	0.36606	0	0	0.33452	0	0.16426	0	0.58238
k__Bacteria|p__Proteobacteria|c__Gammaproteobacteria|o__Pasteurellales|f__Pasteurellaceae|g__Haemophilus	2.26465	0.74856	0.749	0.59869	4.1676	1.768	1.12282	0.5909	0.77103	1.23803	1.2969	0.75626	0.27648	1.59087	0.12533	0.40393	0.14802	0.05955	0.56939	0.41393	1.30812	0.15066	0.05498	0.00965	0.95834	1.45595	7.91092	3.27258	0.00544	0.03721	0.16097	0.11788	0.55004	0.0907	0.6385	0.29558	0.00252	0	0.27424	0.27609	1.50121	0.76892	4.20043	1.9285	0.43808	0.85925	0.69343	0.06038	0.23171
k__Bacteria|p__Proteobacteria|c__Gammaproteobacteria|o__Pasteurellales|f__Pasteurellaceae|g__Haemophilus|s__Haemophilus_haemolyticus	0	0	0	0	0	0	0	0	0	0	0	0	0	0.03156	0	0	0	0	0	0.00295	0.17011	0	0	0	0.03213	0.0123	0	0	0	0	0.00896	0.01121	0	0	0.00192	0	0	0	0.00055	0	0	0.02783	0	0	0.07212	0	0.01176	0	0.0298
k__Bacteria|p__Proteobacteria|c__Gammaproteobacteria|o__Pasteurellales|f__Pasteurellaceae|g__Haemophilus|s__Haemophilus_parahaemolyticus	0	0	0	0.0234	0	0	0.02178	0.00409	0	0.00952	0	0	0	0	0	0	0	0	0.02617	0	0	0	0	0	0	0.00449	0	0	0	0	0	0	0	0	0	0	0	0	0	0	0	0	0	0	0	0	0.00763	0	0
k__Bacteria|p__Proteobacteria|c__Gammaproteobacteria|o__Pasteurellales|f__Pasteurellaceae|g__Haemophilus|s__Haemophilus_parainfluenzae	2.26465	0.74856	0.749	0.5557	4.1676	1.768	1.08933	0.57677	0.75894	1.19929	1.15604	0.66974	0.24948	1.46309	0.11791	0.40393	0.14802	0.05955	0.51428	0.41098	1.0561	0.15066	0.05498	0.00965	0.88045	1.41394	7.91092	3.27258	0.00544	0.024	0.14588	0.10419	0.55004	0.0907	0.63425	0.29558	0.00252	0	0.27369	0.27609	1.50121	0.7096	4.20043	1.9285	0.32611	0.85925	0.66545	0.06038	0.18165
k__Bacteria|p__Proteobacteria|c__Gammaproteobacteria|o__Pasteurellales|f__Pasteurellaceae|g__Haemophilus|s__Haemophilus_paraphrohaemolyticus	0	0	0	0	0	0	0	0	0	0	0	0	0	0	0	0	0	0	0.02894	0	0	0	0	0	0	0	0	0	0	0	0	0	0	0	0	0	0	0	0	0	0	0	0	0	0	0	0.00355	0	0
k__Bacteria|p__Proteobacteria|c__Gammaproteobacteria|o__Pasteurellales|f__Pasteurellaceae|g__Haemophilus|s__Haemophilus_quentini	0	0	0	0	0	0	0	0	0	0	0	0	0	0	0	0	0	0	0	0	0.08191	0	0	0	0.04575	0.02523	0	0	0	0	0.00384	0.00247	0	0	0	0	0	0	0	0	0	0.0315	0	0	0	0	0.00505	0	0.00834
k__Bacteria|p__Proteobacteria|c__Gammaproteobacteria|o__Pasteurellales|f__Pasteurellaceae|g__Haemophilus|s__Haemophilus_sp_HMSC71H05	0	0	0	0.01959	0	0	0.01172	0	0.01209	0.02527	0.14086	0.08651	0.02701	0.09621	0.00537	0	0	0	0	0	0	0	0	0	0	0	0	0	0	0.01321	0	0	0	0	0.00233	0	0	0	0	0	0	0	0	0	0.02546	0	0	0	0
k__Bacteria|p__Proteobacteria|c__Gammaproteobacteria|o__Pasteurellales|f__Pasteurellaceae|g__Haemophilus|s__Haemophilus_sputorum	0	0	0	0	0	0	0	0.01003	0	0.00396	0	0	0	0	0.00205	0	0	0	0	0	0	0	0	0	0	0	0	0	0	0	0.00229	0	0	0	0	0	0	0	0	0	0	0	0	0	0.01438	0	0	0	0.01192
k__Bacteria|p__Proteobacteria|c__Gammaproteobacteria|o__Pseudomonadales	0	0	0	0	0	0	0	0	0	0	0	0	0	0	0	0	0	0	0	0	0	0	0	0	0	0	0.0011	0	0	0	0	0	0	0	0	0	0	0	0	0	0	0	0	0	0	0	0	0	0
k__Bacteria|p__Proteobacteria|c__Gammaproteobacteria|o__Pseudomonadales|f__Moraxellaceae	0	0	0	0	0	0	0	0	0	0	0	0	0	0	0	0	0	0	0	0	0	0	0	0	0	0	0.0011	0	0	0	0	0	0	0	0	0	0	0	0	0	0	0	0	0	0	0	0	0	0
k__Bacteria|p__Proteobacteria|c__Gammaproteobacteria|o__Pseudomonadales|f__Moraxellaceae|g__Acinetobacter	0	0	0	0	0	0	0	0	0	0	0	0	0	0	0	0	0	0	0	0	0	0	0	0	0	0	0.0011	0	0	0	0	0	0	0	0	0	0	0	0	0	0	0	0	0	0	0	0	0	0
k__Bacteria|p__Proteobacteria|c__Gammaproteobacteria|o__Pseudomonadales|f__Moraxellaceae|g__Acinetobacter|s__Acinetobacter_johnsonii	0	0	0	0	0	0	0	0	0	0	0	0	0	0	0	0	0	0	0	0	0	0	0	0	0	0	0.0011	0	0	0	0	0	0	0	0	0	0	0	0	0	0	0	0	0	0	0	0	0	0
k__Bacteria|p__Spirochaetes	0.01171	0.21217	0.28201	0	0.2068	0.01473	1.88179	3.12263	0.6226	0.67111	0.68741	3.4835	5.3251	2.35381	0.35106	1.56766	1.59061	1.16429	0.06221	2.04161	1.76367	0.61254	0.44063	0.81272	2.53775	2.1401	0	0.50268	2.88424	5.68575	0.38827	1.92899	0.27885	6.35418	2.43767	3.93199	3.56819	10.586	0.0591	3.69343	0.32374	7.21332	0	2.36823	6.22074	0.78135	2.80901	5.59628	1.39393
k__Bacteria|p__Spirochaetes|c__Spirochaetia	0.01171	0.21217	0.28201	0	0.2068	0.01473	1.88179	3.12263	0.6226	0.67111	0.68741	3.4835	5.3251	2.35381	0.35106	1.56766	1.59061	1.16429	0.06221	2.04161	1.76367	0.61254	0.44063	0.81272	2.53775	2.1401	0	0.50268	2.88424	5.68575	0.38827	1.92899	0.27885	6.35418	2.43767	3.93199	3.56819	10.586	0.0591	3.69343	0.32374	7.21332	0	2.36823	6.22074	0.78135	2.80901	5.59628	1.39393
k__Bacteria|p__Spirochaetes|c__Spirochaetia|o__Spirochaetales	0.01171	0.21217	0.28201	0	0.2068	0.01473	1.88179	3.12263	0.6226	0.67111	0.68741	3.4835	5.3251	2.35381	0.35106	1.56766	1.59061	1.16429	0.06221	2.04161	1.76367	0.61254	0.44063	0.81272	2.53775	2.1401	0	0.50268	2.88424	5.68575	0.38827	1.92899	0.27885	6.35418	2.43767	3.93199	3.56819	10.586	0.0591	3.69343	0.32374	7.21332	0	2.36823	6.22074	0.78135	2.80901	5.59628	1.39393
k__Bacteria|p__Spirochaetes|c__Spirochaetia|o__Spirochaetales|f__Spirochaetaceae	0.01171	0.21217	0.28201	0	0.2068	0.01473	1.88179	3.12263	0.6226	0.67111	0.68741	3.4835	5.3251	2.35381	0.35106	1.56766	1.59061	1.16429	0.06221	2.04161	1.76367	0.61254	0.44063	0.81272	2.53775	2.1401	0	0.50268	2.88424	5.68575	0.38827	1.92899	0.27885	6.35418	2.43767	3.93199	3.56819	10.586	0.0591	3.69343	0.32374	7.21332	0	2.36823	6.22074	0.78135	2.80901	5.59628	1.39393
k__Bacteria|p__Spirochaetes|c__Spirochaetia|o__Spirochaetales|f__Spirochaetaceae|g__Treponema	0.01171	0.21217	0.28201	0	0.2068	0.01473	1.88179	3.12263	0.6226	0.67111	0.68741	3.4835	5.3251	2.35381	0.35106	1.56766	1.59061	1.16429	0.06221	2.04161	1.76367	0.61254	0.44063	0.81272	2.53775	2.1401	0	0.50268	2.88424	5.68575	0.38827	1.92899	0.27885	6.35418	2.43767	3.93199	3.56819	10.586	0.0591	3.69343	0.32374	7.21332	0	2.36823	6.22074	0.78135	2.80901	5.59628	1.39393
k__Bacteria|p__Spirochaetes|c__Spirochaetia|o__Spirochaetales|f__Spirochaetaceae|g__Treponema|s__Treponema_denticola	0	0	0.09331	0	0.0213	0	0.39272	0.68206	0.01577	0.07485	0.01767	1.72513	2.43488	0.5971	0.04724	0.23842	0.14363	0.03711	0	0.8931	1.27589	0.12027	0.0141	0.17998	0.59156	0.49138	0	0	1.18314	3.25212	0.21744	1.51982	0.127	3.72349	0.85105	1.56486	1.02904	5.44382	0.00064	1.17046	0.00555	2.30382	0	1.43973	1.93322	0.40828	0.54068	2.24398	0.28074
k__Bacteria|p__Spirochaetes|c__Spirochaetia|o__Spirochaetales|f__Spirochaetaceae|g__Treponema|s__Treponema_lecithinolyticum	0	0	0	0	0.05239	0	0.0082	0.01283	0.01735	0.0393	0	0	0.27882	0.01462	0	0.48473	0.16721	0.06721	0	0.04667	0.13539	0.0545	0.03095	0.39106	0	0	0	0	0.26506	0.11984	0.00319	0.03987	0.01653	0.14547	0.12048	0.30473	0	0	0	0.07915	0	0.12441	0	0.01961	0	0	0.01354	0	0.01131
k__Bacteria|p__Spirochaetes|c__Spirochaetia|o__Spirochaetales|f__Spirochaetaceae|g__Treponema|s__Treponema_maltophilum	0	0.05507	0.06052	0	0.0108	0	0.43968	0.75238	0.05149	0.06665	0.28064	0.55894	0.65748	0.47613	0.13877	0.24973	0.32435	0.21289	0.0423	0.34934	0.12173	0.07365	0.12935	0.02786	0.5016	0.38537	0	0	0.2717	0.73283	0.0376	0.11427	0.07528	1.00287	0.31564	0.3876	0.47491	1.67146	0	0.37225	0.01852	0.75568	0	0.25375	1.34421	0.14573	0.36507	0.58287	0.17793
k__Bacteria|p__Spirochaetes|c__Spirochaetia|o__Spirochaetales|f__Spirochaetaceae|g__Treponema|s__Treponema_medium	0	0	0	0	0	0	0.02714	0.06906	0.01979	0.0245	0.00804	0.01317	0.31748	0.10378	0.00796	0.05594	0.02093	0.01179	0	0.04016	0.03607	0.03446	0.00161	0	0.13312	0.08692	0	0	0.17322	0.20589	0.0285	0.07113	0.00844	0.47722	0.13825	0.2587	0.10186	0.466	0.00117	0.27339	0.01348	0.92441	0	0.10347	0.42354	0	0.60356	1.19161	0.0426
k__Bacteria|p__Spirochaetes|c__Spirochaetia|o__Spirochaetales|f__Spirochaetaceae|g__Treponema|s__Treponema_putidum	0	0	0	0	0	0	0	0	0	0	0	0	0	0	0	0	0	0	0	0	0	0	0	0	0	0	0	0	0	0	0.00088	0.00763	0	0.02081	0.00757	0.00869	0.00447	0.00519	0	0	0	0.0418	0	0	0.01196	0	0.0147	0	0.00326
k__Bacteria|p__Spirochaetes|c__Spirochaetia|o__Spirochaetales|f__Spirochaetaceae|g__Treponema|s__Treponema_socranskii	0.01171	0.15279	0.11086	0	0.09679	0.01473	0.74118	1.26455	0.37257	0.37159	0.36285	0.67006	0.82601	0.5804	0.12935	0.44028	0.67122	0.57221	0.01991	0.40313	0.14603	0.20785	0.22424	0.204	0.95282	0.97467	0	0.01322	0.73398	1.13884	0.02994	0.05698	0.04307	0.56099	0.64794	0.76156	0.9735	1.48538	0.04507	1.24175	0.20103	1.90761	0	0.46439	0.95278	0.06256	0.62974	0.78504	0.36149
k__Bacteria|p__Spirochaetes|c__Spirochaetia|o__Spirochaetales|f__Spirochaetaceae|g__Treponema|s__Treponema_sp_OMZ_838	0	0	0.01731	0	0	0	0.00555	0.03106	0.14563	0.09423	0.0182	0.01672	0.32475	0.19412	0.02774	0.09856	0.0499	0.02187	0	0.07443	0.00386	0.04631	0.00257	0	0.10284	0.05615	0	0	0.18578	0.16527	0.02792	0.03762	0.00613	0.28403	0.27418	0.49574	0.05638	0.37755	0	0.09563	0.00124	0.31314	0	0.08729	0.60874	0	0.22109	0.31341	0.03916
k__Bacteria|p__Spirochaetes|c__Spirochaetia|o__Spirochaetales|f__Spirochaetaceae|g__Treponema|s__Treponema_vincentii	0	0.00431	0	0	0.02552	0	0.26733	0.31069	0	0	0	0.49948	0.48567	0.38767	0	0	0.21338	0.24121	0	0.23479	0.04471	0.07552	0.0378	0.00982	0.25582	0.14562	0	0.48947	0.07135	0.07097	0.0428	0.08168	0.00241	0.1393	0.08255	0.15009	0.92803	1.13657	0.01222	0.46081	0.08392	0.84245	0	0	0.94629	0.16479	0.42063	0.47936	0.47743
k__Bacteria|p__Synergistetes	0	0.02767	0	0	0.00556	0	0.19104	0.26547	0	0.05693	0	0.07556	0.19922	0.05209	0	0.14805	0.18813	0.15083	0	0.14235	0.04663	0.02441	0.0137	0.04012	0.298	0.30097	0.00113	0	0.24413	0.65042	0.02056	0.01309	0.03267	0.09005	0.123	0.14909	0.58339	1.80298	0.00703	1.80845	0.00274	1.74599	0	0.02693	0.13316	0.20237	0.17985	4.10597	0.14156
k__Bacteria|p__Synergistetes|c__Synergistia	0	0.02767	0	0	0.00556	0	0.19104	0.26547	0	0.05693	0	0.07556	0.19922	0.05209	0	0.14805	0.18813	0.15083	0	0.14235	0.04663	0.02441	0.0137	0.04012	0.298	0.30097	0.00113	0	0.24413	0.65042	0.02056	0.01309	0.03267	0.09005	0.123	0.14909	0.58339	1.80298	0.00703	1.80845	0.00274	1.74599	0	0.02693	0.13316	0.20237	0.17985	4.10597	0.14156
k__Bacteria|p__Synergistetes|c__Synergistia|o__Synergistales	0	0.02767	0	0	0.00556	0	0.19104	0.26547	0	0.05693	0	0.07556	0.19922	0.05209	0	0.14805	0.18813	0.15083	0	0.14235	0.04663	0.02441	0.0137	0.04012	0.298	0.30097	0.00113	0	0.24413	0.65042	0.02056	0.01309	0.03267	0.09005	0.123	0.14909	0.58339	1.80298	0.00703	1.80845	0.00274	1.74599	0	0.02693	0.13316	0.20237	0.17985	4.10597	0.14156
k__Bacteria|p__Synergistetes|c__Synergistia|o__Synergistales|f__Synergistaceae	0	0.02767	0	0	0.00556	0	0.19104	0.26547	0	0.05693	0	0.07556	0.19922	0.05209	0	0.14805	0.18813	0.15083	0	0.14235	0.04663	0.02441	0.0137	0.04012	0.298	0.30097	0.00113	0	0.24413	0.65042	0.02056	0.01309	0.03267	0.09005	0.123	0.14909	0.58339	1.80298	0.00703	1.80845	0.00274	1.74599	0	0.02693	0.13316	0.20237	0.17985	4.10597	0.14156
k__Bacteria|p__Synergistetes|c__Synergistia|o__Synergistales|f__Synergistaceae|g__Fretibacterium	0	0.02767	0	0	0.00556	0	0.19104	0.26547	0	0.05693	0	0.07556	0.19922	0.05209	0	0.14805	0.18813	0.15083	0	0.14235	0.04663	0.02441	0.0137	0.04012	0.298	0.30097	0.00113	0	0.23158	0.65042	0.02056	0.01309	0.03267	0.09005	0.123	0.14909	0.48627	1.56792	0.00703	1.80845	0.00274	1.648	0	0.02693	0.13316	0.20237	0.17985	4.10597	0.09571
k__Bacteria|p__Synergistetes|c__Synergistia|o__Synergistales|f__Synergistaceae|g__Fretibacterium|s__Fretibacterium_fastidiosum	0	0.02767	0	0	0.00556	0	0.19104	0.26547	0	0.05693	0	0.07556	0.19922	0.05209	0	0.14805	0.18813	0.15083	0	0.14235	0.04663	0.02441	0.0137	0.04012	0.298	0.30097	0.00113	0	0.23158	0.65042	0.02056	0.01309	0.03267	0.09005	0.123	0.14909	0.48627	1.56792	0.00703	1.80845	0.00274	1.648	0	0.02693	0.13316	0.20237	0.17985	4.10597	0.09571
k__Bacteria|p__Synergistetes|c__Synergistia|o__Synergistales|f__Synergistaceae|g__Pyramidobacter	0	0	0	0	0	0	0	0	0	0	0	0	0	0	0	0	0	0	0	0	0	0	0	0	0	0	0	0	0.01254	0	0	0	0	0	0	0	0.00276	0	0	0	0	0.09799	0	0	0	0	0	0	0.03947
k__Bacteria|p__Synergistetes|c__Synergistia|o__Synergistales|f__Synergistaceae|g__Pyramidobacter|s__Pyramidobacter_piscolens	0	0	0	0	0	0	0	0	0	0	0	0	0	0	0	0	0	0	0	0	0	0	0	0	0	0	0	0	0.01254	0	0	0	0	0	0	0	0.00276	0	0	0	0	0.09799	0	0	0	0	0	0	0.0372
k__Bacteria|p__Synergistetes|c__Synergistia|o__Synergistales|f__Synergistaceae|g__Pyramidobacter|s__Pyramidobacter_sp_C12_8	0	0	0	0	0	0	0	0	0	0	0	0	0	0	0	0	0	0	0	0	0	0	0	0	0	0	0	0	0	0	0	0	0	0	0	0	0	0	0	0	0	0	0	0	0	0	0	0	0.00228
k__Bacteria|p__Synergistetes|c__Synergistia|o__Synergistales|f__Synergistaceae|g__Synergistes	0	0	0	0	0	0	0	0	0	0	0	0	0	0	0	0	0	0	0	0	0	0	0	0	0	0	0	0	0	0	0	0	0	0	0	0	0.09435	0.23507	0	0	0	0	0	0	0	0	0	0	0.00637
k__Bacteria|p__Synergistetes|c__Synergistia|o__Synergistales|f__Synergistaceae|g__Synergistes|s__Synergistes_jonesii	0	0	0	0	0	0	0	0	0	0	0	0	0	0	0	0	0	0	0	0	0	0	0	0	0	0	0	0	0	0	0	0	0	0	0	0	0.09435	0.23507	0	0	0	0	0	0	0	0	0	0	0.00637
k__Bacteria|p__Tenericutes	0	0	0	0	0	0	0	0	0	0	0	0	0	0	0	0	0	0	0	0	0	0	0	0	0	0.00081	0	0	0	0	0	0.0017	0	0	0	0	0	0	0	0	0	0	0	0	0	0	0	0	0
k__Bacteria|p__Tenericutes|c__Mollicutes	0	0	0	0	0	0	0	0	0	0	0	0	0	0	0	0	0	0	0	0	0	0	0	0	0	0.00081	0	0	0	0	0	0.0017	0	0	0	0	0	0	0	0	0	0	0	0	0	0	0	0	0
k__Bacteria|p__Tenericutes|c__Mollicutes|o__Acholeplasmatales	0	0	0	0	0	0	0	0	0	0	0	0	0	0	0	0	0	0	0	0	0	0	0	0	0	0.00081	0	0	0	0	0	0.0017	0	0	0	0	0	0	0	0	0	0	0	0	0	0	0	0	0
k__Bacteria|p__Tenericutes|c__Mollicutes|o__Acholeplasmatales|f__Acholeplasmataceae	0	0	0	0	0	0	0	0	0	0	0	0	0	0	0	0	0	0	0	0	0	0	0	0	0	0.00081	0	0	0	0	0	0.0017	0	0	0	0	0	0	0	0	0	0	0	0	0	0	0	0	0
k__Bacteria|p__Tenericutes|c__Mollicutes|o__Acholeplasmatales|f__Acholeplasmataceae|g__Acholeplasma	0	0	0	0	0	0	0	0	0	0	0	0	0	0	0	0	0	0	0	0	0	0	0	0	0	0.00081	0	0	0	0	0	0.0017	0	0	0	0	0	0	0	0	0	0	0	0	0	0	0	0	0
k__Bacteria|p__Tenericutes|c__Mollicutes|o__Acholeplasmatales|f__Acholeplasmataceae|g__Acholeplasma|s__Acholeplasma_oculi	0	0	0	0	0	0	0	0	0	0	0	0	0	0	0	0	0	0	0	0	0	0	0	0	0	0.00081	0	0	0	0	0	0.0017	0	0	0	0	0	0	0	0	0	0	0	0	0	0	0	0	0
[truncated: 15 more columns]
