# Supplementary material for: Periodontal and Peri-Implant Microbiome Dysbiosis Is Associated With Alterations in the Microbial Community Structure and Local Stability
Source: Front Microbiol. 2022 Jan 25;12:785191. doi: 10.3389/fmicb.2021.785191 (PMC8821947; doi:10.3389/fmicb.2021.785191)
Supplement: Supplementary file 3 [file Data_Sheet_2.XLS]

## Sheet: network p value in sub-dis
	Corynebacterium_matruchotii	Porphyromonas_gingivalis	Pseudopropionibacterium_propionicum	Actinomyces_oris	Porphyromonas_endodontalis	Neisseria_sicca	Actinomyces_naeslundii	Tannerella_forsythia	Lautropia_mirabilis	Actinomyces_sp_oral_taxon_448	Rothia_aeria	Eubacterium_saphenum	Treponema_denticola	Neisseria_sp_oral_taxon_014	Streptococcus_sanguinis	Veillonella_parvula	Prevotella_intermedia	Actinobaculum_sp_oral_taxon_183	Capnocytophaga_sputigena	Neisseria_elongata	Streptococcus_oralis	Filifactor_alocis	Capnocytophaga_gingivalis	Eubacterium_nodatum	Actinomyces_johnsonii	Alloprevotella_tannerae	Eubacterium_brachy	Haemophilus_parainfluenzae	Fusobacterium_nucleatum	Neisseria_flavescens	Capnocytophaga_leadbetteri	Capnocytophaga_ochracea	Fretibacterium_fastidiosum	Bacteroidetes_oral_taxon_274	Actinomyces_sp_oral_taxon_414	Actinomyces_cardiffensis	Corynebacterium_durum	Capnocytophaga_granulosa	Prevotella_pleuritidis	Peptostreptococcus_stomatis	Treponema_socranskii	Gemella_morbillorum	Selenomonas_noxia	Campylobacter_rectus	Campylobacter_showae	Cardiobacterium_valvarum	Desulfobulbus_oralis	Prevotella_nigrescens	Cardiobacterium_hominis
Corynebacterium_matruchotii	3.50898e-101	0.699241	0.678875	0.810391	0.537778	0.907122	0.563643	0.678875	0.776119	0.576261	0.782822	0.431107	0.68302	0.694262	0.878978	0.688763	0.86775	0.123474	0.93568	0.505358	0.850855	0.80527	0.910784	0.633628	0.604265	0.992549	0.882194	0.516292	0.878978	0.107011	0.802664	0.107832	0.583929	0.978137	0.446961	0.909926	0.561523	0.165036	0.507933	0.917634	0.963997	0.775155	0.0866137	0.777553	0.914245	0.416892	0.996805	0.539554	0.68198
Porphyromonas_gingivalis	0.400739	3.50898e-101	0.860518	0.876848	0.841638	0.756519	0.963913	0.795718	0.918851	0.880995	0.42918	0.697455	0.21693	0.852643	0.795718	0.329875	0.754831	0.719791	0.525133	0.944372	0.550395	0.415206	0.992549	0.489014	0.850861	0.772439	0.775338	0.247558	0.652575	0.924387	0.978085	0.931378	0.780319	0.739175	0.670918	0.457477	0.754831	0.994006	0.939862	0.70834	0.734349	0.992549	0.775155	0.954816	0.89242	0.620634	0.547294	0.800044	0.651415
Pseudopropionibacterium_propionicum	0.368846	0.658872	3.50898e-101	0.932097	0.919365	0.0261241	0.840828	0.93568	0.211661	0.84038	0.484614	0.472736	0.489014	0.353229	0.142518	0.764815	0.994006	0.96736	0.00729654	0.893917	0.678875	0.661747	0.0640741	0.329875	0.498788	0.452693	0.870564	0.668122	0.805355	0.817978	0.924168	0.654532	0.949577	0.990075	0.979288	0.865699	0.994006	0.830335	0.860075	0.746539	0.860075	0.791379	0.939172	0.712516	0.688755	0.785253	0.320737	0.89242	0.893129
Actinomyces_oris	0.567197	0.696573	0.819948	3.50898e-101	0.944812	0.617686	0.158127	0.306043	0.544034	0.622295	0.819151	0.785253	0.718768	0.412381	0.169719	0.617686	0.40327	0.918851	0.730069	0.237279	0.93568	0.678875	0.61325	0.79288	0.396565	0.376212	0.882194	0.606588	0.0773055	0.873887	0.281124	0.941711	0.678875	0.881343	0.890558	0.96736	0.297474	0.909926	0.987143	0.618631	0.909926	0.864083	0.908896	0.346726	0.992549	0.61167	0.591423	0.828389	0.358535
Porphyromonas_endodontalis	0.216029	0.621918	0.790511	0.84961	3.50898e-101	0.875602	0.474373	0.269558	0.521996	0.182701	0.19589	0.37048	0.198927	0.867179	0.696558	0.227651	0.90664	0.237508	0.817181	0.888596	0.701742	0.449893	0.994006	0.694262	0.804363	0.576261	0.491288	0.949577	0.707129	0.42219	0.307599	0.647021	0.0313503	0.808056	0.672807	0.777553	0.347498	0.162076	0.994006	0.929155	0.583691	0.870564	0.55323	0.907122	0.734349	0.691711	0.96219	0.924034	0.54733
Neisseria_sicca	0.761334	0.478866	0.00056971	0.295665	0.694463	3.50898e-101	0.521996	0.901092	0.101527	0.878978	0.654648	0.286097	0.323587	0.82787	0.116671	0.959492	0.914874	0.647021	0.0897276	0.668122	0.392107	0.308917	0.0146091	0.710167	0.919322	0.159671	0.887935	0.220303	0.739792	0.800044	0.959235	0.931037	0.871234	0.528319	0.913333	0.694262	0.96219	0.841638	0.96219	0.232727	0.527038	0.84038	0.780319	0.951364	0.958387	0.896575	0.0535362	0.935409	0.983814
Actinomyces_naeslundii	0.242719	0.903592	0.620546	0.0155928	0.159824	0.200945	3.50898e-101	0.38511	0.0978504	0.383036	0.334806	0.115687	0.19589	0.633628	0.287721	0.730069	0.0668028	0.614679	0.868037	0.0604949	0.600158	0.11467	0.693448	0.939172	0.779594	0.198032	0.472736	0.544034	0.309537	0.837202	0.804363	0.699241	0.489014	0.56002	0.900748	0.784013	0.163331	0.676514	0.757838	0.110292	0.617355	0.410503	0.909926	0.184817	0.47359	0.593296	0.489014	0.904431	0.410503
Tannerella_forsythia	0.368846	0.537562	0.829812	0.0641604	0.0498392	0.751673	0.104493	3.50898e-101	0.459512	0.657836	0.489014	0.751716	0.227423	0.710167	0.516292	0.55323	0.834347	0.395463	0.718877	0.258269	0.799153	0.313724	0.734533	0.461211	0.498788	0.383036	0.705533	0.888596	0.258269	0.355207	0.151296	0.658746	0.0115078	0.909926	0.833504	0.817407	0.147308	0.186722	0.603142	0.990479	0.420794	0.983814	0.777933	0.0901799	0.934653	0.304181	0.465003	0.539554	0.261272
Lautropia_mirabilis	0.507541	0.788654	0.0296765	0.221212	0.200945	0.00691068	0.00650996	0.147467	3.50898e-101	0.979288	0.271414	0.21693	0.177049	0.82787	0.0261241	0.805355	0.729018	0.944372	0.21693	0.489014	0.648569	0.151296	0.116671	0.890558	0.901025	0.0507885	0.364713	0.19774	0.780319	0.928465	0.875602	0.992549	0.279033	0.764815	0.820047	0.802664	0.739175	0.969636	0.578503	0.353229	0.106108	0.593296	0.642939	0.47359	0.533913	0.932097	0.153552	0.36632	0.84038
Actinomyces_sp_oral_taxon_448	0.252214	0.709199	0.618319	0.301674	0.0205568	0.704364	0.103275	0.342224	0.9376	3.50898e-101	0.648569	0.870564	0.732621	0.562603	0.958387	0.504607	0.709643	0.071687	0.902305	0.627476	0.622295	0.94897	0.908758	0.712282	0.266378	0.986383	0.934103	0.561523	0.651415	0.188059	0.155923	0.269043	0.504607	0.819263	0.0744853	0.983814	0.198927	0.0615354	0.313556	0.955171	0.810439	0.870564	0.147308	0.858506	0.833666	0.55323	0.515119	0.355207	0.523354
Rothia_aeria	0.519696	0.128759	0.168022	0.580009	0.0242299	0.337351	0.0796276	0.172436	0.0505344	0.327933	0	0.365614	0.0381817	0.469283	0.317953	0.499119	0.590995	0.636434	0.142147	0.821465	0.785427	0.148406	0.777553	0.800423	0.751716	0.584322	0.613564	0.505003	0.840828	0.759674	0.638315	0.801934	0.499119	0.652976	0.992549	0.935409	0.0899197	0.629579	0.718498	0.506892	0.829982	0.84038	0.839714	0.804055	0.734349	0.346954	0.68198	0.992549	0.132113
Eubacterium_saphenum	0.129646	0.398325	0.158092	0.523521	0.09693	0.0567514	0.00857059	0.472503	0.0310236	0.682567	0.0942924	3.50898e-101	0.0654117	0.870564	0.298302	0.712516	0.329875	0.990479	0.605177	0.653587	0.481083	0.0572137	0.591423	0.881992	0.89242	0.116671	0.763798	0.552982	0.457477	0.918245	0.894167	0.776362	0.522834	0.127846	0.931606	0.146532	0.733121	0.959492	0.746519	0.0572137	0.576261	0.30514	0.932097	0.68198	0.457477	0.800423	0.132133	0.938445	0.804596
Treponema_denticola	0.37551	0.030912	0.172436	0.42729	0.0258997	0.0732776	0.0242299	0.034871	0.0192493	0.4455	0.00114038	0.00287365	0	0.654909	0.266378	0.305575	0.27613	0.791003	0.211661	0.523718	0.424809	0.000625907	0.402679	0.722017	0.887813	0.0607218	0.438545	0.346726	0.770719	0.816128	0.729018	0.772764	0.202697	0.210129	0.881343	0.655456	0.24764	0.651415	0.831587	0.198032	0.42918	0.694987	0.944372	0.507847	0.578801	0.395744	0.147308	0.846371	0.317953
Neisseria_sp_oral_taxon_014	0.39332	0.641907	0.0876681	0.117497	0.672926	0.594737	0.313409	0.415798	0.594737	0.241916	0.155361	0.682195	0.337907	3.50898e-101	0.452693	0.801934	0.475304	0.273223	0.280682	0.71587	0.879402	0.909926	0.963913	0.222788	0.0160872	0.969636	0.622295	0.927631	0.952737	0.668433	0.19774	0.0749498	0.865699	0.508526	0.347055	0.821971	0.115687	0.516292	0.533835	0.930197	0.457477	0.311396	0.531381	0.928465	0.143856	0.0245314	0.952317	0.39428	0.0383451
Streptococcus_sanguinis	0.703901	0.537562	0.0127275	0.0180501	0.397703	0.00871158	0.0576988	0.196072	0.00056971	0.885842	0.0708424	0.0610946	0.0486787	0.141536	3.50898e-101	0.910784	0.705533	0.820047	0.0435884	0.80386	0.595196	0.353236	0.124013	0.805603	0.687402	0.0440656	0.729018	0.245737	0.559688	0.510713	0.561523	0.9536	0.372905	0.801934	0.734349	0.587908	0.700719	0.82599	0.673238	0.489014	0.364329	0.893129	0.420794	0.770719	0.960531	0.856135	0.0811635	0.510713	0.616285
Veillonella_parvula	0.383128	0.0768804	0.491049	0.295665	0.0350667	0.889446	0.443141	0.23181	0.558497	0.185554	0.181491	0.420101	0.0638867	0.546197	0.771029	3.50898e-101	0.79735	0.763652	0.98384	0.673404	0.648569	0.469283	0.939799	0.491153	0.694987	0.79735	0.616285	0.952752	0.929155	0.331795	0.804363	0.988102	0.245737	0.79288	0.939172	0.834347	0.59807	0.298895	0.970746	0.865699	0.457477	0.919322	0.893129	0.877532	0.763264	0.816128	0.876848	0.992549	0.758117
Prevotella_intermedia	0.674606	0.477257	0.989885	0.112862	0.7605	0.779985	0.00304033	0.61023	0.441466	0.414482	0.266153	0.0769952	0.0524225	0.160514	0.410844	0.539799	0	0.860075	0.983814	0.226869	0.171745	0.180831	0.994006	0.804363	0.914694	0.41964	0.654678	0.672013	0.746519	0.955171	0.94897	0.729018	0.990479	0.481083	0.827506	0.7224	0.236996	0.994006	0.316089	0.188059	0.987143	0.763798	0.959855	0.384806	0.714197	0.510713	0.691711	0.873588	0.314955
Actinobaculum_sp_oral_taxon_183	0.00967814	0.428826	0.913703	0.788654	0.038246	0.326578	0.291118	0.109052	0.848263	0.00355716	0.316222	0.965873	0.530752	0.051137	0.581329	0.487058	0.657716	3.50898e-101	0.979288	0.608097	0.246304	0.980888	0.804055	0.84038	0.0687885	0.800892	0.990075	0.326	0.988102	0.0185026	0.198104	0.0191609	0.435129	0.459003	0.0507498	0.461211	0.132113	0.0105727	0.572984	0.593511	0.739761	0.56633	0.0260891	0.900332	0.618505	0.188059	0.460386	0.488829	0.311396
Capnocytophaga_sputigena	0.829812	0.206551	5.99589e-05	0.443141	0.575953	0.00541655	0.675712	0.427714	0.0309611	0.753727	0.0126243	0.282505	0.0294995	0.0541139	0.00139141	0.949635	0.949455	0.939032	3.50898e-101	0.955507	0.661747	0.47359	0.0804255	0.734349	0.504443	0.331241	0.955428	0.442172	0.875602	0.880843	0.508307	0.881343	0.627476	0.881343	0.875395	0.969636	0.691711	0.990479	0.994006	0.863715	0.701186	0.666345	0.844399	0.878978	0.734349	0.55323	0.262281	0.958957	0.472736
Neisseria_elongata	0.186554	0.848263	0.732453	0.0380217	0.722897	0.35486	0.00258117	0.0462192	0.17285	0.308228	0.584424	0.335263	0.205464	0.423436	0.549856	0.361816	0.034286	0.284925	0.87946	3.50898e-101	0.688763	0.35643	0.8652	0.969636	0.86775	0.63332	0.638404	0.648569	0.324075	0.358757	0.616285	0.854854	0.652976	0.71587	0.878473	0.775934	0.198032	0.338285	0.946066	0.545021	0.780319	0.929155	0.750341	0.0604949	0.850855	0.255333	0.608097	0.965759	0.242651
Streptococcus_oralis	0.638744	0.22736	0.368846	0.829812	0.405099	0.107693	0.277317	0.541272	0.327789	0.301674	0.523907	0.164688	0.12614	0.706106	0.271356	0.327789	0.0183993	0.0414259	0.347979	0.383128	3.50898e-101	0.254692	0.469283	0.932097	0.358535	0.261272	0.528319	0.283925	0.992549	0.42219	0.478435	0.461211	0.830335	0.172063	0.0796666	0.541478	0.955428	0.37048	0.743992	0.185449	0.570272	0.829982	0.237508	0.756519	0.55323	0.85955	0.256445	0.89641	0.969936
Filifactor_alocis	0.558141	0.118874	0.347533	0.368404	0.139209	0.0661478	0.00839007	0.0684661	0.0143531	0.857418	0.0138837	0.00229302	5.93465e-07	0.766358	0.0877544	0.15523	0.0200892	0.941516	0.159419	0.0891639	0.0451186	0	0.431243	0.593244	0.893129	0.0313503	0.200258	0.246304	0.652926	0.959492	0.965759	0.979288	0.418424	0.0727652	0.694262	0.723222	0.42219	0.901092	0.913862	0.0435884	0.412878	0.334949	0.918851	0.226869	0.300902	0.611327	0.0727652	0.705533	0.522364
Capnocytophaga_gingivalis	0.771029	0.974579	0.00277438	0.289472	0.989921	0.000173148	0.390379	0.450958	0.00871158	0.763713	0.51132	0.2671	0.112263	0.903592	0.00973994	0.8397	0.989885	0.550538	0.00447373	0.666401	0.155631	0.129785	3.50898e-101	0.817407	0.829982	0.0551246	0.61167	0.469283	0.668122	0.739761	0.827083	0.878473	0.595196	0.608097	0.728052	0.834347	0.864083	0.82787	0.868953	0.664408	0.212824	0.992549	0.622427	0.901092	0.904431	0.856135	0.167588	0.660069	0.864083
Eubacterium_nodatum	0.313409	0.172364	0.0768804	0.533267	0.39332	0.415798	0.838267	0.149553	0.725293	0.417759	0.543668	0.711671	0.430723	0.0329535	0.559263	0.175412	0.553452	0.618737	0.450727	0.918764	0.818343	0.269341	0.576887	3.50898e-101	0.329875	0.918851	0.529584	0.469283	0.921936	0.963913	0.78236	0.358535	0.622427	0.694987	0.484414	0.914694	0.992549	0.983814	0.229013	0.965759	0.311644	0.37048	0.686937	0.358535	0.140526	0.785253	0.926122	0.0966025	0.878056
Actinomyces_johnsonii	0.281548	0.639087	0.180228	0.109544	0.557066	0.789774	0.51435	0.180228	0.750807	0.0487461	0.472792	0.727982	0.721699	0.000198293	0.381369	0.395961	0.779213	0.00320047	0.184861	0.674606	0.0910503	0.731293	0.601233	0.0769658	0	0.975039	0.597862	0.54733	0.896575	0.425546	0.0695237	0.0219869	0.66044	0.240521	0.0694595	0.601464	0.225145	0.286229	0.648689	0.620634	0.561523	0.306043	0.270295	0.896575	0.136024	0.178444	0.827506	0.504607	0.294091
Alloprevotella_tannerae	0.979772	0.502079	0.141932	0.0999981	0.252146	0.0158964	0.0254111	0.103113	0.00180677	0.953014	0.260313	0.0087577	0.00260044	0.918473	0.00142057	0.539799	0.121754	0.544736	0.0774186	0.312902	0.0470686	0.000832309	0.00210811	0.787911	0.929023	0	0.227423	0.311644	0.286097	0.614525	0.909926	0.879029	0.226869	0.227198	0.525883	0.37048	0.900748	0.839301	0.787043	0.188059	0.105787	0.546182	0.435323	0.446961	0.498177	0.939172	0.0210541	0.35809	0.959235
Eubacterium_brachy	0.712391	0.506273	0.683989	0.712391	0.175672	0.721939	0.158204	0.410844	0.0939675	0.823688	0.290299	0.487647	0.133855	0.301929	0.441466	0.293856	0.337581	0.964288	0.87903	0.319406	0.209182	0.026393	0.287663	0.209892	0.273705	0.0349328	0	0.729018	0.758117	0.983814	0.929155	0.510713	0.625182	0.329875	0.585549	0.804363	0.909926	0.981599	0.84345	0.420794	0.482753	0.485684	0.651415	0.457477	0.320883	0.778759	0.622295	0.664773	0.988102
Haemophilus_parainfluenzae	0.196072	0.0422507	0.35486	0.283355	0.859541	0.0322871	0.221212	0.722897	0.0249362	0.240679	0.186132	0.229477	0.084983	0.803468	0.0411586	0.869492	0.360036	0.0743392	0.135768	0.327789	0.0556545	0.0417549	0.155631	0.155762	0.224707	0.0676162	0.441466	3.50898e-101	0.992549	0.412332	0.802664	0.270295	0.975142	0.38445	0.225767	0.576261	0.979288	0.535105	0.546326	0.256445	0.24764	0.383036	0.220472	0.579965	0.24764	0.975039	0.256445	0.217768	0.896575
Fusobacterium_nucleatum	0.703901	0.333279	0.558497	0.00419023	0.412566	0.458843	0.0664263	0.0462192	0.515882	0.331812	0.620231	0.145435	0.498872	0.86832	0.237225	0.810109	0.465162	0.959335	0.694463	0.0735709	0.979844	0.333995	0.35486	0.793585	0.741148	0.0566644	0.481297	0.979844	3.50898e-101	0.983814	0.523354	0.994006	0.372905	0.457477	0.870564	0.670812	0.791379	0.773173	0.913923	0.59807	0.699326	0.638404	0.929155	0.320883	0.832623	0.952737	0.420794	0.828389	0.901025
Neisseria_flavescens	0.00762675	0.799928	0.577807	0.689112	0.124387	0.542449	0.614083	0.0886545	0.806684	0.0222332	0.482574	0.785036	0.572988	0.355347	0.192236	0.0776833	0.876826	0.000243448	0.708331	0.0915601	0.124387	0.892422	0.458479	0.901831	0.126561	0.290948	0.948528	0.117258	0.948712	3.50898e-101	0.263048	0.18685	0.485639	0.68198	0.100094	0.304181	0.218662	0.000290576	0.712282	0.637539	0.79288	0.491564	0.0163205	0.833666	0.609851	0.136024	0.654909	0.353236	0.334806
Capnocytophaga_leadbetteri	0.548403	0.933725	0.799592	0.0546399	0.0653127	0.889051	0.557066	0.0143797	0.693415	0.0151783	0.318956	0.73294	0.441048	0.0249196	0.240935	0.557066	0.85854	0.0254852	0.189571	0.293856	0.162458	0.909057	0.59229	0.518953	0.00332896	0.769422	0.808766	0.548403	0.204163	0.0477783	0	0.438989	0.159671	0.579965	0.26533	0.734349	0.178444	0.0604949	0.992549	0.533297	0.990479	0.241027	0.461211	1	0.281124	0.197468	0.963913	0.763976	0.161292
Capnocytophaga_ochracea	0.00770229	0.81422	0.336658	0.843262	0.326578	0.813378	0.400739	0.343475	0.979662	0.0496977	0.545833	0.508817	0.503249	0.00399316	0.873346	0.959335	0.441166	0.000266461	0.710888	0.644923	0.149553	0.938978	0.701334	0.0908875	0.000388993	0.705094	0.192475	0.0502318	0.98983	0.0218799	0.134184	3.50898e-101	0.686656	0.457477	0.042026	0.868953	0.267754	0.173446	0.341107	0.805059	0.487757	0.508556	0.0507885	0.929155	0.288636	0.138213	0.809894	0.275801	0.41853
Fretibacterium_fastidiosum	0.259667	0.516242	0.859541	0.368846	0.00082933	0.685066	0.17285	0.000119028	0.0536637	0.185554	0.181491	0.20292	0.0270604	0.66823	0.0982941	0.0411586	0.969661	0.131928	0.308284	0.334444	0.60255	0.120806	0.271356	0.303738	0.346188	0.034286	0.306476	0.929529	0.0982941	0.168915	0.0158964	0.378702	3.50898e-101	0.951223	0.867179	0.815161	0.461211	0.201129	0.524042	0.941711	0.159671	0.924168	0.896575	0.518786	0.928247	0.68198	0.482831	0.510713	0.625182
Bacteroidetes_oral_taxon_274	0.933961	0.456542	0.964415	0.710888	0.563647	0.209083	0.238239	0.769008	0.491178	0.580268	0.334518	0.01015	0.0289842	0.189894	0.546197	0.533267	0.164848	0.146594	0.710888	0.423436	0.018485	0.00368331	0.284925	0.396366	0.0389713	0.0344686	0.0769658	0.104193	0.145507	0.373379	0.256243	0.144571	0.863298	3.50898e-101	0.317953	0.479268	0.988102	0.71707	0.785253	0.071687	0.586959	0.185239	0.814596	0.507505	0.121131	0.876528	0.233842	0.804363	0.994006
Actinomyces_sp_oral_taxon_414	0.137638	0.358139	0.939032	0.725293	0.360852	0.773908	0.749491	0.608268	0.581329	0.00388435	0.979644	0.815045	0.71064	0.0851732	0.450727	0.838267	0.5934	0.00177998	0.691822	0.701334	0.00440634	0.392884	0.438925	0.167876	0.00331491	0.207345	0.262076	0.0338223	0.682352	0.00670666	0.0483448	0.00130833	0.672926	0.0707808	3.50898e-101	0.651415	0.500968	0.0855972	0.54733	0.770048	0.24841	0.679466	0.0121772	0.654167	0.241027	0.320737	0.493006	0.147308	0.678278
Actinomyces_cardiffensis	0.767923	0.145307	0.669895	0.912698	0.511529	0.392524	0.52061	0.576582	0.548286	0.949223	0.82616	0.0132685	0.338708	0.585136	0.264131	0.610334	0.431522	0.149695	0.918137	0.507015	0.219312	0.432792	0.610334	0.779167	0.278409	0.0963701	0.556217	0.251676	0.357724	0.0630107	0.448404	0.677261	0.571824	0.163388	0.330985	0	0.622295	0.586069	0.992549	0.452693	0.484159	0.528319	0.577718	0.786209	0.562893	0.583691	0.523354	0.666345	0.585549
Corynebacterium_durum	0.240935	0.477257	0.989885	0.0608769	0.0854088	0.899088	0.0166996	0.0136646	0.457195	0.0259033	0.00546812	0.446267	0.0425286	0.00857411	0.403366	0.275511	0.0379013	0.0110229	0.388628	0.0254111	0.87903	0.12465	0.665268	0.974487	0.0335156	0.749938	0.769422	0.939361	0.531255	0.0318249	0.0196728	0.0492724	0.14992	0.959189	0.182955	0.301885	0	0.121131	0.506877	0.829982	0.829982	0.864025	0.338285	0.41853	0.878978	0.0199814	0.979288	0.677307	0.00122671
Capnocytophaga_granulosa	0.0171869	0.987173	0.603744	0.769008	0.0163613	0.621918	0.364384	0.0218059	0.918764	0.00265474	0.309715	0.892625	0.331147	0.195984	0.590254	0.0614294	0.984691	0.000101961	0.969496	0.0808079	0.0964328	0.751708	0.594737	0.948721	0.0571719	0.61608	0.943905	0.214207	0.503638	1.37757e-07	0.00257824	0.0187206	0.0267227	0.424939	0.00487329	0.262775	0.00933746	3.50898e-101	0.800044	0.673404	0.931037	0.510713	0.0293347	0.842507	0.622427	0.102281	0.754815	0.498788	0.220303
Prevotella_pleuritidis	0.189351	0.840323	0.657388	0.95454	0.98863	0.897912	0.480633	0.280428	0.253964	0.0683799	0.42692	0.466058	0.605686	0.212842	0.361302	0.920523	0.0693816	0.249458	0.98863	0.852925	0.462526	0.775078	0.67836	0.0357298	0.328732	0.525829	0.625123	0.223114	0.775275	0.41869	0.97718	0.0818538	0.205791	0.523543	0.224645	0.975337	0.187652	0.542888	3.87691e-103	0.687392	0.211661	0.880995	0.229013	0.672807	0.828389	0.615425	0.605487	0.031116	0.625182
Peptostreptococcus_stomatis	0.783731	0.413385	0.466705	0.297388	0.80842	0.0367261	0.00793026	0.969496	0.0876681	0.877015	0.187762	0.00227808	0.0254023	0.811717	0.173152	0.66823	0.0222332	0.269744	0.663545	0.222039	0.0213055	0.00138456	0.350368	0.907822	0.298744	0.0222332	0.123086	0.0456721	0.275785	0.317423	0.212459	0.557867	0.843262	0.00354136	0.497615	0.141007	0.597909	0.361689	0.380955	3.50898e-101	0.841638	0.0604949	0.785253	0.616285	0.26191	0.996805	0.195416	0.963913	0.933641
Treponema_socranskii	0.904368	0.448334	0.656846	0.765974	0.259219	0.207967	0.295214	0.122567	0.00747565	0.567487	0.599656	0.251767	0.128492	0.145115	0.0934882	0.145079	0.954463	0.458271	0.404667	0.5155	0.247844	0.117835	0.0301343	0.067381	0.240491	0.00740573	0.166377	0.0425777	0.400959	0.53339	0.969634	0.170499	0.0158635	0.263427	0.0428672	0.167099	0.600905	0.813214	0.0297355	0.621604	0	0.672013	0.294706	0.435323	0.198032	0.540957	0.315959	0.0219896	0.694987
Gemella_morbillorum	0.505991	0.974487	0.531255	0.665268	0.683989	0.619279	0.116249	0.949455	0.269552	0.683832	0.618963	0.06341	0.395526	0.0671214	0.731525	0.789774	0.487875	0.244818	0.353074	0.809439	0.601233	0.0797145	0.979772	0.0966092	0.0642087	0.222944	0.169538	0.103113	0.319406	0.176335	0.0394543	0.190066	0.799592	0.0212228	0.369734	0.209224	0.664131	0.192475	0.70923	0.00257824	0.359592	0	0.726595	0.491152	0.0115078	0.485684	0.659994	0.402679	0.602518
Selenomonas_noxia	0.00501747	0.506031	0.838267	0.764116	0.23005	0.516242	0.769008	0.512024	0.323257	0.013556	0.617038	0.820175	0.848129	0.211108	0.122775	0.730115	0.893114	0.000560702	0.626494	0.470742	0.038246	0.788469	0.303738	0.379726	0.0502131	0.132289	0.331479	0.0324367	0.80842	0.000203748	0.150012	0.00181572	0.739785	0.57117	0.000132779	0.253345	0.0809108	0.000681449	0.0357298	0.523058	0.0600776	0.437243	3.50898e-101	0.896575	0.561523	0.195225	0.462913	0.0956903	0.489219
Campylobacter_rectus	0.51132	0.875751	0.419678	0.084983	0.761126	0.864394	0.021137	0.00552936	0.159419	0.653397	0.551289	0.374102	0.189239	0.805772	0.498872	0.698919	0.10435	0.746842	0.703647	0.00254761	0.478447	0.0343215	0.751457	0.0909237	0.740924	0.137662	0.145497	0.256346	0.0720526	0.609177	1	0.808251	0.19807	0.188951	0.33621	0.524802	0.121092	0.623892	0.360858	0.293792	0.132186	0.175256	0.73956	0	0.329189	0.700719	0.424809	0.32723	0.559688
Campylobacter_showae	0.775692	0.727468	0.38269	0.974784	0.450544	0.884348	0.159419	0.824723	0.213031	0.60869	0.448167	0.145043	0.25447	0.0129125	0.894351	0.486569	0.421769	0.296937	0.450544	0.638442	0.231368	0.0619588	0.756288	0.0124137	0.0115861	0.17981	0.0721073	0.0425777	0.606705	0.286036	0.0543885	0.0579512	0.805028	0.00932745	0.0396017	0.24213	0.702628	0.303287	0.595597	0.0472249	0.025173	0.000118396	0.240563	0.0761066	0	0.364329	0.795718	0.161292	0.62094
Cardiobacterium_valvarum	0.119705	0.298744	0.522771	0.287663	0.388628	0.741148	0.269552	0.0630665	0.819311	0.230474	0.0850937	0.544019	0.109192	0.000503475	0.646728	0.574566	0.192647	0.0222332	0.230038	0.0453034	0.655974	0.287212	0.646728	0.523211	0.0196728	0.838561	0.512814	0.929277	0.869027	0.0115755	0.0247692	0.0119499	0.374184	0.695532	0.0719226	0.259185	0.000287342	0.00698255	0.292444	0.994897	0.219016	0.169538	0.023817	0.402934	0.0936383	0	0.860075	0.375225	0.00197561
Desulfobulbus_oralis	0.994915	0.224263	0.0718588	0.266823	0.898541	0.00201353	0.173152	0.151604	0.014802	0.194798	0.372857	0.0110459	0.0136015	0.867138	0.00455326	0.696573	0.387886	0.148636	0.0474576	0.284925	0.0456721	0.00368331	0.0176115	0.801722	0.5934	0.00033119	0.301929	0.0456721	0.122775	0.337809	0.903247	0.566721	0.166488	0.0369535	0.176931	0.203868	0.938813	0.476866	0.282746	0.0239637	0.0691535	0.34512	0.150697	0.12601	0.537193	0.657716	3.50898e-101	0.523718	0.868908
Prevotella_nigrescens	0.217542	0.54314	0.727714	0.595834	0.796702	0.826732	0.757075	0.217542	0.0945323	0.0887457	0.979456	0.83671	0.632237	0.108539	0.192236	0.979474	0.688047	0.171526	0.887429	0.907807	0.737464	0.410966	0.345785	0.00630481	0.185719	0.0902582	0.350981	0.031213	0.595834	0.0879182	0.489688	0.052048	0.192236	0.551974	0.0136385	0.352454	0.365192	0.180794	0.000757955	0.901831	0.000413522	0.11237	0.00611114	0.0748035	0.016208	0.0993207	0.205373	3.50898e-101	0.584322
Cardiobacterium_hominis	0.374184	0.331479	0.731525	0.0910503	0.224707	0.949455	0.116249	0.0470686	0.619279	0.203751	0.0109814	0.557419	0.0708921	0.00116344	0.293856	0.481297	0.0688342	0.0671214	0.158204	0.0403012	0.919202	0.201252	0.665268	0.700308	0.0598127	0.888655	0.95941	0.741148	0.750807	0.0791056	0.0162086	0.1213	0.306476	0.984691	0.366161	0.262331	1.93855e-06	0.0323694	0.306663	0.82269	0.395526	0.27974	0.173747	0.237738	0.299676	4.05861e-06	0.676534	0.260414	0
Leptotrichia_hofstadii	0.000772925	0.979589	0.51435	0.712391	0.346188	0.799592	0.750807	0.141932	0.849076	0.208929	0.359592	0.788085	0.535149	0.0337579	0.628379	0.332644	0.95941	0.00222021	0.574566	0.306476	0.230038	0.984815	0.574566	0.34512	0.0258987	0.344396	0.217698	0.0699778	0.849076	0.000249221	0.0762161	0.000409995	0.240935	0.236459	0.0202479	0.193175	0.0270668	0.000976652	0.271858	0.236459	0.318956	0.0394543	0.00116344	0.7945	0.0450766	0.00112747	0.768199	0.053548	0.0258987
Tannerella_sp_oral_taxon_HOT_286	0.0587432	0.709891	0.433705	0.731525	0.522771	0.665268	0.306476	0.61023	0.899088	0.145918	0.162052	0.839048	0.731293	0.000409995	0.979772	0.889051	0.337581	0.00230573	0.59229	0.367072	0.240935	0.959519	0.25787	0.1213	0.00529587	0.267749	0.409119	0.204163	0.457195	0.0291878	0.192647	0.000388993	0.959555	0.0966092	0.00960337	0.123026	0.00563925	0.0430467	0.114696	0.709891	0.0300574	0.217698	0.0113254	0.989876	0.0543885	0.000946361	0.421729	0.0222592	0.00529587
Aggregatibacter_aphrophilus	0.808354	0.840323	0.875374	0.168791	0.401889	0.108626	0.369232	0.173787	0.489811	0.807899	0.886532	0.0556884	0.0878072	0.533177	0.301313	0.897912	0.796578	0.513989	0.67836	0.527335	0.74255	0.0358809	0.140808	0.643989	0.774487	0.016518	0.204058	0.508414	0.0020347	0.737977	0.698521	0.665	0.247595	0.00663164	0.908391	0.282091	0.942986	0.965589	0.834304	0.0391549	0.498681	0.0807131	0.919806	0.353021	0.376817	1	0.0166922	0.651465	0.863654
Prevotella_baroniae	0.239129	0.193906	0.0417642	0.434334	0.275357	0.0352916	0.0127411	0.269102	0.00391932	0.890579	0.146462	4.05545e-05	0.00311908	0.296688	0.00756277	0.418247	0.050079	0.951785	0.103626	0.342621	0.0971373	0.00387388	0.124894	0.69592	0.830543	0.00133969	0.677633	0.148973	0.364449	0.585317	0.862003	0.334537	0.0940023	0.191363	0.556176	0.0211453	0.440817	0.887766	0.976032	0.025373	0.0906148	0.333713	0.547003	0.268653	0.425827	0.449067	0.00158308	0.393644	0.500139
Treponema_maltophilum	0.574566	0.116048	0.819311	0.799592	0.240935	0.204163	0.0774186	0.0910503	0.0143797	0.60307	0.254551	0.0399213	0.00931375	0.247645	0.224707	0.0587432	0.27974	0.579955	0.548403	0.14992	0.0748782	0.00345274	0.141932	0.0272406	0.144317	0.00808581	0.16083	0.00888516	0.449296	0.826119	0.590946	0.331479	0.0526689	0.0316914	0.0438984	0.134978	0.789035	0.989794	0.239544	0.128554	2.28777e-05	0.108136	0.22828	0.0200892	0.00241625	0.769422	0.0316914	0.00649931	0.949273
Porphyromonas_sp_oral_taxon_278	0.0267064	0.646837	0.480327	0.489147	0.62503	0.858542	0.705529	0.424909	0.89098	0.513789	0.484329	0.303099	0.890883	0.134719	0.680013	0.396498	0.452675	0.0205401	0.346517	0.339156	0.346517	0.458203	0.983603	0.521374	0.126926	0.195792	0.633676	0.293495	0.257858	0.00218758	0.0675248	0.130634	0.46724	0.0820639	0.203868	0.016619	0.188007	0.00942864	0.871002	0.0282486	0.705277	0.00231688	0.0736254	0.923511	0.0511502	0.0336145	0.40015	0.188836	0.082485
Campylobacter_gracilis	0.395961	0.734025	0.87903	0.702882	0.522771	0.353074	0.731525	0.939361	0.465162	0.00369115	0.814208	0.539584	0.67433	0.0561371	0.388628	0.799592	0.730594	0.00239387	0.522771	0.979772	0.0372029	0.318956	0.353074	0.215046	0.00199395	0.256074	0.156589	0.103113	0.770227	0.0993207	0.136506	0.00116344	0.909138	0.0217235	0.000296711	0.777685	0.222944	0.061451	0.134935	0.355554	0.112506	0.3176	0.0150977	0.257422	0.122862	0.228268	0.0297216	0.096232	0.555631
Leptotrichia_wadei	0.00143482	0.320437	0.576886	0.301674	0.190414	0.318213	0.989591	0.412316	0.42796	0.0478835	0.753513	0.882122	0.829255	0.774268	0.064507	0.276281	0.387668	0.0018688	0.396975	0.549923	0.0345392	0.531885	0.2732	0.804805	0.24751	0.083812	0.500404	0.0110722	0.994795	1.75947e-05	0.259285	0.0206217	0.435895	0.385012	0.0045333	0.141683	0.208929	0.000446261	0.237871	0.225035	0.317763	0.369101	1.00535e-05	0.942741	0.404176	0.154327	0.127758	0.054732	0.446267
Streptococcus_anginosus_group	0.5834	0.584423	0.0748782	0.214279	0.360036	0.0254111	0.00400132	0.134236	3.88922e-05	0.833922	0.0864778	0.0168128	0.00178099	0.510484	0.00552619	0.539799	0.0349328	0.923554	0.0723982	0.109544	0.048884	0.000152627	0.0136646	0.719516	0.85854	2.87618e-05	0.0216045	0.0419205	0.449296	0.640646	0.908813	0.872895	0.112862	0.145943	0.286203	0.514529	0.358254	0.792859	0.656227	0.020731	0.026393	0.239153	0.250491	0.0433658	0.166377	0.65481	0.00355358	0.145962	0.479692
Eubacterium_infirmum	0.431918	0.357305	0.460138	0.374543	0.443903	0.497706	0.2671	0.86011	0.0459723	0.675089	0.651015	0.181297	0.324522	0.887417	0.0236876	0.973981	0.387668	0.357305	0.393188	0.67525	0.295202	0.392752	0.213295	0.645945	0.669316	0.0253173	0.752868	0.0352767	0.738815	0.0206746	0.737908	0.43969	0.288812	0.626904	0.0713352	0.00482194	0.593822	0.155123	0.250815	0.483118	0.00688226	0.280697	0.0177867	0.763507	0.089068	0.179097	0.332474	0.00495309	0.458493
Ottowia_sp_oral_taxon_894	0.034286	0.158376	0.319406	0.959555	0.171192	0.246502	0.899088	0.869027	0.799592	0.708253	0.27506	0.911364	0.38093	0.643726	0.731525	0.601233	0.582032	0.837693	0.87903	0.199222	0.979772	0.448881	0.557066	0.0447624	0.65481	0.504437	0.27974	0.281548	0.465162	0.215789	0.789035	0.41408	0.601233	0.827685	0.362606	0.367355	0.838561	0.45304	0.594595	0.653041	0.441048	0.169538	0.199821	0.86891	0.0996597	0.330844	0.562229	0.0902582	0.798886
Selenomonas_sputigena	0.446776	0.0858732	0.19177	0.803468	0.516242	0.155762	0.730115	0.918764	0.105795	0.0501831	0.984732	0.313672	0.259043	0.749744	0.0670774	0.918764	0.380569	0.0571734	0.194185	0.85327	0.020814	0.228261	0.0682506	0.560075	0.348579	0.0222332	0.984691	0.0114039	0.848263	0.0171713	0.289308	0.272758	0.631083	0.392635	0.00281072	0.0292618	0.314866	0.0413056	0.201441	0.478922	0.00599604	0.667102	0.00216409	0.505341	0.221601	0.314866	0.0417193	0.00734695	0.425581
Leptotrichia_buccalis	0.00613942	0.455997	0.901333	0.447934	0.420101	0.609013	0.916858	0.318213	0.865247	0.230379	0.562982	0.52316	0.758506	0.255076	0.288812	0.480834	0.28384	0.00255621	0.989591	0.342224	0.0317042	0.439471	0.404608	0.749051	0.103523	0.06341	0.395232	0.09849	0.532257	2.11966e-05	0.120735	0.0273153	0.47666	0.0833227	0.0095849	0.0195196	0.131955	0.000671295	0.734383	0.0905687	0.338286	0.0955941	0.00117421	0.942741	0.114708	0.0247414	0.253593	0.106159	0.141832
Aggregatibacter_segnis	0.023935	0.784859	0.551199	0.718002	0.887429	0.969215	0.867116	0.262214	0.623288	0.502671	0.604605	0.724125	0.53339	0.0313858	0.403804	0.586792	0.816047	0.0143699	0.499641	0.164485	0.458479	0.82658	0.757075	0.466556	0.0515709	0.337083	0.456831	0.268161	0.577807	0.000640782	0.122904	0.0109964	0.6987	0.391898	0.0561066	0.0437051	0.0689735	0.00611114	0.313921	0.28821	0.173008	0.0202545	0.00573788	0.76673	0.0260358	0.000153737	0.855706	0.0343817	0.0193055
Treponema_medium	0.0756021	0.595896	0.371506	0.631083	0.0167702	0.133813	0.00624684	0.0571664	0.00152612	0.629273	0.0563928	0.00107405	0.000507841	0.826761	0.0835044	0.05927	0.13998	0.560075	0.260948	0.0862642	0.143512	0.000299994	0.0694384	0.392635	0.61608	0.00102089	0.0284607	0.164305	0.209083	0.601632	0.852748	0.884905	0.00864609	0.0231534	0.390777	0.253345	0.321452	0.396366	0.823451	0.0683654	0.00320649	0.202309	0.889991	0.0454443	0.0343376	0.705094	0.0242386	0.202824	0.531775
Streptococcus_cristatus	0.000128898	0.498033	0.93241	0.408452	0.129646	0.331812	0.753727	0.129646	0.834509	0.0912011	0.53628	0.962385	0.660562	0.368252	0.224	0.20292	0.864767	6.34614e-05	0.82431	0.416199	0.124039	0.942741	0.618319	0.851093	0.0824156	0.376468	0.693567	0.0236876	0.86011	3.58536e-05	0.165284	0.00246064	0.137387	0.306991	0.0362966	0.14388	0.0910473	0.000400941	0.314289	0.124005	0.763507	0.141832	0.000739964	0.622679	0.381504	0.0731008	0.271743	0.215088	0.238898
Neisseria_mucosa	0.0296956	0.370095	0.994795	0.408452	0.773734	0.501966	0.599763	0.221293	0.743776	0.601954	0.763507	0.200291	0.632072	0.390688	0.258106	0.541058	0.236069	0.013376	0.958379	0.400782	0.0768793	0.431496	0.554378	0.986871	0.147991	0.0925456	0.654908	0.0680553	0.472503	0.00025589	0.174412	0.0847377	0.493462	0.0751836	0.0726019	0.00105505	0.208929	0.0069015	0.96478	0.037069	0.427537	0.0415828	0.0196408	0.651015	0.0861763	0.0546867	0.366415	0.22605	0.191167
Treponema_lecithinolyticum	0.747252	0.615475	0.806684	0.786748	0.0525544	0.403804	0.274189	0.595834	0.0487216	0.689266	0.345338	0.276479	0.196709	0.804966	0.202119	0.325305	0.756227	0.820121	0.411396	0.256347	0.482973	0.155458	0.250561	0.745034	0.440822	0.0902582	0.00170898	0.299107	0.508074	0.752744	0.489688	0.32077	0.173422	0.215772	0.574326	0.95549	0.927982	0.52566	0.393055	0.442265	0.147146	0.717028	0.620116	0.632237	0.410966	0.9897	0.310789	0.626254	0.659464
Actinomyces_massiliensis	0.00326115	0.328117	0.275511	0.457195	0.829209	0.557066	0.0653127	0.306476	0.339378	0.580059	0.878923	0.340429	0.54804	0.0571719	0.899088	0.5834	0.140375	0.0227519	0.909138	0.0435876	0.7605	0.433284	0.741148	0.212459	0.0410541	0.779213	0.65481	0.489463	0.637529	0.102478	0.789035	0.00182993	0.770227	0.562229	0.123086	0.390776	0.125334	0.199821	0.306663	0.77804	0.618963	0.749938	0.0719226	0.11934	0.522393	0.0443978	0.709891	0.394542	0.228268
Anaeroglobus_geminatus	0.969215	0.730247	0.35983	0.388842	0.178007	0.207179	0.217542	0.0701183	0.00246447	0.878512	0.618362	0.333107	0.17759	0.67202	0.0107378	0.381475	0.9897	0.881286	0.217542	0.632544	0.466575	0.155458	0.0119691	0.54314	0.979401	0.000711575	0.0255457	0.474739	0.187414	0.607528	0.481371	0.587914	0.00329464	0.696093	0.291374	0.555109	0.836216	0.932752	0.0424622	0.68643	0.000824531	0.776042	0.0840432	0.227785	0.458068	0.379714	0.0307138	0.022986	0.65003
Prevotella_oris	0.431145	0.877284	0.00726179	0.563647	0.528987	0.0492942	0.107415	0.898541	0.0144307	0.460119	0.220283	0.00100356	0.067381	0.302395	0.00324615	0.66823	0.147968	0.562286	0.038246	0.994915	0.0835044	0.0617093	0.0706411	0.179243	0.974487	0.00618361	0.469116	0.278812	0.603744	0.118885	0.566639	0.693949	0.537562	0.167876	0.302395	0.0569453	0.964288	0.23792	0.80665	0.0660101	0.312959	0.445107	0.29919	0.815698	0.603417	0.984691	0.012477	0.624771	0.812719
Treponema_vincentii	0.0826832	0.639087	0.0042757	0.949455	0.683989	0.0123173	0.281548	0.939361	0.0676162	0.631146	0.518173	0.00146879	0.0450766	0.653041	0.103113	0.819311	0.386875	0.832686	0.0630665	0.929277	0.171192	0.0627953	0.0104922	0.301929	0.85854	0.015421	0.95941	0.339378	0.522771	0.473122	0.573175	0.410283	0.497695	0.0822572	0.584423	0.0351515	0.664131	0.5934	0.516308	0.158376	0.166377	0.546947	0.964288	0.888953	0.472792	0.979699	0.0310242	0.717028	0.70186
Neisseria_macacae	0.699484	0.555247	0.243532	0.798929	0.0795441	0.200378	0.308228	0.865247	0.0953874	0.032377	0.102932	0.432825	0.234594	0.665193	0.13937	0.180776	0.81348	0.58948	0.218606	0.609013	0.901333	0.505857	0.291996	0.776801	0.402874	0.290187	0.434208	0.773734	0.901333	0.815954	0.280697	0.682195	0.208067	0.643554	0.241916	0.486062	0.580059	0.500181	0.836611	0.293879	0.578814	0.747872	0.968496	0.165395	0.909011	0.818581	0.776801	0.734181	0.973887
Bulleidia_extructa	0.386307	0.480508	0.0661478	0.22869	0.186132	0.0158635	0.000814983	0.218173	2.88428e-05	0.973957	0.0357562	0.00036931	0.000460535	0.589918	0.00400737	0.470391	0.0281802	0.99491	0.0732776	0.120806	0.0425777	5.03766e-05	0.0242299	0.820671	0.909057	5.12067e-05	0.0524225	0.0216303	0.337351	0.586454	0.819152	0.903506	0.12614	0.0396017	0.306491	0.181687	0.332195	0.83313	0.943139	0.00381091	0.025173	0.0936383	0.396586	0.0761066	0.0625069	0.67433	0.00381091	0.201688	0.464754
Streptococcus_mitis	0.798929	0.709199	0.81922	0.803991	0.916858	0.510538	0.604381	0.656073	0.885842	0.392812	0.857418	0.0781134	0.400349	0.175389	0.849853	0.814137	0.491882	0.107212	0.753727	0.870389	0.104906	0.0965962	0.829406	0.892625	0.0316512	0.203751	0.0383097	0.870389	0.237848	0.369262	0.118931	0.189821	0.704364	0.00158586	0.270202	0.559112	0.513315	0.267134	0.701123	0.0113578	0.906421	0.0546867	0.552996	0.53628	0.229036	0.483429	0.0664273	0.790169	0.65013
Peptostreptococcaceae_bacterium_oral_taxon_113	0.984387	0.342993	0.127758	0.0692688	0.431918	0.00291028	0.0656745	0.153795	0.0416085	0.743327	0.429514	0.00537157	0.00588765	0.879614	0.00882431	0.660849	0.230474	0.425668	0.09849	0.378233	0.0953874	0.00453558	0.00324467	0.843343	0.885434	7.81571e-06	0.293392	0.13937	0.0116983	0.395791	0.593822	0.908272	0.0908635	0.0186961	0.612765	0.0402776	0.788085	0.779337	0.982386	0.0104421	0.0792394	0.24751	0.449847	0.377793	0.415771	0.95823	0.000321534	0.415342	0.932168
Eggerthia_catenaformis	0.79793	0.136007	0.270565	0.958015	0.529243	0.419302	0.384075	0.988	0.182818	0.603547	0.910083	0.0171269	0.270115	0.683763	0.0883471	0.66701	0.340583	0.451968	0.524212	0.628694	0.326444	0.401052	0.612532	0.6894	0.768101	0.0821754	0.404169	0.303354	0.751631	0.129852	0.563637	0.653046	0.295875	0.726395	0.37108	4.74855e-05	0.600529	0.366834	0.573075	0.375353	0.11982	0.553277	0.210334	0.874341	0.575122	0.682594	0.114484	0.202873	0.605877
Eikenella_corrodens	0.343475	0.551266	0.474796	0.275785	0.078174	0.701334	0.873346	0.260948	0.252283	0.719101	0.0296164	0.874417	0.115413	0.713207	0.888451	0.105795	0.485464	0.148636	0.107415	0.687082	0.749491	0.251836	0.507823	0.229665	0.768199	0.882996	0.106018	0.706106	0.184643	0.0411633	0.277006	0.84186	0.187	0.96922	0.786782	0.0683579	0.305134	0.0695656	0.665	0.591368	0.522219	0.410283	0.400115	0.895925	0.93644	0.192475	0.892536	0.89155	0.199821
Prevotella_buccae	0.187	0.523058	0.0352518	0.969496	0.537562	0.0317601	0.294243	0.249434	0.0081635	0.51752	0.845626	0.0445831	0.0514189	0.614142	0.0756021	0.512024	0.571063	0.846905	0.133813	0.462685	0.343475	0.0504641	0.0203311	0.874746	0.734025	0.00435271	0.493739	0.382329	0.603744	0.989644	0.994897	0.38523	0.0582112	0.627967	0.708377	0.223427	0.729179	0.892536	0.289705	0.434692	0.0315756	0.984691	0.546884	0.421094	0.923759	0.719516	0.00511567	0.275757	0.802775
Parvimonas_micra	0.809439	0.324775	0.410844	0.293856	0.899088	0.0192974	0.0403012	0.162458	0.0143797	0.316407	0.287212	0.0176791	0.0150078	0.671812	0.0653127	0.61023	0.197501	0.233713	0.395961	0.119705	0.0748782	0.00024561	0.141932	0.236459	0.324183	0.00289072	0.0736953	0.0243018	0.175672	0.489688	0.386875	0.437243	0.374184	0.0184012	0.247645	0.483129	0.70186	0.489593	0.351679	0.000613628	0.126455	0.0178763	0.230987	0.0174063	0.0907257	0.789035	3.50251e-05	0.154252	0.769422
Neisseria_bacilliformis	0.792105	0.650278	0.322528	0.432927	0.745895	0.253312	0.809609	0.494486	0.299601	0.419925	0.166385	0.746692	0.394473	0.752346	0.976002	0.410343	0.96388	0.553681	0.318639	0.809609	0.740172	0.403257	0.48961	0.816775	0.850235	0.969897	0.147723	0.384075	0.0656655	0.375135	0.993978	0.918388	0.601848	0.840499	0.48317	0.204982	0.727823	0.59585	0.620955	0.394908	0.748544	0.981936	0.717804	0.35006	0.966977	0.649308	0.769785	0.337324	0.750765
Prevotella_sp_oral_taxon_473	0.420788	0.372398	0.746957	0.124509	0.863935	0.433214	0.939924	0.690183	0.543629	0.472472	0.368686	0.837293	0.439077	0.198488	0.380729	0.669895	0.367355	0.619395	0.147097	0.416687	0.167509	0.702709	0.534369	0.294021	0.575196	0.730408	0.92877	0.705529	0.458614	0.911101	0.0662696	0.649353	0.961751	0.416484	0.849124	0.734707	0.163518	0.669609	0.220058	0.728992	0.428628	0.141239	0.986212	0.759834	0.19186	0.156605	0.530617	0.152335	0.0359395
Olsenella_uli	0.364449	0.206943	0.779431	0.434334	0.157645	0.946914	0.418247	0.24495	0.113917	0.653613	0.668621	0.231853	0.140239	0.231787	0.678729	0.01749	0.600251	0.957137	0.989376	0.45904	0.269102	0.157242	0.555206	0.0557934	0.147389	0.131082	0.377652	0.180775	0.989376	0.881378	0.657968	0.551581	0.0384263	0.382606	0.0736845	0.139418	0.841005	0.726195	0.154739	0.925056	0.000116548	0.619266	0.296688	0.166237	0.039858	0.581471	0.338107	0.0158449	0.667776
Capnocytophaga_sp_oral_taxon_332	0.573566	0.317008	0.82074	0.852018	0.71851	0.862492	0.35709	0.769184	0.546122	0.0854019	0.554847	0.177893	0.227304	0.374979	0.728565	0.904585	0.0276075	0.145004	0.810368	1	0.0134535	0.0528244	0.978754	0.21231	0.0562668	0.160478	0.273551	0.103626	0.738661	0.0425748	0.00773851	0.277155	0.60157	0.0348336	0.00187185	0.204987	0.820106	0.0278482	0.916237	0.0710883	0.262486	0.0376025	0.0526363	0.110058	0.00544834	0.355306	0.283579	0.0787362	0.717537
Prevotella_loescheii	0.0384561	0.927591	0.21232	0.958961	0.577807	0.516573	0.737464	0.586792	0.623288	0.0979722	0.948666	0.857567	0.948666	0.0307138	0.969215	0.806684	0.456831	0.0540494	0.325305	0.776824	0.155859	0.395851	0.856988	0.0320688	0.0103721	0.402069	0.0291878	0.117258	0.766933	0.0209018	0.013581	0.00504546	0.434614	0.183161	0.00232363	0.845011	0.323502	0.0104029	0.271266	0.223787	0.227785	0.0122165	0.00442091	0.173008	0.00193202	0.0222592	0.784859	0.0132498	0.210576
Prevotella_saccharolytica	0.000955694	0.390777	0.608268	0.333279	0.491178	0.507823	0.798523	0.563647	0.554893	0.24048	0.672649	0.825312	0.729882	0.136666	0.319955	0.599234	0.465071	0.00413032	0.908646	0.778816	0.0794832	0.343028	0.400739	0.203456	0.0561371	0.0863921	0.173747	0.00726179	0.581329	0.0010633	0.194904	0.0019645	0.563647	0.0968673	0.0107549	0.115141	0.182955	0.00647446	0.255914	0.0894343	0.166079	0.0397624	0.000767082	0.672649	0.0350556	0.0413804	0.288131	0.0245749	0.197353
Rothia_dentocariosa	0.000319753	0.97637	0.328382	0.778757	0.370873	0.834509	0.604381	0.252214	0.922039	0.195106	0.231804	0.69258	0.297976	0.0531695	0.665637	0.43989	0.450324	0.00250806	0.363591	0.408452	0.719068	0.718826	0.854979	0.300393	0.0296381	0.678982	0.399044	0.153795	0.699484	0.00798395	0.1721	0.00133848	0.363591	0.622178	0.17422	0.32111	0.0337655	0.0154603	0.0448116	0.292264	0.627369	0.0557261	0.00628393	0.738589	0.266651	0.0168128	0.562025	0.116597	0.0557261
Pseudoramibacter_alactolyticus	0.132601	0.824385	0.620533	0.510449	0.103626	0.484419	0.301236	0.233394	0.0282934	0.798922	0.34576	0.220329	0.161698	0.78266	0.342621	0.0453127	0.862003	0.602999	0.475886	0.180775	0.418247	0.124523	0.387021	0.556176	0.424549	0.143191	0.0218055	0.738661	0.841567	0.272534	0.799319	0.855973	0.0417642	0.524363	0.510985	0.766777	0.768376	0.30002	0.221499	0.736374	0.0638153	0.872535	0.751717	0.227304	0.639419	0.667776	0.110333	0.53867	0.600251
Prevotella_melaninogenica	0.714156	0.502333	0.0236876	0.352818	0.47666	0.0599868	0.576886	0.942792	0.0795441	0.0830324	0.746041	0.188748	0.716367	0.689526	0.0101824	0.0588938	0.864767	0.187364	0.108221	0.519177	0.637092	0.461779	0.0893898	0.419729	0.81348	0.0783256	0.762887	0.558849	0.435895	0.0397649	0.450324	0.869225	0.963578	0.636399	0.472597	0.628823	0.487647	0.0477903	0.377782	0.229184	0.684641	0.303131	0.154045	0.653397	0.989582	0.552937	0.013556	0.329606	0.617046
Prevotella_denticola	0.182671	0.334361	0.670068	0.718002	0.499641	0.551199	0.551199	0.887429	0.268161	0.00547078	0.786561	0.931173	0.917944	0.285066	0.164485	0.679568	0.826119	0.0104029	0.366968	0.6987	0.0487216	0.786561	0.280298	0.317423	0.0459611	0.195421	0.498073	0.0525544	0.604931	0.0301949	0.350981	0.0104029	0.6987	0.629439	4.85449e-05	0.333709	0.130292	0.042848	0.0129767	0.84551	0.0106458	0.876826	2.98647e-05	0.613763	0.403371	0.150069	0.110218	0.00706393	0.402069
Eubacterium_yurii	0.72399	0.156206	0.480834	0.783788	0.91168	0.738815	0.367222	0.554378	0.953181	0.55043	0.689492	0.0385317	0.205051	0.0707079	0.798929	0.456052	0.137823	0.0791785	0.451984	0.834509	0.0375601	0.0702108	0.870389	0.202418	0.00608109	0.316407	0.593822	0.0692688	0.627679	0.167669	0.0241755	0.135494	0.563336	0.000400941	0.0511645	0.0166124	0.631146	0.183718	0.508795	0.00904473	0.317763	0.00320166	0.404104	0.415771	0.000533808	0.296618	0.377513	0.34732	0.454399
Actinomyces_odontolyticus	0.103113	0.0863921	0.979772	0.287663	0.939361	0.655974	0.319406	0.0826832	0.246502	0.932168	0.7945	0.693567	0.863911	0.643726	0.779985	0.869027	0.86856	0.164848	0.959555	0.00374113	0.51435	0.914092	0.497695	0.969387	0.455544	0.898727	0.424311	0.989885	0.275511	0.0576679	0.197501	0.719516	0.325987	0.63446	0.553452	0.0367405	0.372415	0.0892292	0.27862	0.42945	0.509777	0.447632	0.437243	0.0313603	0.707381	0.202433	0.709891	0.806003	0.27974
Atopobium_rimae	0.979474	0.601632	0.419062	0.419062	0.113801	0.244856	0.217542	0.100679	0.00353352	0.904796	0.703256	0.184252	0.0972369	0.850605	0.0119691	0.318636	0.697665	0.876161	0.244856	0.632544	0.426802	0.124017	0.031213	0.45029	0.917724	0.00047907	0.122904	0.168915	0.268161	0.474814	0.489688	0.67202	0.00265424	0.652972	0.237555	0.106081	0.776042	0.948249	0.0353577	0.691256	9.86474e-05	0.746371	0.0708963	0.331604	0.338432	0.498073	0.0419993	0.00750727	0.678474
Streptococcus_gordonii	0.388842	0.835336	0.268161	0.670068	0.117258	0.757075	0.542449	0.0354227	0.816695	0.0123086	0.660328	0.759494	0.516191	0.745034	0.623288	0.00960753	0.917724	0.082656	0.670068	0.1071	0.466575	0.786561	0.679568	0.735166	0.379714	0.866643	0.640646	0.222843	0.250561	0.00112316	0.0115755	0.348272	0.0416792	0.638814	0.0649102	0.322739	0.0642748	0.000381191	0.850254	0.696093	0.938416	0.254552	0.082656	0.641551	0.292306	0.11237	0.917277	0.241492	0.150069
Leptotrichia_sp_oral_taxon_498	0.148973	0.382606	0.45904	0.810368	0.60157	0.573566	0.564355	0.611023	0.592175	0.0236218	0.74858	0.537468	0.779238	0.560787	0.0821737	0.564355	0.809698	0.00685523	0.262934	0.227745	0.0572974	0.779238	0.211317	0.946435	0.174315	0.0866693	0.904244	0.128708	0.852018	0.00036965	0.392962	0.0590866	0.904585	0.264572	0.000409261	0.0280061	0.112485	0.00564834	0.234147	0.882455	0.076376	0.872535	0.000507726	0.92566	0.433913	0.10225	0.124945	0.0314229	0.340826
Prevotella_micans	0.478866	0.781817	0.672926	0.114067	0.241008	0.206551	0.23276	0.0756021	0.0238976	0.786957	0.651591	0.202418	0.108701	0.328752	0.0193912	0.918764	0.847724	0.415299	0.329919	0.823315	0.487058	0.0791786	0.0123519	0.173498	0.686011	0.00023653	0.098135	0.0794832	0.0439367	0.15394	0.714699	0.226954	0.0249989	0.121747	0.125367	0.128624	0.705094	0.474814	0.0818538	0.340682	0.000299994	0.126713	0.0648547	0.147127	0.0412104	0.190066	0.0438342	0.000701606	0.441166
Treponema_sp_OMZ_838	0.238239	0.693949	0.39332	0.367935	0.0636455	0.145507	0.0213055	0.0730914	0.0137098	0.963249	0.0650689	0.00210653	0.000820364	0.674863	0.0706411	0.329919	0.132289	0.974349	0.201546	0.211635	0.0979513	0.00021311	0.0352518	0.36705	0.544736	0.000349619	0.0272406	0.131928	0.0994864	0.835336	0.974487	0.76944	0.0430876	0.00107772	0.165661	0.256465	0.421729	0.892536	0.982791	0.0483009	0.0088147	0.098135	0.682	0.030259	0.0122508	0.964288	0.0178307	0.13179	0.620655
Actinomyces_sp_oral_taxon_170	0.71851	0.700938	0.989376	0.175982	0.124894	0.957522	0.162104	0.60157	0.688606	1.96994e-05	0.527776	0.95613	0.815388	0.0660944	0.688606	0.649396	0.648212	0.0171023	0.978754	0.410321	0.148973	0.784378	0.748798	0.220526	0.0137552	0.830543	0.893657	0.450729	0.537103	0.0999876	0.0137552	0.0579735	0.402474	0.138773	0.000535137	0.862326	0.0754784	0.0230685	0.311579	0.887766	0.314241	0.600251	0.0698152	0.360315	0.205581	0.188913	0.280356	0.0999876	0.23162
Selenomonas_sp_oral_taxon_126	0.867116	0.850605	0.274189	0.747252	0.897611	0.388842	0.877264	0.867116	0.135628	0.415342	0.359385	0.83671	0.974322	0.54314	0.442498	0.641852	0.38709	0.84551	0.679568	0.474739	0.708331	0.902621	0.110415	0.592473	0.866643	0.266359	0.585434	0.366968	0.816695	0.350774	0.612798	0.943081	0.381475	0.45029	0.597045	0.17116	0.0993207	0.45433	0.0701333	0.54314	0.0154113	0.766118	0.260653	0.964055	0.466168	0.150069	0.643521	0.0155071	0.0424807
Johnsonella_ignava	0.789038	0.55404	0.22214	0.372974	0.972675	0.690183	0.880147	0.365305	0.507015	0.31746	0.967183	0.12095	0.705277	0.0122955	0.365305	0.685092	0.560936	0.0586475	0.167509	0.674947	0.197509	0.33506	0.396498	0.201167	0.000830231	0.831072	0.684015	0.45433	0.654815	0.191454	0.00642041	0.0992837	0.376841	0.00180339	0.0736254	0.0804738	0.337359	0.143146	0.619127	0.0633679	0.674671	0.00354774	0.563532	0.547923	0.0025101	0.141239	0.646837	0.490041	0.240791
Porphyromonas_catoniae	0.0506113	0.943081	0.274189	0.969215	0.867116	0.989736	0.958961	0.525135	0.623288	0.709119	0.305086	0.759494	0.516191	0.00488315	0.6987	0.776824	0.440822	0.0327629	0.207179	0.318636	0.786748	0.816534	0.928239	0.215772	0.0279328	0.379714	0.448791	0.403804	0.396286	0.0343817	0.205444	0.0176035	0.806684	0.560869	0.213142	0.0392237	0.0391997	0.0897576	0.0848277	0.3518	0.0912347	0.0255457	0.0245749	0.816534	0.0484854	0.000431912	0.710668	0.0343817	0.00573822
Actinomyces_sp_oral_taxon_180	0.936315	0.0146058	0.387021	1	0.649396	0.200795	0.180775	0.748798	0.0793905	0.130865	0.356645	0.109982	0.0638153	0.861259	0.239129	0.314691	0.044407	0.252342	0.426251	0.262934	0.00853684	0.0256471	0.58284	0.330988	0.255057	0.116049	0.820106	0.00365089	0.501702	0.34072	0.156032	0.617342	0.872987	0.283579	0.0333415	0.172661	0.758131	0.310148	0.544981	0.0790799	0.093673	0.355306	0.0818808	0.132222	0.152869	0.667776	0.0363752	0.124962	0.638509
Lachnoanaerobaculum_saburreum	0.0375601	0.769207	0.694615	0.788828	0.0152522	0.694615	0.235037	0.363591	0.9376	1.20021e-06	0.447519	0.520916	0.556254	0.277962	0.572354	0.125889	0.839048	0.00107405	0.656073	0.328382	0.116825	0.934947	0.510538	0.409927	0.0756809	0.56643	0.683832	0.131552	0.451984	0.00141767	0.0236195	0.0139215	0.153795	0.466338	0.000369477	0.994355	0.0567798	7.91735e-05	0.118803	0.820175	0.505857	0.526376	0.000482922	0.542903	0.427537	0.117145	0.210227	0.0458807	0.236069
Bacteroidetes_bacterium_oral_taxon_272	0.53899	0.0171207	0.335509	0.831668	0.907262	0.236622	0.189707	0.576582	0.101026	0.289125	0.445407	0.0230927	0.0491217	0.991727	0.236622	0.167509	0.0980081	0.380218	0.475945	0.489147	0.0273452	0.04431	0.498044	0.487375	0.33371	0.0740592	0.76711	0.0473855	0.869334	0.428822	0.243799	0.977941	0.388571	0.265965	0.0763657	0.0183576	0.885153	0.503109	0.66965	0.14749	0.0326916	0.414971	0.198488	0.230319	0.160104	0.868868	0.0332128	0.122827	0.934238
Capnocytophaga_sp_oral_taxon_863	0.379415	0.515427	0.335512	0.493025	0.537103	0.659123	0.649396	0.371891	0.862492	0.091533	0.946867	0.203732	0.649101	0.0568758	0.659123	0.894035	0.169619	0.0348336	0.206013	0.698529	0.055155	0.180356	0.434334	0.186344	0.00300413	0.482821	0.362671	0.328487	0.968135	0.0425748	0.000233879	0.124945	0.281697	0.0189407	0.0146058	0.162678	0.377652	0.0162363	0.892419	0.0278482	0.658836	0.00300413	0.110333	0.274906	0.00476724	0.127206	0.390315	0.235908	0.267299
Kingella_denitrificans	0.000601648	0.709199	0.264081	0.670438	0.567837	0.947986	0.738815	0.17376	0.973981	0.408575	0.374102	0.682567	0.278932	0.0355364	0.72399	0.349267	0.526376	0.00815698	0.335263	0.321582	0.758715	0.651015	0.885842	0.334214	0.0337655	0.737908	0.280697	0.180776	0.680074	0.00512115	0.186278	0.000704951	0.295202	0.474692	0.160588	0.335952	0.0526506	0.0142946	0.159005	0.302035	0.627369	0.0277232	0.013376	0.660562	0.107871	0.00409594	0.997374	0.127723	0.0497016
Selenomonas_sp_FOBRC6	0.737464	0.474795	0.0915601	0.887429	0.0915601	0.197137	0.989736	0.491273	0.345785	0.0405992	0.577462	0.472654	0.821554	0.855706	0.419062	0.160134	0.697665	0.178447	0.508074	0.396286	0.325305	0.600047	0.187414	0.994822	0.846336	0.272384	0.358047	0.168915	0.533761	0.0252248	0.0391997	0.974112	0.434614	0.84042	0.17612	0.152335	0.158513	0.0136385	0.63042	0.466556	0.305086	0.323502	0.111916	0.811521	0.373742	0.266359	0.254755	0.0969523	0.122904
Prevotella_marshii	0.815625	0.920143	0.929024	0.715819	0.147097	0.858542	0.174708	0.989068	0.0725578	0.706874	0.715575	0.207801	0.600283	0.690079	0.16282	0.783746	0.509987	0.975184	0.912698	0.586146	0.858542	0.654524	0.715819	0.634308	0.73562	0.134978	0.584785	0.331884	0.83703	0.145648	0.648633	0.840989	0.239587	0.947636	0.39612	0.0181011	0.678921	0.435265	0.370628	0.599724	0.0319598	0.158887	0.151922	0.896311	0.0671109	0.113637	0.953142	0.027162	0.30533
Actinomyces_sp_oral_taxon_897	0.233394	0.191363	0.60157	0.6301	0.410321	0.467426	0.475886	0.82074	0.275357	0.0649987	0.957484	0.288279	0.294186	0.510985	0.162104	0.978754	0.147389	0.0396107	0.668902	0.748798	0.0183983	0.128333	0.301236	0.38645	0.267299	0.0240021	0.657968	0.0909392	0.82074	0.00618349	0.0809361	0.310148	0.852018	0.234658	0.00373908	0.0676182	0.517741	0.00987281	0.438112	0.145004	0.0638153	0.169619	0.00238297	0.205581	0.0968031	0.199072	0.0448594	0.0127473	0.392962
Kingella_oralis	0.803991	0.601078	0.829406	0.176079	0.00324467	0.743776	0.0557018	0.155934	0.09693	0.0263701	0.00395906	0.260052	0.0240864	0.591793	0.147496	0.468364	0.418389	0.202418	0.291996	0.849853	0.728922	0.0677733	0.468364	0.33596	0.343943	0.133892	0.0955941	0.345736	0.554378	0.785036	0.188712	0.746542	0.0953874	0.443739	0.568837	0.779543	0.0611406	0.353697	0.657556	0.216879	0.40226	0.160841	0.691975	0.701667	0.154462	0.742885	0.984246	0.529083	0.303131
Propionibacterium_acidifaciens	0.0416781	0.449823	0.935223	0.828278	0.275238	0.696944	0.22687	0.913696	0.906531	0.00890544	0.353064	0.47991	0.779013	0.934638	0.471039	0.338878	0.5655	0.0742777	0.643736	0.928042	0.779206	0.927978	0.870821	0.389806	0.38723	0.616429	0.675719	0.152942	0.928042	0.185706	0.799449	0.100316	0.807164	0.949143	0.167095	0.883156	0.240572	0.196969	0.00747427	0.819634	0.765114	0.863219	0.0418364	0.70344	0.630361	0.98554	0.140378	0.175693	0.920583
Dialister_pneumosintes	0.294637	0.277155	0.60157	0.6301	0.872987	0.519265	0.426251	0.379415	0.467426	0.73038	0.968107	0.0767604	0.356645	0.690914	0.153268	0.957522	0.112485	0.0847517	0.738661	0.410321	0.0323523	0.342173	0.379415	0.711007	0.312884	0.0345079	0.830543	0.171272	0.620533	0.00284286	0.261135	0.405979	0.957522	0.158025	0.0590866	3.66299e-05	0.340826	0.0318979	0.79818	0.106874	0.17086	0.220424	0.0291522	0.678456	0.152869	0.10225	0.29009	0.218806	0.273551
Gemella_bergeri	0.394707	0.359977	0.904585	0.831141	0.510449	0.936315	0.410321	0.925726	0.442493	0.0248013	0.442075	0.246777	0.386583	0.390315	0.555206	0.510449	0.174315	0.0876933	0.946914	0.989376	0.124894	0.103282	0.872987	0.0969508	0.0754784	0.340826	0.54466	0.0270299	0.810368	0.0300301	0.0104116	0.171801	0.442493	0.0613594	0.0060303	0.408094	0.872535	0.0189407	0.61835	0.0790799	0.356645	0.0064149	0.0660944	0.0570395	0.00360771	0.465794	0.246359	0.0273845	0.830543
Catonella_morbi	0.989736	0.927591	0.641852	0.442498	0.551199	0.168915	0.143494	0.938471	0.419062	0.952323	0.359385	0.00512115	0.116896	0.23476	0.274189	0.897611	0.284679	0.147669	0.6987	0.969215	0.0701183	0.0466532	0.207179	1	0.171762	0.0346373	0.24307	0.352768	0.0653794	0.14364	0.297298	0.307502	0.887429	8.75694e-05	0.24037	0.0495708	0.846336	0.24037	0.299295	0.00215168	0.373742	0.0087524	0.574326	0.550838	0.0216758	0.266359	0.088304	0.683677	0.567473
[truncated: 64 more columns]

## Sheet: network p value in sub-heal
	Porphyromonas_gingivalis	Veillonella_parvula	Streptococcus_sanguinis	Neisseria_sp_oral_taxon_014	Actinomyces_oris	Streptococcus_oralis	Eubacterium_saphenum	Corynebacterium_matruchotii	Porphyromonas_endodontalis	Rothia_aeria	Neisseria_elongata	Lautropia_mirabilis	Actinomyces_sp_oral_taxon_448	Alloprevotella_tannerae	Prevotella_multiformis	Prevotella_denticola	Neisseria_sicca	Actinomyces_massiliensis	Prevotella_oris	Tannerella_forsythia	Capnocytophaga_sputigena	Treponema_denticola	Actinomyces_naeslundii	Capnocytophaga_ochracea	Capnocytophaga_gingivalis	Pseudopropionibacterium_propionicum	Fretibacterium_fastidiosum	Eggerthia_catenaformis	Filifactor_alocis	Haemophilus_parainfluenzae	Eubacterium_nodatum	Cardiobacterium_hominis	Desulfobulbus_oralis	Capnocytophaga_leadbetteri	Eubacterium_brachy	Campylobacter_gracilis	Anaeroglobus_geminatus	Actinomyces_sp_oral_taxon_414	Leptotrichia_wadei	Selenomonas_noxia	Tannerella_sp_oral_taxon_HOT_286	Fusobacterium_nucleatum	Capnocytophaga_granulosa	Treponema_socranskii	Actinobaculum_sp_oral_taxon_183	Eubacterium_infirmum	Atopobium_rimae	Neisseria_flavescens	Corynebacterium_durum
Porphyromonas_gingivalis	0	0.249427	0.555146	0.759662	0.492812	0.143118	0.434847	0.730139	0.503762	0.662505	0.978165	0.448699	0.635748	0.938475	0.855416	0.772593	0.641282	0.672862	0.927356	0.000930972	0.161259	0.161255	0.662462	0.133445	0.194817	0.411553	0.0981247	0.305307	0.269745	0.686987	0.14961	0.577027	0.172108	0.935913	0.739696	0.707176	0.987835	0.706286	0.231218	0.465908	0.806508	0.325857	0.580224	0.441767	0.702402	0.828777	0.784896	0.854295	0.802247
Veillonella_parvula	0.0425698	1.89151e-87	0.941009	0.853652	0.973262	0.655896	0.956778	0.774118	0.930939	0.0922403	0.86778	0.534185	0.306633	0.802247	0.759662	0.973262	0.306894	0.957363	0.499574	0.518163	0.493466	0.916048	0.918531	0.387007	0.534185	0.0886319	0.876344	0.287684	0.930939	0.702402	0.891494	0.855899	0.781891	0.830224	0.702402	0.0686378	0.467914	0.172108	0.0127766	0.0331388	0.815081	0.811	0.92467	0.918531	0.315866	0.752133	0.242503	0.885625	0.909595
Streptococcus_sanguinis	0.223982	0.84365	0	0.5821	0.978657	0.368845	0.293935	0.368845	0.00541617	0.642416	0.865558	0.674088	0.741462	0.0308964	0.6634	0.0542456	0.81712	0.252386	0.104881	0.417532	0.176131	0.007672	0.654472	0.736524	0.699084	0.963127	0.0981247	0.69409	0.0726027	0.282058	0.0202152	0.545967	0.0405898	0.849421	0.419503	0.364479	0.1243	0.935913	0.897966	0.97075	0.468503	0.402442	0.963127	0.00468766	0.91923	0.356707	0.1243	0.790015	0.871627
Neisseria_sp_oral_taxon_014	0.47911	0.650896	0.260142	1.89151e-87	0.909853	0.872715	0.668961	0.990778	0.830224	0.798736	0.468503	0.828777	0.421018	0.963127	0.609986	0.863561	0.982052	0.963127	0.930939	0.729277	0.824115	0.544864	0.977195	0.947207	0.729277	0.605278	0.6028	0.978165	0.654472	0.249056	0.589378	0.425489	0.686987	0.810583	0.523684	0.638534	0.874345	0.770505	0.802247	0.642416	0.321162	0.84179	0.815081	0.805988	0.966951	0.780784	0.938475	0.687823	0.666783
Actinomyces_oris	0.177586	0.928619	0.943186	0.773979	0	0.854295	0.868404	0.963127	0.923065	0.659906	0.741642	0.558796	0.891494	0.986386	0.981166	0.762692	0.842584	0.706012	0.986386	0.441767	0.828918	0.896042	0.863561	0.426006	0.616909	0.957363	0.921762	0.931056	0.966136	0.402442	0.99477	0.468051	0.989618	0.389857	0.973262	0.909853	0.99477	0.907918	0.891607	0.849421	0.982052	0.379103	0.149224	0.881518	0.893763	0.384592	0.985628	0.514113	0.694485
Streptococcus_oralis	0.0146057	0.341215	0.0941347	0.692427	0.654517	0	0.480013	0.230654	0.120724	0.834249	0.779195	0.986386	0.87167	0.461306	0.874104	0.420427	0.982052	0.103427	0.5821	0.198019	0.327089	0.127133	0.184999	0.447314	0.443481	0.464455	0.177674	0.0527758	0.120724	0.517743	0.0751953	0.628874	0.267455	0.556358	0.356707	0.930939	0.441767	0.982052	0.82851	0.880385	0.952619	0.230654	0.957363	0.161259	0.867676	0.356707	0.772593	0.671726	0.394897
Eubacterium_saphenum	0.130023	0.880121	0.0598066	0.356046	0.685885	0.167002	0	0.354419	0.326582	0.416875	0.400652	0.990778	0.952619	0.978657	0.910124	0.537332	0.957327	0.529233	0.944514	0.314722	0.40125	0.126119	0.935913	0.812076	0.40125	0.982052	0.0308693	0.978657	0.015189	0.0336973	0.0495432	0.986386	0.0330659	0.580843	0.514113	0.990778	0.492958	0.953025	0.859428	0.859428	0.731856	0.829627	0.927433	0.114683	0.862533	0.726479	0.618055	0.467914	0.87668
Corynebacterium_matruchotii	0.436029	0.502908	0.0941347	0.985708	0.900724	0.0367413	0.0860936	0	0.197897	0.448794	0.918076	0.899523	0.924298	0.441767	0.849421	0.767473	0.791427	0.0705479	0.226206	0.640997	0.45676	0.163038	0.181071	0.384347	0.642416	0.691983	0.293935	0.903523	0.057597	0.666783	0.131281	0.480013	0.263823	0.811331	0.811331	0.503323	0.0495722	0.78681	0.560143	0.744775	0.647826	0.608589	0.990778	0.184999	0.824692	0.175024	0.200873	0.941009	0.562527
Porphyromonas_endodontalis	0.185328	0.815378	3.2688e-05	0.606924	0.795574	0.0106263	0.0735429	0.0274926	0	0.401579	0.798736	0.442668	0.802932	0.0708726	0.802247	0.0977101	0.459989	0.0191132	0.165801	0.483613	0.1243	0.00503751	0.329887	0.601917	0.549426	0.904894	0.11971	0.444605	0.0417084	0.32048	0.0088263	0.448988	0.028365	0.942621	0.463488	0.306662	0.0791079	0.966136	0.769522	0.957363	0.676011	0.289609	0.823933	0.00715421	0.973262	0.230219	0.138475	0.963127	0.465759
Rothia_aeria	0.346765	0.00625334	0.324922	0.538844	0.344	0.615799	0.119436	0.143971	0.111818	0	0.909598	0.252386	0.386267	0.759822	0.731856	0.767473	0.245878	0.439345	0.5911	0.798736	0.886892	0.689859	0.863561	0.562527	0.957363	0.321162	0.750179	0.742933	0.411553	0.715872	0.618055	0.91042	0.719619	0.873683	0.456437	0.143118	0.287684	0.411553	0.0125988	0.208313	0.671726	0.699084	0.978657	0.442668	0.464455	0.409905	0.169504	0.918531	0.691398
Neisseria_elongata	0.937939	0.681553	0.676525	0.158976	0.452861	0.511149	0.111116	0.786052	0.537851	0.772117	0	0.574087	0.983329	0.827892	0.852584	0.966951	0.198178	0.599539	0.828777	0.82435	0.861509	0.966951	0.386267	0.567827	0.724485	0.843385	0.680594	0.447356	0.829743	0.442705	0.926426	0.351025	0.849768	0.175024	0.860915	0.6028	0.702402	0.984437	0.759924	0.896042	0.759662	0.614324	0.351369	0.874388	0.829627	0.846224	0.802932	0.0772828	0.01498
Lautropia_mirabilis	0.143516	0.205843	0.363675	0.601055	0.23093	0.971578	0.98505	0.747868	0.137739	0.0437926	0.24767	0	0.989295	0.614094	0.61405	0.831778	0.039494	0.443481	0.759822	0.330643	0.952619	0.811331	0.831533	0.640997	0.62702	0.684346	0.821832	0.990778	0.947086	0.691983	0.897966	0.820922	0.921762	0.827892	0.804377	0.461306	0.480013	0.963127	0.172369	0.728767	0.986386	0.854295	0.892889	0.867492	0.706012	0.729277	0.446353	0.780784	0.507151
Actinomyces_sp_oral_taxon_448	0.316367	0.0648371	0.452399	0.122464	0.729127	0.690944	0.872619	0.799275	0.551943	0.102602	0.958932	0.975694	0	0.608589	0.237104	0.306894	0.868404	0.977195	0.426485	0.910124	0.966951	0.941009	0.881518	0.557447	0.942224	0.386267	0.853671	0.802247	0.95959	0.907918	0.978165	0.818337	0.986386	0.989295	0.805145	0.172108	0.785273	0.296272	0.569307	0.441767	0.71371	0.94931	0.78681	0.562527	0.534185	0.440451	0.351727	0.860873	0.846224
Alloprevotella_tannerae	0.834364	0.548819	0.000996028	0.899626	0.97142	0.153161	0.939915	0.135925	0.00372955	0.479572	0.595892	0.294625	0.289481	1.89151e-87	0.517743	0.155805	0.81647	0.356707	0.00247599	0.840624	0.5911	0.25645	0.371655	0.865929	0.982052	0.952619	0.628874	0.601917	0.539969	0.909853	0.386267	0.398542	0.565714	0.853671	0.570703	0.106827	0.161178	0.63058	0.811331	0.620113	0.828777	0.417532	0.935913	0.119788	0.696624	0.161178	0.0890894	0.903905	0.638534
Prevotella_multiformis	0.657513	0.478596	0.350833	0.291016	0.94795	0.694246	0.774386	0.646066	0.545558	0.439845	0.649439	0.293829	0.038668	0.194377	0	0.0899462	0.811833	0.929405	0.517743	0.786017	0.534185	0.926813	0.849421	0.712631	0.422448	0.921888	0.828777	0.514113	0.957363	0.955919	0.874345	0.188688	0.829627	0.830162	0.861509	0.811331	0.878223	0.939314	0.575705	0.684579	0.929232	0.849421	0.842584	0.564154	0.769176	0.468503	0.702402	0.83371	0.982052
Prevotella_denticola	0.498571	0.926757	0.00250906	0.674145	0.48475	0.121858	0.208123	0.491346	0.00702889	0.491346	0.913868	0.609375	0.0654417	0.0171366	0.00596988	0	0.831778	0.499023	0.203951	0.64326	0.220934	0.243777	0.924298	0.838221	0.461611	0.955919	0.269569	0.411729	0.361294	0.325191	0.176802	0.45676	0.230132	0.945648	0.569242	0.557447	0.243777	0.990778	0.985621	0.817927	0.724326	0.828777	0.748599	0.0330075	0.891494	0.133445	0.187055	0.748599	0.909598
Neisseria_sicca	0.322575	0.0655206	0.577975	0.95714	0.628609	0.957376	0.880777	0.529068	0.15207	0.0413423	0.0277129	0.00145419	0.683385	0.575839	0.568591	0.609375	0	0.344669	0.81647	0.523168	0.893763	0.759924	0.753888	0.957363	0.978657	0.305072	0.903905	0.978165	0.865558	0.952619	0.832639	0.896042	0.832639	0.255599	0.982052	0.356707	0.38589	0.939832	0.190567	0.832639	0.886701	0.81712	0.441767	0.857505	0.94772	0.752937	0.440903	0.696624	0.3061
Actinomyces_massiliensis	0.361738	0.885995	0.0437926	0.900177	0.404774	0.00800072	0.202142	0.00370131	0.00043494	0.13286	0.277126	0.138342	0.935236	0.0878802	0.810586	0.182008	0.0818642	0	0.408405	0.736524	0.176131	0.0971926	0.0756562	0.514113	0.616909	0.760637	0.302511	0.511533	0.114903	0.443481	0.0711256	0.611046	0.138251	0.933207	0.811331	0.562527	0.172108	0.986386	0.737935	0.982052	0.6634	0.585676	0.898598	0.16894	0.849421	0.214715	0.40125	0.952619	0.434847
Prevotella_oris	0.806014	0.182288	0.00821591	0.814622	0.97142	0.260142	0.850424	0.0354641	0.0193969	0.268528	0.60233	0.479572	0.125425	7.2688e-06	0.194377	0.0296212	0.575839	0.115009	1.89151e-87	0.909598	0.689859	0.40467	0.348797	0.859428	0.982052	0.689859	0.628874	0.860915	0.480834	0.982052	0.45676	0.343745	0.668961	0.881518	0.617698	0.0405438	0.0503429	0.371655	0.555491	0.398441	0.828777	0.562527	0.822821	0.135319	0.774118	0.0542456	0.0127766	0.982052	0.692812
Tannerella_forsythia	1.61831e-06	0.196031	0.120021	0.431855	0.135925	0.0275687	0.068447	0.322119	0.171114	0.538844	0.589481	0.0761295	0.774497	0.624756	0.521693	0.326001	0.198715	0.445546	0.772756	1.89151e-87	0.184999	0.146811	0.63607	0.245224	0.263456	0.605278	0.0196843	0.562527	0.163038	0.6634	0.106604	0.62702	0.163038	0.819772	0.552193	0.898154	0.896042	0.990778	0.376284	0.742933	0.779799	0.306894	0.788424	0.269569	0.860372	0.929405	0.960828	0.978657	0.97075
Capnocytophaga_sputigena	0.0182971	0.178265	0.0219886	0.588393	0.603088	0.0743289	0.111663	0.149749	0.0110716	0.72081	0.669847	0.872544	0.911025	0.268528	0.20569	0.0342155	0.734304	0.0219886	0.381209	0.0241469	0	0.0631742	0.531988	0.0633724	0.0705479	0.978657	0.082507	0.447356	0.166183	0.327089	0.0359064	0.230132	0.01438	0.791427	0.966951	0.990778	0.466949	0.578301	0.618055	0.356028	0.184999	0.828918	0.774118	0.16894	0.267455	0.662796	0.694485	0.729277	0.82851
Treponema_denticola	0.0180184	0.781854	6.73291e-05	0.21414	0.740862	0.0117731	0.0114032	0.0187955	2.78623e-05	0.38038	0.911201	0.566957	0.842516	0.0453084	0.80525	0.0404287	0.481031	0.00694233	0.113429	0.015405	0.0030449	0	0.48345	0.35399	0.419503	0.978657	0.0191132	0.555043	0.0065475	0.22291	0.000142571	0.497658	0.00247599	0.941009	0.518163	0.652873	0.165801	0.881518	1	0.850145	0.40467	0.26855	0.702402	0.0097564	0.896042	0.569241	0.363943	0.907918	0.678927
Actinomyces_naeslundii	0.346072	0.78752	0.33848	0.935655	0.67376	0.0240913	0.828969	0.023292	0.0752256	0.67376	0.102721	0.608932	0.713401	0.0958502	0.645607	0.799003	0.469989	0.00424314	0.083341	0.316742	0.204287	0.170191	0	0.483613	0.904894	0.899523	0.605278	0.575177	0.4928	0.935913	0.459594	0.663019	0.747441	0.917441	0.702402	0.562527	0.441767	0.578301	0.881518	0.617698	0.935913	0.295416	0.907918	0.620113	0.986386	0.557289	0.674088	0.472995	0.356353
Capnocytophaga_ochracea	0.0128215	0.103235	0.445546	0.856947	0.125176	0.141521	0.568913	0.100824	0.280701	0.235927	0.240842	0.322119	0.228247	0.67741	0.410689	0.621989	0.885995	0.191742	0.664108	0.0409967	0.00306447	0.0858672	0.171114	1.89151e-87	0.0791079	0.918531	0.478233	0.468503	0.53475	0.952619	0.371655	0.0575238	0.309417	0.54238	0.652873	0.87167	0.652809	0.555043	0.53475	0.420427	0.395674	0.798736	0.481998	0.668248	0.136608	0.916048	0.932522	0.930939	0.473787
Capnocytophaga_gingivalis	0.0268151	0.205843	0.394284	0.434473	0.297438	0.138342	0.111663	0.324922	0.218885	0.886619	0.424983	0.306447	0.846857	0.95714	0.123187	0.153335	0.943186	0.297438	0.95714	0.0475037	0.00370131	0.120839	0.76118	0.00467193	0	0.91923	0.325857	0.39738	0.342665	0.691983	0.293935	0.108412	0.201542	0.68425	0.945645	0.860372	0.642187	0.531988	0.744775	0.430746	0.84179	0.849421	0.631388	0.501744	0.109832	0.767473	0.82851	0.982052	0.5821
Pseudopropionibacterium_propionicum	0.116537	0.00568656	0.900724	0.28577	0.886619	0.155675	0.955168	0.383937	0.76118	0.070749	0.63026	0.373733	0.102602	0.871844	0.793686	0.878855	0.0639549	0.482054	0.381209	0.28577	0.943186	0.94156	0.747531	0.787806	0.788951	0	0.99477	0.143118	0.939053	0.824692	0.985628	0.87477	0.930939	0.477313	0.628874	0.210577	0.64988	0.55859	0.184999	0.440903	0.702402	0.754319	0.767473	0.91923	0.828918	0.818127	0.420427	0.729277	0.935913
Fretibacterium_fastidiosum	0.00713966	0.701876	0.00713949	0.283088	0.793042	0.0226439	0.000988446	0.0596486	0.0104424	0.464254	0.370136	0.585205	0.652605	0.310362	0.601755	0.0501349	0.758244	0.0628719	0.310362	0.000457268	0.00511105	0.000432052	0.2852	0.165257	0.0732766	0.992794	0	0.793533	0.00682984	0.161259	0.00247599	0.755623	0.00958732	0.691983	0.432555	0.854295	0.456116	0.891607	0.864725	0.868404	0.529438	0.517743	0.985628	0.015189	0.921762	0.670686	0.607849	0.674583	0.941009
Eggerthia_catenaformis	0.064265	0.0564786	0.385654	0.937904	0.815998	0.00233521	0.943155	0.756124	0.138763	0.455822	0.14245	0.984549	0.547602	0.279628	0.191843	0.117051	0.938245	0.189865	0.666964	0.234833	0.142424	0.223482	0.249878	0.159141	0.108575	0.0146865	0.532379	0	0.759924	0.83371	0.548184	0.477313	0.699881	0.952619	0.734426	0.827892	0.811331	0.503865	0.468503	0.464455	0.853671	0.480834	0.935913	0.662505	0.579412	0.62702	0.978165	0.468503	0.276303
Filifactor_alocis	0.0503427	0.813082	0.00395827	0.339062	0.906499	0.0105903	0.000301045	0.00269417	0.00161962	0.116537	0.605737	0.856538	0.88938	0.209956	0.885909	0.0898097	0.676525	0.00973259	0.168457	0.0187943	0.0196699	4.9665e-05	0.176935	0.206278	0.0808469	0.835266	5.2886e-05	0.480516	0	0.161259	0.000826484	0.699567	0.0118861	0.716729	0.325857	0.713263	0.117474	0.941009	0.802932	0.978657	0.638534	0.351369	0.938475	0.015189	0.855376	0.440293	0.309885	0.827892	0.802932
Haemophilus_parainfluenzae	0.377051	0.402087	0.0546465	0.0423819	0.112376	0.194413	0.00117153	0.353764	0.0702948	0.415405	0.137821	0.383937	0.767894	0.773979	0.878877	0.0725436	0.872544	0.138342	0.95714	0.35099	0.0743289	0.0346271	0.830312	0.871844	0.383937	0.590479	0.0182971	0.612421	0.0182971	0	0.114903	0.795291	0.0956782	0.541434	0.589378	0.774118	0.5911	0.691983	0.978657	0.492812	0.468503	0.941344	0.57736	0.230132	0.731007	0.64518	0.767473	0.306894	0.757991
Eubacterium_nodatum	0.0159276	0.729259	0.000482379	0.265705	0.992794	0.00417092	0.00211442	0.0124765	8.64776e-05	0.299358	0.804405	0.744437	0.938427	0.102254	0.698386	0.0221666	0.610795	0.0037541	0.149847	0.00840636	0.00127644	1.35181e-07	0.151721	0.0954732	0.0596486	0.963978	7.95215e-06	0.218131	1.30607e-06	0.00973259	0	0.570074	0.000687083	0.826992	0.459594	0.742933	0.172108	0.947086	0.990778	0.828777	0.45676	0.394897	0.90022	0.00449391	0.82519	0.445769	0.387678	0.820824	0.780784
Cardiobacterium_hominis	0.251063	0.658832	0.215177	0.124594	0.158063	0.310309	0.970064	0.167337	0.144176	0.774893	0.0843334	0.583689	0.58013	0.109586	0.0253154	0.149352	0.740732	0.292291	0.081372	0.307499	0.0364209	0.180194	0.349927	0.00268166	0.00860029	0.700314	0.472262	0.164411	0.394667	0.534509	0.244948	0	0.514301	0.433958	0.71342	0.579412	0.390271	0.840549	0.91928	0.860372	0.784896	0.759924	0.492812	0.497658	0.448434	0.48345	0.421018	0.830224	0.29675
Desulfobulbus_oralis	0.0210089	0.517595	0.00154585	0.377257	0.977577	0.0490659	0.00112345	0.0476532	0.000847184	0.418584	0.646726	0.792732	0.965916	0.238783	0.604276	0.03644	0.610704	0.0137553	0.356046	0.0186537	0.00026133	6.22241e-06	0.461385	0.066646	0.0288236	0.814572	9.6964e-05	0.395508	0.000154023	0.00677368	9.77204e-07	0.192294	0	0.971238	0.802247	0.855376	0.335051	0.732381	0.923985	0.6028	0.290601	0.680369	0.781891	0.0170865	0.69626	0.614094	0.517149	0.596131	0.909598
Capnocytophaga_leadbetteri	0.827964	0.606924	0.641053	0.562848	0.104734	0.226417	0.257836	0.565036	0.847585	0.693645	0.0216358	0.596258	0.975661	0.65226	0.606354	0.85464	0.044697	0.82334	0.712186	0.581576	0.52849	0.839879	0.784928	0.21245	0.37305	0.164208	0.384156	0.868986	0.416129	0.211508	0.594237	0.128994	0.92151	0	0.364269	0.849421	0.923181	0.608589	0.908107	0.790015	0.685576	0.967163	0.0877668	0.731856	0.607849	0.684579	0.933691	0.739655	0.517743
Eubacterium_brachy	0.451205	0.399028	0.120839	0.199278	0.926982	0.0878791	0.192142	0.566957	0.154325	0.148876	0.667726	0.554309	0.555255	0.245859	0.669295	0.243961	0.956156	0.566957	0.298425	0.22182	0.912425	0.195541	0.401051	0.336754	0.854487	0.310573	0.128372	0.442652	0.0730393	0.265521	0.151706	0.411953	0.546687	0.0916428	0	0.687103	0.541282	0.39918	0.67382	0.456437	0.564154	0.0929204	0.790015	0.40859	0.480053	0.781891	0.580878	0.62702	0.818958
Campylobacter_gracilis	0.406	0.00351432	0.0920599	0.319315	0.773979	0.815628	0.984967	0.184926	0.0650833	0.014601	0.283088	0.153161	0.021024	0.00844081	0.566417	0.228247	0.0878802	0.235927	0.00153769	0.74515	0.985708	0.336754	0.235237	0.690798	0.665862	0.0313347	0.654761	0.596585	0.411411	0.502908	0.455987	0.255312	0.656405	0.645711	0.377646	1.89151e-87	0.200955	0.161255	0.133445	0.0815725	0.903905	0.484139	0.815081	0.356353	0.286233	0.344512	0.0325109	0.742868	0.567827
Anaeroglobus_geminatus	0.973474	0.157943	0.011165	0.698277	0.992525	0.136052	0.177813	0.00213868	0.00467946	0.0565826	0.400591	0.167002	0.520951	0.0179568	0.704743	0.0405363	0.101839	0.0210208	0.00221165	0.740951	0.157282	0.0194288	0.1369	0.335496	0.323326	0.333258	0.147834	0.565365	0.0101201	0.267277	0.0210089	0.104907	0.0776333	0.796088	0.211278	0.028676	0	0.793533	0.251572	0.689859	0.682919	0.497658	0.985529	0.110083	0.849421	0.0756562	0.00257695	0.981166	0.371655
Actinomyces_sp_oral_taxon_414	0.405325	0.0208199	0.830312	0.496421	0.768029	0.950211	0.873205	0.522501	0.907534	0.116715	0.960323	0.900588	0.060584	0.312101	0.835853	0.983773	0.837296	0.971539	0.0958502	0.985689	0.254011	0.712729	0.253315	0.223666	0.204287	0.230242	0.730342	0.185526	0.842131	0.383258	0.856342	0.624434	0.44084	0.289382	0.110137	0.0180477	0.531966	0	0.352529	0.007672	0.538615	0.650521	0.680594	0.820824	0.112341	0.752694	0.512928	0.759662	0.972747
Leptotrichia_wadei	0.0369409	0.000199978	0.744437	0.545392	0.730701	0.597947	0.664128	0.231718	0.495665	0.000175205	0.48121	0.0211181	0.24423	0.564115	0.250279	0.963036	0.0259389	0.447216	0.225076	0.0976982	0.299358	1	0.713255	0.206278	0.45854	0.0242501	0.675601	0.158622	0.551327	0.942391	0.981732	0.789262	0.797244	0.768332	0.362995	0.0128215	0.0433102	0.0853469	0	0.0825058	0.731856	0.82519	0.95511	0.874388	0.5821	0.561525	0.128749	0.82435	0.609015
Selenomonas_noxia	0.156677	0.00114622	0.92084	0.324536	0.643361	0.710235	0.664128	0.45854	0.884881	0.0305391	0.740962	0.430488	0.135657	0.301111	0.374526	0.578879	0.610795	0.949583	0.109355	0.455987	0.086869	0.647282	0.298658	0.121916	0.126882	0.13503	0.685796	0.155297	0.941584	0.177586	0.59923	0.666081	0.282797	0.525643	0.148649	0.0050016	0.381232	6.78938e-05	0.00508632	0	0.371655	0.522712	0.963127	0.963127	0.101837	0.796421	0.417349	0.555491	0.82435
Tannerella_sp_oral_taxon_HOT_286	0.557844	0.573694	0.159208	0.0706318	0.95714	0.871844	0.438887	0.331591	0.365247	0.360915	0.47911	0.97142	0.412346	0.599014	0.809554	0.42466	0.719319	0.35099	0.599014	0.51239	0.0241469	0.113429	0.829384	0.107923	0.626687	0.402087	0.202639	0.652663	0.319772	0.159208	0.149847	0.520154	0.0581386	0.375398	0.237679	0.75892	0.371893	0.20879	0.439006	0.0954732	1.89151e-87	0.689859	0.957363	0.62702	0.455251	0.95249	0.834164	0.175024	0.650948
Fusobacterium_nucleatum	0.0732766	0.563394	0.112376	0.626687	0.0984901	0.0367413	0.604027	0.288583	0.0572248	0.394284	0.294833	0.654517	0.862832	0.120021	0.646066	0.602145	0.577975	0.262943	0.235927	0.0655206	0.603088	0.0495256	0.0603156	0.538844	0.641516	0.470615	0.194636	0.168459	0.0848283	0.844502	0.106774	0.481437	0.369321	0.91474	0.00631412	0.171759	0.180549	0.33369	0.591562	0.198165	0.381209	0	0.435015	0.480013	0.634442	0.978657	0.648489	0.120724	0.194817
Capnocytophaga_granulosa	0.257256	0.800611	0.900177	0.573694	0.0157524	0.885995	0.806228	0.985708	0.587873	0.942872	0.0848676	0.73288	0.522592	0.828684	0.628358	0.462679	0.135925	0.746513	0.586299	0.524412	0.502908	0.399028	0.766776	0.169172	0.312801	0.491176	0.963778	0.830201	0.834364	0.251913	0.749994	0.177614	0.517595	0.00558945	0.527052	0.573694	0.962428	0.370304	0.877228	0.898783	0.885367	0.130477	1.89151e-87	0.935913	0.941009	0.44079	0.957363	0.395674	0.30864
Treponema_socranskii	0.13582	0.78752	2.44457e-05	0.556662	0.713712	0.0182347	0.00965885	0.0240913	5.99199e-05	0.137739	0.699672	0.680367	0.234729	0.0104682	0.237044	0.00111341	0.66061	0.0202898	0.0133405	0.0498437	0.0202898	0.000103572	0.300523	0.355244	0.183555	0.788666	0.000300781	0.346826	0.000300781	0.0364209	2.25204e-05	0.181235	0.00036722	0.438536	0.115126	0.0873773	0.00882969	0.583164	0.699672	0.8992	0.307499	0.167337	0.829384	0	0.931155	0.168235	0.125983	0.759662	0.863179
Actinobaculum_sp_oral_taxon_183	0.39799	0.0689334	0.788951	0.914386	0.734304	0.680785	0.671992	0.590479	0.928914	0.155675	0.604358	0.404774	0.205601	0.391576	0.495214	0.729127	0.858504	0.641516	0.502908	0.665862	0.0490045	0.740862	0.971539	0.013514	0.00873032	0.603088	0.793042	0.254988	0.656558	0.437084	0.591562	0.14336	0.390821	0.287883	0.167579	0.0559982	0.644495	0.00937181	0.260054	0.0078187	0.147266	0.315608	0.84365	0.816379	0	0.916332	0.903905	0.729277	0.868404
Eubacterium_infirmum	0.600476	0.466755	0.0878791	0.514728	0.101135	0.0878791	0.428121	0.0217162	0.0365265	0.115691	0.633777	0.434851	0.134196	0.0179446	0.159401	0.0127686	0.469277	0.0325059	0.00248816	0.810429	0.349518	0.242735	0.227791	0.781854	0.49292	0.579722	0.357812	0.307233	0.133966	0.329727	0.139719	0.170191	0.294361	0.374457	0.517407	0.0817727	0.00426822	0.46865	0.233466	0.536023	0.868199	0.94156	0.134787	0.0199925	0.78303	0	0.0684096	0.834785	0.722262
Atopobium_rimae	0.520323	0.0401233	0.0110401	0.834364	0.963978	0.499231	0.299259	0.0286326	0.0138716	0.0203844	0.551327	0.140649	0.0850971	0.00579922	0.400092	0.0249205	0.13503	0.111584	0.000199978	0.89159	0.387447	0.0913235	0.36358	0.820164	0.597947	0.121636	0.287741	0.93738	0.0669087	0.49332	0.103626	0.122356	0.193522	0.824429	0.258458	0.00106863	1.01807e-05	0.190484	0.0120652	0.119704	0.615286	0.332135	0.884405	0.011348	0.758244	0.00347238	0	0.960828	0.576971
Neisseria_flavescens	0.654761	0.717821	0.526744	0.378477	0.191742	0.360915	0.157943	0.84365	0.90004	0.787806	0.00451875	0.514764	0.666605	0.75892	0.612641	0.462679	0.391576	0.871844	0.956903	0.942556	0.434473	0.767659	0.161654	0.814622	0.95714	0.434473	0.364049	0.159141	0.595892	0.0655206	0.583098	0.606924	0.273384	0.450493	0.307763	0.454197	0.947415	0.478953	0.589481	0.225076	0.0216051	0.0106163	0.107923	0.478953	0.434473	0.616722	0.89159	1.89151e-87	0.0348513
Corynebacterium_durum	0.548192	0.770884	0.689946	0.353939	0.387447	0.106774	0.702951	0.235646	0.156259	0.38223	0.00027994	0.187697	0.633866	0.319772	0.956009	0.772639	0.0645287	0.129561	0.384725	0.920402	0.597947	0.368217	0.0873989	0.162097	0.260054	0.828197	0.843752	0.0524399	0.551327	0.475781	0.514216	0.0608226	0.771551	0.19397	0.580828	0.240842	0.0953065	0.924325	0.289999	0.589522	0.334181	0.0268151	0.0661549	0.672756	0.683225	0.422593	0.25092	0.00122817	0
Streptococcus_anginosus_group	0.461717	0.00251169	0.0920599	0.664108	0.80169	0.514764	0.530229	0.018258	0.0873773	0.00751593	0.634912	0.277071	0.134592	0.0187427	0.930249	0.353578	0.251913	0.213128	0.000765681	0.899626	0.84365	0.245859	0.174344	0.75892	0.73288	0.11014	0.473279	0.569275	0.11933	0.829616	0.296545	0.396141	0.622198	0.766776	0.118539	0.000100975	0.00170984	0.0133405	0.00246884	0.0017094	0.74515	0.105413	0.985629	0.0684849	0.171759	0.0313165	0.000117943	0.573694	0.244885
Bacteroidetes_oral_taxon_274	0.492711	0.0794355	0.546634	0.345391	0.900588	0.319548	0.557556	0.893522	0.433041	0.140531	0.852786	0.0542481	0.802952	0.794464	0.232294	0.959444	0.00403028	0.388416	0.801422	0.514174	0.686995	0.4342	0.872196	0.613327	0.602582	0.012995	0.723493	0.129869	0.565755	0.481437	0.55328	0.480819	0.347776	0.101905	0.754522	0.335689	0.531966	0.819614	0.140043	0.852786	0.138101	0.921824	0.158577	0.736989	0.628132	0.579193	0.507562	0.514174	0.849232
Prevotella_intermedia	0.357812	0.552079	0.0553792	0.356884	0.224568	0.00241308	0.434019	0.339544	0.0322074	0.685676	0.852466	0.605591	0.591638	0.0378446	0.268741	0.00704106	0.897892	0.0878791	0.0817727	0.271396	0.224568	0.125031	0.120265	0.882747	0.618688	0.137197	0.102732	0.0134006	0.122935	0.0921564	0.0559123	0.796941	0.270907	0.0832487	0.0185855	0.656807	0.135438	0.579193	0.765747	0.940742	0.853689	0.216871	0.0901011	0.0282741	0.956156	0.02157	0.249958	0.75353	0.523503
Gemella_morbillorum	0.414078	0.100824	0.886619	0.178265	0.971578	0.667608	0.482994	0.373733	0.475697	0.13286	0.322575	0.394284	0.218076	0.251913	0.538715	0.767894	0.493622	0.161751	0.159208	0.652711	0.70739	0.854487	0.0115307	0.456754	0.415405	0.155675	0.956779	0.697478	0.842346	0.334386	0.956779	0.907661	0.604027	0.487209	0.423661	0.0448902	0.59076	0.00897974	0.119069	0.00337026	0.235927	0.344	0.84365	0.851296	0.127524	0.339544	0.366805	0.260142	0.511149
Prevotella_oulorum	0.133966	0.00026018	0.283052	0.367187	0.618688	0.541781	0.74987	0.240455	0.256305	0.00241308	0.445409	0.0721377	0.0713555	0.146398	0.787893	0.636482	0.061709	0.517094	0.0378446	0.336754	0.618688	0.635651	0.644734	0.466755	0.658594	0.00911637	0.985175	0.155421	0.486733	0.63189	0.780054	0.528797	0.885	0.492311	0.432882	8.91257e-05	0.0280109	0.0365265	3.75951e-05	0.00216996	0.670365	0.349518	0.502534	0.338849	0.148876	0.242735	0.00111532	0.590524	0.289538
Prevotella_nigrescens	0.289999	0.217435	0.0414921	0.400626	0.566298	0.663191	0.965898	0.086869	0.0436295	0.184287	0.421077	0.177586	0.0850971	0.000860331	0.140316	0.0334951	0.277126	0.116537	3.85157e-05	0.490873	0.39799	0.312995	0.282991	0.749994	0.87077	0.149363	0.720126	0.890614	0.440688	0.849437	0.354765	0.0616293	0.437845	0.902785	0.940742	0.00328297	0.00516039	0.276426	0.11459	0.242688	0.526938	0.92084	0.545392	0.0561386	0.814096	0.000710809	0.000137789	0.722384	0.393843
Parvimonas_micra	0.26146	0.586299	0.0124891	0.842794	0.626687	0.0399763	0.000660218	0.00149483	0.000968228	0.014601	0.8629	0.35099	0.743196	0.241061	0.74213	0.147488	0.251913	0.00169859	0.196031	0.217831	0.0502247	0.000733109	0.26783	0.328794	0.120021	0.391576	0.00552323	0.681369	1.54684e-05	0.025816	0.000199978	0.350299	0.000360643	0.587873	0.298425	0.225415	0.00883385	0.971381	0.202639	0.820164	0.431855	0.260142	0.67741	0.0012767	0.760213	0.0633171	0.0355382	0.561199	0.3795
Treponema_vincentii	0.0730393	0.377646	0.00761726	0.796112	0.434851	0.00694233	0.0629857	0.174133	0.00509794	0.685676	0.654072	0.713108	0.282974	0.0739936	0.0839836	0.00167027	0.75485	0.024961	0.129216	0.0378446	0.00468797	0.010511	0.247951	0.326928	0.0721377	0.658594	0.00191381	0.070979	0.0102316	0.0391695	0.00147258	0.256305	0.00426822	0.21619	0.286851	0.670365	0.203488	0.897752	0.400379	0.445409	0.432234	0.517094	0.421016	0.000802984	0.579722	0.0326653	0.280448	0.336754	0.90383
Streptococcus_gordonii	0.0634932	0.0293928	0.366805	0.848611	0.3927	0.814096	0.308907	0.387447	0.859902	0.164653	0.211403	0.0580817	0.619018	0.87006	0.0282546	0.194772	0.0211181	0.332135	0.820164	0.0519822	0.187697	0.511113	0.187037	0.343982	0.0732766	0.155363	0.218978	0.443241	0.730523	0.487441	0.472384	0.265683	0.245059	0.666081	0.962946	0.353939	0.43492	0.410709	0.0259011	0.123638	0.820164	0.863649	0.920402	0.378956	0.475781	0.702267	0.632027	0.348941	0.352237
Leptotrichia_hofstadii	0.140234	0.877228	0.0101546	0.898783	0.452861	0.164653	0.230448	0.0465819	0.00477498	0.730701	0.48121	0.786052	0.546844	0.0579828	0.281351	0.0485594	0.499231	0.0101546	0.0491545	0.0732513	8.084e-05	0.00647357	0.0381936	0.0181182	0.0628719	0.264262	0.00800869	0.559182	0.0241911	0.26851	0.00381958	0.0317329	0.00352582	0.531732	0.90383	0.199041	0.0433102	0.77181	0.970775	0.818669	0.0425698	0.419512	0.570414	0.00959276	0.387447	0.17764	0.0713571	0.615286	0.514216
Porphyromonas_catoniae	0.14173	0.887569	0.241561	0.523895	0.221314	0.53254	0.131713	0.099478	0.242952	0.69987	0.69584	0.348468	0.58319	0.670267	0.189885	0.274184	0.69987	0.495176	0.399116	0.109433	0.0598066	0.0741421	0.958845	0.0130591	0.0116508	0.29923	0.0863838	0.926949	0.0907698	0.836535	0.0800824	0.00493078	0.0322253	0.144292	0.488855	0.382661	0.13471	0.647454	0.98484	0.539535	0.192102	0.706895	0.139474	0.0744991	0.262884	0.48261	0.180919	0.595322	0.461585
Prevotella_melaninogenica	0.377953	0.127199	0.0828211	0.329339	0.710235	0.597947	0.815713	0.22783	0.0128162	0.0414921	0.0532435	0.0048621	0.1988	0.00768425	0.633396	0.168012	0.00650633	0.0277129	0.0133437	0.358975	0.499231	0.249958	0.150228	0.949304	0.971179	0.0975809	0.978079	0.693419	0.535728	0.935202	0.385855	0.159333	0.437845	0.389393	0.83788	0.000798524	0.0279568	0.435379	0.0375126	0.172667	0.963778	0.361738	0.427861	0.154737	0.419512	0.0485196	0.00575898	0.400626	0.0532435
Actinomyces_sp_oral_taxon_180	0.347211	0.0425698	0.109161	0.628345	0.992794	0.885038	0.845444	0.220174	0.0411489	0.025084	0.086977	0.0101546	0.127884	0.0413335	0.617499	0.127884	0.00854615	0.116537	0.0168209	0.502767	0.499231	0.294146	0.282991	0.877228	0.928018	0.0379479	0.685796	0.782987	0.435039	0.835266	0.349719	0.229082	0.426205	0.232988	0.613716	0.000585358	0.0073238	0.170397	0.00935812	0.130385	0.722384	0.436029	0.595892	0.126297	0.475781	0.0828476	0.000611773	0.551603	0.102454
Streptococcus_mitis	0.140043	0.365247	0.713712	0.907151	0.436434	0.023292	0.992514	0.207878	0.911078	0.534509	0.225216	0.287883	0.286577	0.957081	0.921877	0.975661	0.43096	0.577444	0.73934	0.177614	0.63458	0.761551	0.0799276	0.0873773	0.186914	0.091494	0.61353	0.0427559	0.455059	0.754348	0.575187	0.321183	0.902893	0.637346	0.309873	0.532205	0.429306	0.819614	0.610298	0.953116	0.396141	0.149129	0.808393	0.911078	0.215177	0.516506	0.97114	0.0794355	0.066629
Scardovia_wiggsiae	0.562572	0.17089	0.267824	0.88671	0.111101	0.354977	0.846318	0.295332	0.567534	0.864967	0.572534	0.669599	0.546755	0.160896	0.577101	0.546755	0.529335	0.932275	0.0378218	0.954574	0.473492	0.556855	0.557732	0.306858	0.909772	0.065963	0.773521	0.212861	0.729622	0.628246	0.729622	0.130706	0.719895	0.130706	0.770331	0.0642095	0.0556274	0.267126	0.234889	0.317322	0.108875	0.820531	0.626322	0.491181	0.864967	0.577057	0.0212928	0.775373	0.69718
Cardiobacterium_valvarum	0.0452695	0.00131074	0.971578	0.538844	0.872544	0.271335	0.558106	0.426176	0.957318	0.155675	0.419512	0.448127	0.133878	0.575839	0.743508	0.767894	0.0437926	0.886619	0.165407	0.125176	0.529068	0.75485	0.928914	0.639651	0.541124	0.00332674	0.505174	0.161684	0.8779	0.324922	0.669847	0.540557	0.651332	0.116715	0.49292	0.025816	0.122106	0.39361	0.0277129	0.194636	0.551061	0.628609	0.73288	0.830312	0.667608	0.248645	0.0492883	0.73288	0.779077
Ottowia_sp_oral_taxon_894	0.0911278	0.0900055	0.639651	0.637778	0.679102	0.468097	0.230568	0.773979	0.794464	0.35099	0.0257547	0.0590551	0.70458	0.985629	0.709013	0.894342	0.000273607	0.251913	0.772756	0.0543864	0.914386	0.684015	0.422879	0.956903	0.773979	0.0169706	0.278682	0.695874	0.608795	0.514764	0.634912	0.766776	0.684225	0.0187133	0.254205	0.282958	0.356046	0.808393	0.106952	0.736152	0.500493	0.601055	0.338427	0.556662	0.652711	0.590524	0.411411	0.70427	0.296545
Treponema_maltophilum	0.0451221	0.548819	0.000638559	0.454197	0.479572	0.00131074	0.0338457	0.0225589	5.74757e-05	0.423537	0.978263	0.679102	0.719954	0.0216051	0.301965	0.00481915	0.679102	0.00244245	0.0543864	0.0342128	0.00380289	6.97556e-05	0.116929	0.133522	0.159208	0.80169	0.000633832	0.0918211	0.00150189	0.025816	9.14951e-06	0.180922	0.000222375	0.428333	0.280241	0.328794	0.0384465	0.957081	0.736152	0.551603	0.196031	0.22817	0.828684	6.45212e-06	0.829616	0.0313165	0.106952	0.599014	0.520848
Prevotella_baroniae	0.60738	0.784764	0.00645927	0.891525	0.237604	0.0217673	0.106723	0.136355	0.00292816	0.142424	0.89839	0.505763	0.117051	0.0241912	0.0846617	5.7081e-05	0.468079	0.0431064	0.0260121	0.465554	0.10352	0.0315828	0.505165	0.814994	0.161684	0.846304	0.064265	0.0688482	0.0194634	0.0650558	0.0129001	0.228502	0.0440104	0.419341	0.113005	0.210187	0.00980323	0.984528	0.572789	0.929569	0.860773	0.396936	0.394233	0.000986186	0.726629	0.000543277	0.0140545	0.652663	0.474204
Selenomonas_sputigena	0.963778	0.156677	0.00169859	0.717821	0.97142	0.096374	0.301153	0.00751593	0.0018784	0.0655206	0.615286	0.171759	0.388271	0.000281704	0.660224	0.0341725	0.268528	0.0354641	3.69058e-05	0.67741	0.331591	0.0179446	0.0958502	0.67741	0.73288	0.588393	0.174974	0.478002	0.0194889	0.412742	0.031347	0.171114	0.139474	0.65226	0.0667466	0.00642604	7.84367e-06	0.251218	0.0696397	0.143956	0.690798	0.0590551	0.856947	0.00414125	0.665862	0.00391403	1.82212e-05	0.74515	0.141068
Aggregatibacter_sp_oral_taxon_458	0.00896493	0.0223238	0.605591	0.941237	0.131591	0.101135	0.976934	0.301237	0.457025	0.075872	0.30822	0.292063	0.137414	0.527052	0.54206	0.891926	0.329727	0.349518	0.697755	0.0293363	0.0325059	0.234434	0.0646227	0.000140721	0.0878791	0.257001	0.280448	0.097498	0.517291	0.897892	0.254187	0.0412522	0.28958	0.740517	0.663183	0.539504	0.824374	0.605088	0.0675607	0.275966	0.399028	0.349518	0.455105	0.605088	0.142958	0.924895	0.709241	0.409947	0.221541
Streptococcus_cristatus	0.00979523	0.237679	0.292063	0.527052	0.00110741	0.554309	0.520631	0.566957	0.56007	0.174133	0.918578	0.224568	0.32538	0.616722	0.685879	0.842516	0.257001	0.897892	0.71158	0.00650244	0.0837406	0.142254	0.504343	0.00784245	0.110691	0.457661	0.139719	0.645144	0.30822	0.98538	0.221541	0.1006	0.211278	0.492311	0.733675	0.810429	0.663084	0.905025	0.245772	0.600476	0.317264	0.131591	0.185078	0.474514	0.369938	0.345467	0.90383	0.616722	0.529747
Prevotella_buccae	0.512651	0.922417	0.000528367	0.75481	0.505763	0.0458559	0.366263	0.142424	0.000238492	0.468079	0.467931	0.28244	0.291781	0.000904678	0.0423882	2.01954e-05	0.28244	0.0186845	0.00489143	0.478002	0.0159397	0.00931288	0.272407	0.308723	0.189865	0.984549	0.103053	0.0473004	0.0607116	0.136355	0.0108073	0.0454932	0.0232151	0.96906	0.418291	0.128092	0.00588678	0.755797	0.851884	0.657087	0.279628	0.385654	0.814994	0.00114687	0.584974	0.00280581	0.00898239	0.75481	0.280086
Leptotrichia_buccalis	0.950756	0.325472	0.0798918	0.726644	0.903026	0.72101	0.681348	0.597379	0.0898988	0.407362	0.823126	0.476956	0.0723638	0.174489	0.30749	0.156546	0.170325	0.16372	0.174489	0.784319	0.0778953	0.192142	0.554329	0.684225	0.685885	0.00677368	0.220344	0.425916	0.414722	0.706895	0.21638	0.305648	0.0931347	0.260006	0.476402	0.054962	0.399846	0.685473	0.653668	0.826838	0.0740547	0.807277	0.43309	0.113653	0.69987	0.48261	0.165498	0.234654	0.629488
Actinomyces_sp_oral_taxon_897	0.808855	0.0901011	0.0346271	0.455105	0.310573	0.469277	0.501457	0.0584834	0.154325	0.32007	0.794425	0.86892	0.472015	0.0131451	0.87543	0.309084	1	0.618688	0.00171442	0.336754	0.883389	0.119614	0.252107	0.810429	0.685676	0.592601	0.198834	0.674401	0.112528	0.970763	0.191602	0.4342	0.488855	0.631416	0.0630072	0.0142414	0.0141155	0.0282741	0.198834	0.0406063	0.670365	0.0495256	0.882747	0.0491474	0.216871	0.226307	0.00746591	0.767659	0.600476
Capnocytophaga_sp_oral_taxon_332	0.485017	0.120919	0.645449	0.913162	0.0270506	0.568263	0.984836	0.990388	0.584561	0.799985	0.801972	0.221283	0.589603	0.388076	0.701049	0.397974	0.726055	0.495148	0.70633	0.27271	0.818735	0.950591	0.9519	0.761508	0.809348	0.183009	0.575488	0.233305	0.736237	0.169819	0.995127	0.884845	0.954526	0.156625	0.881727	0.492707	0.864082	0.390115	0.754871	0.387468	0.961353	0.305294	0.0621491	0.865797	0.551642	0.165281	0.864116	0.566087	0.975637
Campylobacter_rectus	0.0181182	0.624756	0.000862811	0.477081	0.942872	0.0241469	0.00665948	0.0590551	0.00335024	0.538844	0.319772	0.61382	0.456232	0.074248	0.280298	0.0164286	0.665862	0.0559982	0.107923	0.00281721	0.00686244	0.00026018	0.335689	0.196031	0.141521	0.985708	2.64082e-06	0.441128	0.000740271	0.0399763	3.34449e-05	0.26783	0.000103116	0.293925	0.262718	0.399395	0.15162	0.759892	0.545392	0.695081	0.175652	0.28577	0.842794	9.39061e-06	0.95714	0.165009	0.195483	0.257344	0.763904
Campylobacter_showae	0.0616293	0.433821	0.0249107	0.289478	0.992883	0.134984	0.0627293	0.39884	0.134386	0.928914	0.0359427	0.504716	0.894778	0.140913	0.870112	0.306942	0.0794514	0.55274	0.312101	0.0155609	0.37305	0.0437738	0.602077	0.907151	0.978652	0.305747	0.0104424	0.793141	0.0657766	0.14336	0.0423761	0.840575	0.0754639	0.011145	0.0873763	0.759892	0.843669	0.367316	0.373793	0.799776	0.725726	0.230242	0.422879	0.0238416	0.222632	0.740517	0.75792	0.456118	0.329034
Peptostreptococcus_stomatis	0.496804	0.828684	0.0196169	0.690798	0.538844	0.00244245	0.791606	0.0920599	0.00335024	0.370988	0.358975	0.277071	0.629348	0.000887832	0.566417	0.041927	0.514764	0.00976392	0.00584407	0.431855	0.277071	0.0537768	0.00586442	0.75892	0.871844	0.514764	0.209956	0.0260121	0.0932832	0.468097	0.0534388	0.422879	0.291724	0.243149	0.033393	0.117726	0.0327612	0.370304	0.668112	0.395289	0.814622	0.0313347	0.548819	0.0255556	0.588393	0.0131451	0.0732513	0.300824	0.129897
Treponema_medium	0.0279568	0.705337	0.000747371	0.492735	0.77103	0.0971547	0.0022668	0.0449156	0.00150744	0.418584	0.50143	0.98505	0.789073	0.164435	0.540578	0.0497121	0.735207	0.0329002	0.242956	0.0172795	0.00134853	9.32867e-06	0.541502	0.0862171	0.0505085	0.644495	0.00019118	0.593867	0.000286817	0.0308125	1.46568e-05	0.142793	1.34669e-08	0.928967	0.614118	0.450596	0.0862524	0.577077	0.834271	0.446676	0.0581386	0.338287	0.42161	0.000251181	0.584169	0.323987	0.152524	0.230568	0.912976
Kingella_oralis	0.000881902	0.184928	0.28528	0.748134	0.0462699	0.0188081	0.414495	0.0904081	0.13117	0.507496	0.230448	0.551667	0.137493	0.511328	0.972614	0.772583	0.858609	0.124816	0.642643	0.00492066	0.0181106	0.0290008	0.0305232	0.000271394	0.024265	0.348468	0.0760632	0.0676022	0.0648527	0.785482	0.0382462	0.0501263	0.0786764	0.623657	0.566583	0.835641	0.285418	0.627037	0.381232	0.520329	0.542995	0.024265	0.122487	0.277749	0.167002	0.961565	0.837992	0.181406	0.0426522
Neisseria_mucosa	0.388508	0.798959	0.779077	0.244885	0.710235	0.53536	0.724418	0.63026	0.37637	0.585205	0.570294	0.22783	0.297963	0.798959	0.0282546	0.405221	0.220174	0.109161	0.576742	0.450292	0.452861	0.322668	0.0538955	0.798959	0.643361	0.529261	0.332368	0.790579	0.393843	0.560052	0.3275	0.280793	0.417578	0.820898	0.511113	0.91319	0.94319	0.662752	0.768998	0.709773	0.551603	0.22783	0.278682	0.913548	0.53536	0.275966	0.59923	0.444632	0.675601
Olsenella_uli	0.749697	0.371893	0.00384528	0.601999	0.858609	0.0666411	0.233063	0.0042863	0.000568053	0.119436	0.269114	0.104237	0.679644	0.00634118	0.556229	0.0171177	0.068432	0.00584643	0.00250212	0.656405	0.0648834	0.00618096	0.0954842	0.210793	0.28528	0.501318	0.130023	0.275923	0.0131048	0.202142	0.00925025	0.0670885	0.0381189	0.695965	0.28958	0.0421831	4.54144e-08	0.821638	0.134335	0.685216	0.255736	0.167002	0.843026	0.00443813	0.577608	0.00426822	0.000137744	0.872682	0.05806
Desulfomicrobium_orale	0.26844	0.402261	0.123236	0.314888	0.169819	0.00387219	0.247032	0.226386	0.0087667	0.419362	0.24321	0.0781569	0.505209	0.302482	0.882965	0.0652536	0.109838	0.00580038	0.591497	0.549402	0.0756353	0.0328897	0.2206	0.347126	0.269776	0.323999	0.199593	0.00644859	0.0865153	0.0270506	0.0222487	0.610184	0.0571546	0.894391	0.303327	0.980672	0.0963448	0.269077	0.956159	0.24321	0.652442	0.305294	0.990335	0.0776805	0.404947	0.121913	0.405378	0.566087	0.0709503
Aggregatibacter_segnis	0.95654	0.274261	0.205843	0.599014	0.00821591	0.692427	0.127987	0.928619	0.360227	0.787806	0.0333946	0.746513	0.735425	0.573694	0.50714	0.164709	0.563394	0.551061	0.899626	0.899626	0.514764	0.399028	0.251218	0.51239	0.97142	0.61382	0.411411	0.814994	0.502767	0.0157524	0.329339	0.626207	0.161168	0.0794355	0.810429	0.599014	0.917442	0.28507	0.502767	0.195483	0.399395	0.153161	0.107923	0.184268	0.97142	0.254205	0.91319	0.00920918	0.0999583
Streptococcus_mutans	0.0574606	0.167239	0.38381	0.34054	0.543409	0.503053	0.698117	0.126749	0.440811	0.330372	0.926988	0.707883	0.836605	0.913162	0.23539	0.16068	0.97117	0.990388	0.381082	0.104461	0.100461	0.322508	0.667093	0.670247	0.178543	0.242124	0.25424	0.10293	0.672116	0.370047	0.320113	0.870553	0.233032	0.506429	0.548543	0.353781	0.46848	0.140854	0.0595708	0.0595708	0.697253	0.471781	0.347126	0.559378	0.559927	0.329049	0.363105	0.932414	0.859306
Actinomyces_odontolyticus	0.791918	0.319315	0.159208	0.217831	0.402087	0.331591	0.393591	0.011524	0.0650833	0.120021	0.564115	0.705834	0.0707056	0.0779915	0.202987	0.0881533	0.402087	0.025816	0.00920918	0.871139	0.153161	0.237679	0.143763	0.35815	0.381209	0.0399763	0.174974	0.906956	0.149847	0.61382	0.127199	0.081372	0.15162	0.935655	0.739471	0.0264905	0.0277161	0.227484	0.257256	0.433416	0.388862	0.760213	0.51239	0.0255556	0.914386	0.00114298	0.0108853	0.388862	0.688306
Lachnoanaerobaculum_saburreum	0.13145	0.0159824	0.678927	0.282468	0.401809	0.678927	0.363038	0.977577	0.650879	0.000586787	0.678162	0.258533	0.00770539	0.684225	0.99087	0.506748	0.459057	0.895602	0.468437	0.325472	0.177099	0.786913	0.41229	0.0141753	0.584169	0.258533	0.98484	0.301004	0.688751	0.814572	0.916748	0.488456	0.824319	0.401139	0.132496	0.051911	0.478877	0.0627293	0.00664579	0.0194936	0.0504318	0.756647	0.57547	0.458423	0.0449156	0.299187	0.108576	0.924928	0.977262
Actinomyces_johnsonii	0.234956	0.029126	0.388416	0.759892	0.802496	0.546634	0.962584	0.985767	0.495321	0.0756948	0.813844	0.348172	0.694332	0.508225	0.032039	0.190955	0.641053	0.713712	0.829384	0.490566	0.0409998	0.369253	0.706616	0.047134	0.0409998	0.353073	0.78227	0.0577106	0.852786	0.768029	0.478064	0.0197137	0.234684	0.422154	0.142348	0.365247	0.914058	0.00449504	0.0387719	0.00735612	0.191079	0.577444	0.569063	0.573797	0.0169538	0.592085	0.881306	0.422879	0.838585
Streptococcus_sinensis	0.894639	0.0687691	0.760141	0.581665	0.214556	0.223653	0.450871	0.793686	0.726614	0.262364	0.964802	0.710554	0.466239	0.280298	0.749206	0.573828	0.272622	0.568591	0.628358	0.947662	0.827562	0.893127	0.266766	0.860955	0.538715	0.0311278	0.825176	0.0794822	0.657513	0.524035	0.982397	0.645607	0.687637	0.0544443	0.511969	0.410689	0.721979	0.982617	0.230756	0.657513	0.709013	1	0.0497977	0.982617	0.94795	0.440189	0.601755	0.758847	0.991198
Prevotella_maculosa	0.14168	0.00407265	0.26851	0.0848676	0.643361	0.928018	0.897907	0.447216	0.164016	0.00200281	0.404625	0.14642	0.000663853	0.0751053	0.413202	0.190795	0.0953699	0.346765	0.0240658	0.339062	0.744437	0.765747	0.6528	0.265705	0.814096	0.0226439	0.927011	0.539027	0.61883	0.669847	0.754946	0.449393	0.860383	0.859902	0.498855	3.85157e-05	0.101192	0.0411489	0.00561928	0.0111046	0.348941	0.604358	0.95654	0.180262	0.0931934	0.0431318	0.00471282	0.736152	0.454964
Slackia_exigua	0.0305491	0.897329	0.0553792	0.103659	0.142958	0.142958	0.0515332	0.115691	0.136595	0.78303	0.433927	0.529375	0.883661	0.38826	0.702594	0.432753	0.504942	0.339544	0.307763	0.00171442	0.10584	0.0200364	0.128258	0.271396	0.401721	0.897892	0.000964377	1	0.00531141	0.216871	0.0111485	0.847079	0.0546398	0.439853	0.0285873	0.656807	0.192142	0.23174	0.940742	0.587349	0.346739	0.0391695	0.941237	0.0491474	0.912425	0.969926	0.373479	0.926579	0.940742
Campylobacter_concisus	0.262772	0.0667466	0.0584834	0.539504	0.970763	0.69935	0.410671	0.10584	0.282352	0.209339	0.451205	0.390975	0.472015	0.0537768	0.87543	0.277911	0.592601	0.768908	0.0102354	0.564777	0.970763	0.296194	0.854289	0.796112	0.67209	0.257001	0.723251	0.307233	0.258458	0.605591	0.451205	0.492311	0.527093	0.912305	0.530045	0.0568346	0.00618096	0.445541	0.051387	0.217651	0.298425	0.797215	0.643345	0.148258	0.75485	0.0948847	0.00111532	0.307763	0.985175
Bifidobacterium_dentium	0.408282	0.862078	0.000535949	0.400215	0.683385	0.100032	0.0631618	0.356348	0.00279544	0.272529	0.930234	0.458785	0.143971	0.0275204	0.0614156	6.75524e-07	0.497983	0.174543	0.0447733	0.255437	0.0477268	0.0110895	0.87869	0.696931	0.133878	0.799275	0.0268917	0.150633	0.0196452	0.0296837	0.00673564	0.234729	0.0163783	0.806904	0.0713555	0.237105	0.0118516	0.935147	0.706051	0.721565	0.488893	0.292294	0.674145	0.000472386	0.744568	0.0292995	0.0116381	0.57141	0.611643
Prevotella_pleuritidis	0.859792	0.202987	0.387703	0.792565	0.878877	0.157322	0.369071	0.00106174	0.11049	0.0585175	0.260398	0.111045	0.420091	0.360144	0.146416	0.970315	0.0705826	0.019074	0.177856	0.792565	0.678057	0.159401	0.0599988	0.437241	0.710554	0.481082	0.641399	0.704117	0.0581124	0.568591	0.181985	0.516173	0.402139	0.939205	0.386581	0.249547	0.00179918	0.776569	0.0202549	0.297687	0.826619	0.180478	0.660224	0.338288	0.599124	0.0998612	0.0412557	0.410689	0.0260681
Bacteroidetes_bacterium_oral_taxon_272	0.60738	0.937904	0.000442191	0.799847	0.697478	0.0650558	0.457449	0.0725527	0.000193171	0.455822	0.40162	0.220957	0.453439	0.00025955	0.114072	0.000933505	0.229189	0.0113683	0.00186798	0.596585	0.0217673	0.00766557	0.174765	0.252194	0.237604	0.876807	0.168873	0.0730128	0.0572994	0.229189	0.0152849	0.0287652	0.0312717	0.876638	0.493375	0.0918211	0.00195359	0.740991	0.664301	0.844172	0.243421	0.301654	0.968932	0.00329939	0.544756	0.00358161	0.00437385	0.860773	0.186883
Leptotrichia_sp_oral_taxon_215	0.0816767	0.400215	0.231007	0.147488	0.0296837	0.807165	0.68361	0.690944	0.713401	0.0705225	0.491838	0.11897	0.344	0.621989	0.599993	0.645731	0.334213	0.807165	0.696931	0.0593206	0.110582	0.168675	0.902836	0.0769363	0.235418	0.511378	0.265455	0.641134	0.305774	0.870838	0.290268	0.2437	0.264075	0.531191	0.950016	0.482276	0.605838	0.248261	0.145389	0.253533	0.0558331	0.427295	0.376515	0.573029	0.130803	0.526844	0.967141	0.522592	0.729359
Bulleidia_extructa	0.198834	0.616722	6.73291e-05	0.643345	0.912425	0.101135	0.00529436	0.0217162	0.000586921	0.148876	0.633777	0.825752	0.225738	0.033393	0.238101	0.00290912	0.579722	0.0467714	0.0223238	0.0778155	0.0117731	0.00019799	0.534991	0.254205	0.0721377	0.469277	0.000964377	0.602138	0.000164748	0.052394	0.0001055	0.0894921	0.000168661	0.832691	0.25986	0.108469	0.00360512	0.868741	0.548671	1	0.165009	0.274205	0.853689	1.8852e-06	0.740862	0.0371528	0.00479424	0.280241	0.751509
Prevotella_saccharolytica	0.248968	0.348213	0.857728	0.731449	0.28577	0.679102	0.656405	0.95714	0.773675	0.100824	0.661425	0.0530554	0.758804	0.51239	0.186001	0.636739	0.639651	0.639651	0.650896	0.265723	0.096374	0.552079	0.345391	0.0460282	0.0655206	0.787806	0.455987	0.984463	0.708692	0.900177	0.576742	0.135325	0.268907	0.109586	0.0858672	0.300824	0.969939	0.047134	0.104585	0.0209354	0.0201361	0.341215	0.378477	0.815378	0.0196169	0.643345	0.722384	0.107923	0.433416
Parascardovia_denticolens	0.88576	0.336705	0.0469913	0.954574	0.54856	0.798488	0.313884	0.977404	0.370149	0.587869	0.260757	0.473492	0.00579671	0.13321	0.0211375	0.0146198	0.587869	0.54856	0.0753351	0.352205	0.54856	0.356728	0.338801	0.731809	0.54856	0.54856	0.166965	0.642475	0.347982	0.669599	0.347982	0.354287	0.329497	0.909648	0.3252	0.124733	0.298697	0.323693	0.818051	0.582567	0.667862	0.754828	0.667862	0.0466238	0.510408	0.340764	0.0615878	0.239106	0.332457
Leptotrichia_sp_oral_taxon_212	0.0129001	0.210187	0.155087	0.845462	0.0234431	0.363602	0.943155	0.726629	0.286475	0.10352	0.565969	0.124736	0.842329	0.172811	0.0423882	0.235152	0.374542	0.712009	0.279628	0.00813995	0.0146865	0.136147	0.300954	0.0066878	0.0725527	0.726629	0.127399	0.249546	0.480516	0.640341	0.194413	0.00774463	0.165931	0.37386	0.779924	0.725168	0.782933	0.853714	0.0572994	0.43114	0.243421	0.28244	0.243421	0.224365	0.455822	0.920638	0.821115	0.814994	0.671542
Dialister_pneumosintes	0.94814	0.564777	0.000959279	0.985299	0.38038	0.0921564	0.257378	0.0415958	0.00162141	0.174133	0.852466	0.329727	0.172407	0.000314259	0.0998612	0.000684632	0.434851	0.0441289	0.00026018	0.75353	0.148876	0.0248964	0.390299	0.629982	0.412617	0.768908	0.164344	0.232011	0.0471297	0.209339	0.0285889	0.0754022	0.064757	0.579193	0.325249	0.0378446	0.00103519	0.754522	0.362995	0.709241	0.502534	0.446185	0.502534	0.000802984	0.956156	7.95149e-05	0.000432052	0.590524	0.394921
Prevotella_veroralis	0.969685	0.320523	0.0598066	0.748134	0.644495	0.0819234	0.77841	0.0202628	0.00183908	0.0666411	0.0517881	0.0181106	0.910667	0.0153619	0.89073	0.259105	0.00614394	0.000690413	0.0296601	0.820907	0.28528	0.0403615	0.0320711	0.42161	0.728099	0.374636	0.588829	0.229561	0.13145	0.749482	0.0907698	0.1369	0.170674	0.567282	0.656007	0.0208659	0.00593153	0.932698	0.107321	0.443723	0.733788	0.119436	0.291724	0.0774197	0.836535	0.0354878	0.0202407	0.287075	0.00786605
Prevotella_pallens	0.767898	0.377257	0.233333	0.393591	0.173691	0.184041	0.613086	0.749482	0.0266635	0.0167738	0.147834	0.0385694	0.0566004	0.210793	0.422683	0.0434459	0.0260192	0.0435902	0.320523	0.705337	0.501318	0.365959	0.435054	0.498898	0.558106	0.54526	0.555768	0.196131	0.375793	0.401809	0.266872	0.692462	0.360284	0.970064	0.270907	0.09056	0.222515	0.685473	0.186255	0.562318	0.325472	0.424253	0.917442	0.129763	0.501318	0.0629857	0.14173	0.43309	0.170541
Rothia_dentocariosa	0.484169	0.202639	0.387447	0.533059	0.730701	0.663191	0.280489	0.505174	0.646194	0.913666	0.520323	0.547647	0.275225	0.634912	0.0140768	0.0501349	0.260054	0.441605	0.841482	0.502767	0.610795	0.688383	0.0710079	0.87006	0.152344	0.174294	0.548192	0.280086	0.832984	0.356709	0.61227	0.291884	0.4291	0.600641	0.751509	0.841482	1	0.55018	0.421077	0.303759	0.533059	0.779077	0.551603	0.253122	0.765172	0.462906	0.668832	0.608795	0.916095
Morococcus_cerebrosus	0.143817	0.965096	0.232982	0.0568682	0.413358	0.038901	0.756807	0.180478	0.135584	0.896089	0.440062	0.362905	0.0837516	0.249547	0.146416	0.990103	0.583778	0.150054	0.437241	0.186001	0.553568	0.0744256	0.016504	0.410689	0.810586	0.262364	0.308872	0.201086	0.143817	0.630273	0.136872	0.904581	0.472592	0.701992	0.0324233	0.74213	0.198766	0.677636	0.842451	0.593941	0.860955	0.00147255	0.50714	0.412694	0.726977	0.94646	0.657513	0.0687691	0.0841753
Megasphaera_micronuciformis	0.804621	0.00768813	0.0318438	0.992483	0.390821	0.82188	0.365803	0.111663	0.0336756	0.0149089	0.395009	0.116806	0.163877	0.0489829	0.863619	0.187182	0.0373827	0.262884	0.0159824	0.857833	0.59076	0.0781488	0.491508	0.843026	0.82188	0.0505085	0.304061	0.544367	0.107321	0.895602	0.149387	0.226589	0.216329	0.277749	0.261842	0.000200666	0.00249663	0.159848	0.00883723	0.0693718	0.656405	0.09262	0.234654	0.0419463	0.308742	0.23574	0.000235152	0.615437	0.168849
Treponema_sp_OMZ_838	0.0467108	0.582058	0.000316584	0.444723	0.977577	0.0490659	0.00257714	0.0449156	0.000304837	0.396295	0.632922	0.735207	0.839007	0.122487	0.509855	0.0186712	0.637684	0.0116508	0.210793	0.0396642	0.000380735	9.32867e-06	0.437943	0.104485	0.0269306	0.873378	0.000590326	0.30617	0.000122868	0.00896202	4.50168e-06	0.145801	4.54144e-08	0.80337	0.445933	0.57547	0.0420098	0.417923	0.909206	0.367712	0.0883702	0.328272	0.608704	0.000304837	0.338287	0.170668	0.109841	0.273384	0.728014
Solobacterium_moorei	0.294545	0.195483	0.22783	0.257256	0.104423	0.264262	0.595533	0.205342	0.0576704	0.0151782	0.276604	0.114043	0.0188542	0.0828486	0.230756	0.021301	0.124241	0.0479214	0.0293928	0.444632	0.547647	0.548671	0.305521	0.654761	0.572572	0.272798	0.592751	0.474204	0.320272	0.424983	0.329929	0.399978	0.517157	0.692911	0.394921	0.0355382	0.0251787	0.267812	0.0562615	0.281028	0.564115	0.92084	0.278682	0.0843334	0.842346	0.000132498	0.00697487	0.963778	0.308427
Prevotella_sp_oral_taxon_376	0.31693	0.388076	0.109838	0.34054	0.178543	0.0044492	0.258586	0.216251	0.00778693	0.43403	0.25424	0.073171	0.505209	0.26697	0.882965	0.0602683	0.123236	0.0044492	0.541138	0.617343	0.0661157	0.0358066	0.200909	0.360505	0.236807	0.311459	0.229833	0.00486468	0.0810878	0.0247455	0.0244124	0.576117	0.0615764	0.837353	0.290909	0.980672	0.0789546	0.236117	0.917282	0.25424	0.670247	0.317694	0.9517	0.0883224	0.311459	0.0956576	0.363105	0.600065	0.0709503
Treponema_lecithinolyticum	0.304448	0.638471	7.90126e-05	0.318787	0.892119	0.0404778	0.0915033	0.0581221	4.32586e-05	0.168459	0.600398	0.168459	0.593646	0.00604073	0.359135	0.00194517	0.136355	0.0290446	0.0164649	0.270298	0.0487294	0.000250544	0.379397	0.329032	0.254988	0.969103	0.0371243	0.150815	0.00604334	0.0848994	0.00120687	0.121361	0.00588678	0.823315	0.130091	0.0787001	0.000547853	0.876638	0.425152	0.93738	0.289143	0.0725527	0.624391	0.000193171	0.922843	0.0387232	0.00347637	0.95341	0.14245
Propionibacterium_acidifaciens	0.780577	0.629348	0.0286232	0.41848	0.799275	0.373454	0.510282	0.110582	0.0225935	0.518135	0.207012	0.146657	0.714426	0.0433333	0.328545	0.0249591	0.116128	0.0925843	0.0245776	0.64416	0.0405652	0.0526434	0.2238	0.122464	0.339674	0.427295	0.194772	0.547602	0.157307	0.267713	0.0603642	0.0885016	0.0960857	0.241438	0.644074	0.116683	0.00175571	0.783255	0.375274	0.938427	0.0769363	0.471683	0.846017	0.0415857	0.478196	0.091795	0.00572649	0.991852	0.173535
Prevotella_salivae	0.735222	0.184928	0.0759339	0.798909	0.799997	0.294538	0.620149	0.00937357	0.0406833	0.187576	0.230448	0.35362	0.230457	0.0193707	0.241902	0.0405363	0.16372	0.0490659	0.000608336	0.947415	0.177099	0.150796	0.102495	0.251433	0.464987	0.130354	0.278192	0.775076	0.14173	0.658194	0.118976	0.0494043	0.239535	0.580357	0.764632	0.0136086	0.000161736	0.271015	0.128606	0.403397	0.264473	0.658194	0.698277	0.0285455	0.728099	0.00138683	0.000212261	0.872682	0.21638
Pseudoramibacter_alactolyticus	0.194808	0.932414	0.0124388	0.27271	0.619307	0.016125	0.040015	0.165561	0.0037979	0.130327	0.970766	0.242124	0.836605	0.158832	0.859748	0.0913027	0.275519	0.0638743	0.374156	0.29036	0.287218	0.00297066	0.662652	0.817746	0.370047	0.38381	0.0951183	0.0784395	0.00673464	0.0595533	0.00762465	0.671544	0.0245323	0.542845	0.0421984	0.516671	0.0529632	0.448306	0.562762	0.816231	0.980672	0.0349155	0.541138	0.0151414	0.942372	0.233309	0.176394	0.697253	0.185457
[truncated: 64 more columns]

## Sheet: network p value in sup-dis
	Corynebacterium_matruchotii	Rothia_aeria	Streptococcus_sanguinis	Neisseria_elongata	Neisseria_sicca	Veillonella_parvula	Pseudopropionibacterium_propionicum	Actinomyces_naeslundii	Actinomyces_johnsonii	Actinomyces_oris	Neisseria_sp_oral_taxon_014	Actinobaculum_sp_oral_taxon_183	Lautropia_mirabilis	Tannerella_sp_oral_taxon_HOT_286	Streptococcus_oralis	Neisseria_flavescens	Haemophilus_parainfluenzae	Neisseria_mucosa	Capnocytophaga_granulosa	Actinomyces_sp_oral_taxon_414	Capnocytophaga_ochracea	Capnocytophaga_sputigena	Bacteroidetes_oral_taxon_274	Selenomonas_noxia	Capnocytophaga_gingivalis	Capnocytophaga_leadbetteri	Campylobacter_showae	Actinomyces_sp_oral_taxon_448	Leptotrichia_wadei	Leptotrichia_hofstadii	Ottowia_sp_oral_taxon_894	Actinomyces_odontolyticus	Streptococcus_cristatus	Prevotella_intermedia	Alloprevotella_tannerae	Porphyromonas_gingivalis	Cardiobacterium_valvarum	Leptotrichia_buccalis	Cardiobacterium_hominis	Corynebacterium_durum	Fusobacterium_nucleatum	Tannerella_forsythia	Treponema_denticola	Campylobacter_gracilis	Streptococcus_gordonii	Treponema_socranskii	Rothia_dentocariosa	Gemella_morbillorum	Porphyromonas_endodontalis
Corynebacterium_matruchotii	0	0.985372	0.0889987	0.730246	0.374709	0.643318	0.889555	0.720008	0.961524	0.135555	0.917787	0.359767	0.576504	0.374709	0.768923	0.423294	0.297864	0.929796	0.265728	0.919442	0.0476165	0.464057	0.773493	0.167857	0.592472	0.988615	1	0.746222	0.251826	0.0889987	0.985372	0.6566	0.135555	0.418164	0.746222	0.387661	0.950434	0.274092	0.784084	0.535531	0.622308	0.713767	0.767277	0.326595	0.87611	0.889338	0.374709	0.423294	0.968539
Rothia_aeria	0.957376	0	0.882104	0.763342	0.954008	0.981172	0.965801	0.528239	0.68029	0.925954	0.984447	0.464057	0.440276	0.909043	0.954008	0.913266	0.601027	0.993188	0.447259	0.90364	0.954008	0.87611	0.75469	0.776604	0.528239	0.0400639	0.329501	0.919442	0.478038	0.94512	0.557709	0.968539	0.929796	0.838354	0.961524	0.707641	0.885297	0.630509	0.39971	0.064045	0.870122	0.889555	0.822511	0.746222	0.854553	0.630509	0.557709	0.854553	0.848601
Streptococcus_sanguinis	0.00237661	0.680785	0	0.889555	0.17112	0.431576	0.859581	0.954008	0.988615	0.0889987	0.94512	0.504631	0.509955	0.730246	0.528239	0.0674032	0.405553	0.810895	0.173444	0.528239	0.167857	0.565599	0.996752	0.0461509	0.919442	0.934927	0.950434	0.533428	0.393498	0.274092	0.882104	0.913266	0.106077	0.630509	0.708431	0.46767	0.94512	0.571247	0.954008	0.557709	0.739883	0.622308	0.773493	0.224	0.954008	0.929662	0.314855	0.274092	0.944157
Neisseria_elongata	0.426176	0.470615	0.70739	0	0.570277	0.528239	0.106077	0.925954	0.638751	0.919442	0.187213	0.297864	0.961524	0.87611	0.713767	0.643318	0.565599	0.402873	0.713767	0.768923	0.274092	0.478038	0.666655	0.691156	0.68029	0.789898	0.87611	0.224	0.720008	0.610102	0.889555	0.0523681	0.431576	0.884634	0.859581	0.950434	0.374709	0.759503	0.274092	0.882104	0.708431	0.405553	0.625862	0.490173	0.542948	0.794648	0.870122	0.87611	0.845469
Neisseria_sicca	0.070749	0.872544	0.0095095	0.215857	0	0.985372	0.882104	0.835334	0.90364	0.251826	0.61995	0.509955	0.542948	0.713767	0.993188	0.616085	0.228884	0.33426	0.724905	0.478038	0.297864	0.447259	0.630509	0.440276	0.6566	0.925954	0.805171	0.245703	0.746222	0.700179	0.940493	0.385735	0.135555	0.854553	0.423294	0.562987	0.985372	0.950434	0.724905	0.796861	0.724905	0.106077	0.411065	0.0787019	0.68029	0.542948	0.713767	0.447259	0.630509
Veillonella_parvula	0.297438	0.943186	0.107609	0.174357	0.957376	0	0.405553	0.805171	0.954008	0.592472	0.407499	0.909043	0.325065	0.925954	0.616085	0.201821	0.950434	0.950434	0.374709	0.796861	0.940493	0.981172	0.504249	0.700179	0.535531	0.90364	0.859581	0.87611	0.557709	0.724905	0.940493	0.713767	0.585793	0.917787	0.796861	0.870056	0.993188	0.812349	0.929796	0.601027	0.796861	0.576504	0.570277	0.965801	0.228884	0.570277	0.870122	0.638751	0.549457
Pseudopropionibacterium_propionicum	0.70739	0.900724	0.641516	0.00332674	0.680785	0.0899131	0	0.730246	0.896607	0.896607	0.218179	0.601027	0.713767	0.841709	0.724905	0.528239	0.509955	0.907474	0.662914	0.643318	0.549457	0.570277	0.228884	0.796861	0.662914	0.835334	0.763342	0.896607	0.988615	0.768923	0.684262	0.258388	0.763342	0.975826	0.684262	0.981172	0.691156	0.784084	0.565599	0.965801	0.828564	0.329501	0.329501	0.828564	0.37936	0.650783	0.841709	0.662914	0.405553
Actinomyces_naeslundii	0.404774	0.174357	0.872544	0.788951	0.590479	0.541124	0.426176	0	0.739883	0.828564	0.817744	0.585793	0.638751	0.576504	0.576504	0.913266	0.601027	0.9294	0.981172	0.848601	0.691156	1	0.542948	0.6566	0.720008	0.411065	0.478038	0.882104	0.724905	0.768923	0.447259	0.925954	0.981172	0.981172	0.812349	0.909043	0.662914	0.885297	0.954008	0.925954	0.954008	0.643318	0.418164	0.730246	0.691156	0.896607	0.885297	0.509955	0.557709
Actinomyces_johnsonii	0.886619	0.344	0.971578	0.288583	0.734304	0.872544	0.72081	0.437084	0	0.631204	0.539788	0.94512	0.965801	0.965801	0.440276	0.75469	0.662914	0.418164	0.859581	0.94512	0.885297	0.713767	0.900558	0.859581	0.542948	0.405553	0.913266	0.835334	0.889555	0.805171	0.672006	0.934927	0.882104	0.64762	0.841709	0.909043	0.724905	0.992052	0.6566	0.557709	0.700179	0.812349	0.611655	0.838354	0.985372	0.859044	0.913266	0.87611	0.884634
Actinomyces_oris	0.00608831	0.788951	0.00237661	0.775195	0.0251671	0.2387	0.72081	0.577975	0.279882	0	0.917787	0.796861	0.570277	0.385735	0.940493	0.149174	0.278577	0.981172	0.173444	0.440276	0.278577	0.353072	0.45674	0.359767	0.650783	0.925954	0.739883	0.889555	0.557709	0.17112	0.961524	0.835334	0.218179	0.461822	0.565599	0.255424	0.713767	0.282704	0.896607	0.739883	0.535531	0.314855	0.274092	0.314855	0.859581	0.691156	0.672006	0.0214663	0.542948
Neisseria_sp_oral_taxon_014	0.768029	0.950211	0.844291	0.0120042	0.266421	0.091494	0.0169538	0.558874	0.183555	0.768029	0	0.746222	0.625862	0.874418	0.90364	0.691156	0.981172	0.310743	0.498222	0.402873	0.689168	0.859581	0.444909	0.9498	0.812349	0.826245	0.939605	0.637547	0.739883	0.944157	0.720008	0.338912	0.953736	0.724905	0.776604	0.812349	0.841709	0.988283	0.996752	0.841709	0.968539	0.26545	0.481784	0.557709	0.387661	0.768923	0.988615	0.655527	0.436294
Actinobaculum_sp_oral_taxon_183	0.0639549	0.127524	0.155675	0.0389926	0.161751	0.747868	0.246625	0.23093	0.844502	0.529068	0.447485	0	0.854553	0.854553	0.889555	0.988615	0.776604	0.641759	0.768923	0.909043	0.149174	0.472009	0.929796	0.39971	0.485	0.447259	0.297864	0.326595	0.859581	0.456777	0.968539	0.374709	0.282704	0.929662	0.638751	0.885297	0.282704	0.954008	0.763342	0.700179	0.739883	0.684262	0.929796	0.557709	0.585793	0.934927	0.258388	0.961524	0.889555
Lautropia_mirabilis	0.223316	0.112376	0.161751	0.886619	0.187574	0.0490045	0.394284	0.288583	0.900724	0.215857	0.27489	0.628609	0	0.805171	0.975826	0.746222	0.325065	0.822812	0.369817	0.805171	0.90364	0.638751	0.944157	0.691156	0.724905	0.464057	0.889555	0.679792	0.329501	0.768923	0.835334	0.965801	0.325065	0.874418	0.796861	0.909043	0.859581	0.712354	0.812349	0.282704	0.822511	0.940493	0.917787	0.767277	0.440276	0.853224	0.965801	0.638751	0.980139
Tannerella_sp_oral_taxon_HOT_286	0.070749	0.747868	0.426176	0.667608	0.394284	0.788951	0.603088	0.223316	0.900724	0.0780333	0.66061	0.628609	0.541124	0	0.724905	0.835334	0.650783	0.975826	0.570277	0.75469	0.542948	0.173444	0.317959	0.610102	0.585793	0.981172	0.720008	1	0.472009	0.39971	0.784084	0.968539	0.592472	0.344683	0.359767	0.364695	0.975826	0.239185	0.950434	0.763342	0.303069	0.440276	0.452758	0.213154	0.925954	0.27933	0.896607	0.631204	0.514178
Streptococcus_oralis	0.482054	0.872544	0.174357	0.394284	0.985787	0.262943	0.415405	0.223316	0.112376	0.830542	0.73395	0.70739	0.929012	0.415405	0	0.478038	0.828564	0.992052	0.720008	0.828564	0.965801	0.981172	0.870122	0.650783	0.447259	0.925954	0.934927	0.896607	0.965801	0.929796	0.909043	0.418164	1	0.841709	0.691156	0.753961	0.896607	0.940493	0.828564	0.724905	0.805171	0.934927	0.789898	0.650783	0.968539	0.968539	0.684262	0.913266	0.981172
Neisseria_flavescens	0.102981	0.7615	0.00127502	0.297438	0.262943	0.0142256	0.174357	0.7615	0.459305	0.00731857	0.362988	0.971578	0.448127	0.590479	0.138342	0	0.796861	0.934927	0.122896	0.672006	0.672006	0.929796	0.838354	0.314855	0.87611	0.985372	0.988615	0.929796	0.713767	0.519169	0.919442	0.746222	0.576504	0.90364	0.981172	0.568666	0.828564	0.712354	0.713767	0.643318	0.981172	0.94512	0.984447	0.561355	0.909043	0.884634	0.75469	0.344683	0.923587
Haemophilus_parainfluenzae	0.0389926	0.246625	0.0899131	0.208554	0.0191181	0.858504	0.161751	0.246625	0.324922	0.0325244	0.943108	0.493622	0.0490045	0.306447	0.577975	0.529068	0	0.985372	0.418164	0.724905	0.374709	0.251826	0.326595	0.708431	0.713767	0.784084	0.768923	0.679792	0.344683	0.405553	0.325065	0.478038	0.119345	0.984447	0.478038	0.730246	0.950434	0.545283	0.768923	0.411065	0.542948	0.258388	0.269785	0.395578	0.87611	0.353795	0.812349	0.418164	0.532841
Neisseria_mucosa	0.800047	0.985588	0.547647	0.086869	0.0535564	0.856538	0.73756	0.793042	0.0998266	0.942391	0.0449094	0.290347	0.566298	0.928018	0.978383	0.814096	0.956779	0	0.620592	0.968539	0.720008	0.940493	0.859581	0.885297	0.875685	0.988615	0.377882	0.0644349	0.965801	0.794972	0.628731	0.224052	0.661269	0.913266	0.939259	0.882743	0.461763	0.645089	0.965801	0.859581	0.645952	0.744002	0.828909	0.464057	0.896607	0.846596	0.965801	1	0.796861
Capnocytophaga_granulosa	0.0286727	0.117283	0.0103404	0.394284	0.415405	0.070749	0.324922	0.943186	0.641516	0.0103404	0.15207	0.482054	0.0672917	0.215857	0.404774	0.00454773	0.0984901	0.26851	0	0.720008	0.585793	0.700179	0.838354	0.287897	0.981172	0.565599	0.423294	0.87611	0.173444	0.278577	0.854553	0.662914	0.504631	0.532841	0.94512	0.282704	0.405553	0.190668	0.965801	0.228884	0.601027	0.934927	0.767277	0.571247	0.672006	0.70535	0.822511	0.369817	0.838354
Actinomyces_sp_oral_taxon_414	0.775195	0.734304	0.174357	0.482054	0.138342	0.529068	0.297438	0.615799	0.844502	0.112376	0.0873491	0.747868	0.541124	0.459305	0.577975	0.334386	0.415405	0.913666	0.404774	0	0.509955	0.478038	0.395578	0.6566	0.592472	0.848601	0.549457	0.954008	0.854553	0.6566	0.934927	0.950434	0.650783	0.655527	0.418164	0.525808	0.495902	0.655527	0.643318	0.925954	0.423294	0.167857	0.17112	0.338912	0.828564	0.274092	0.570277	0.287897	0.0768026
Capnocytophaga_ochracea	0.000620988	0.872544	0.00873032	0.0305541	0.0389926	0.830542	0.194413	0.363675	0.694047	0.0325244	0.358012	0.00731857	0.734304	0.187574	0.900724	0.334386	0.070749	0.403316	0.23093	0.161751	0	0.336821	0.759503	0.122896	0.303069	0.985372	0.913266	0.402873	0.23457	0.0476165	0.925954	0.374709	0.064045	0.509955	0.776604	0.641759	0.885297	0.274092	0.720008	0.789898	0.418164	0.478038	0.625862	0.203186	0.828564	0.750341	0.23457	0.456777	0.809954
Capnocytophaga_sputigena	0.127524	0.667608	0.208554	0.138342	0.117283	0.943186	0.215857	1	0.394284	0.0607365	0.641053	0.13286	0.288583	0.0103404	0.943186	0.802763	0.0251671	0.828197	0.373733	0.138342	0.0546465	0	0.344683	0.447259	0.405553	0.981172	0.889555	0.661269	0.359767	0.211239	0.746222	0.776604	0.13158	0.61995	0.106077	0.796861	0.950434	0.303069	0.730246	0.965801	0.0400639	0.18792	0.158078	0.26545	0.950434	0.173444	0.812349	0.504631	0.374709
Bacteroidetes_oral_taxon_274	0.487209	0.458671	0.992883	0.328938	0.279182	0.155048	0.0189017	0.186914	0.727186	0.121755	0.114913	0.802496	0.837296	0.0472915	0.654068	0.596258	0.0499924	0.63633	0.596258	0.0833355	0.464313	0.0572248	0	0.884634	0.570277	0.68369	0.213154	0.742929	0.913266	0.767277	0.833232	0.789898	0.822511	0.508912	0.237874	0.314855	0.61995	0.508626	0.985372	0.900558	0.426418	0.0768026	0.0119736	0.560942	0.567872	0.0891954	0.954008	0.351577	0.0146695
Selenomonas_noxia	0.00873032	0.493622	0.000530223	0.363675	0.112376	0.373733	0.529068	0.315608	0.641516	0.0639549	0.851296	0.0858235	0.363675	0.254706	0.306447	0.0463459	0.383937	0.689946	0.0367413	0.315608	0.00454773	0.117283	0.686995	0	0.720008	0.925954	0.90364	0.461925	0.218179	0.13158	0.940493	0.934927	0.218179	0.379089	0.848601	0.525808	0.954008	0.338912	0.713767	0.638751	0.39971	0.828564	0.917787	0.245525	0.940493	0.889338	0.464057	0.672006	0.939605
Capnocytophaga_gingivalis	0.2387	0.174357	0.775195	0.344	0.315608	0.180889	0.324922	0.404774	0.187574	0.306447	0.55274	0.143971	0.415405	0.23093	0.117283	0.667608	0.394284	0.663191	0.943186	0.2387	0.0413423	0.0899131	0.215177	0.404774	0	0.464057	0.940493	0.929796	0.724905	0.309625	0.684262	0.631204	0.616085	0.64762	0.724905	0.730246	0.776604	0.478038	0.919442	0.535531	0.17112	0.485	0.418164	0.662914	0.822511	0.45674	0.68029	0.913266	0.565599
Capnocytophaga_leadbetteri	0.971578	0.000380208	0.816628	0.517131	0.788951	0.734304	0.590479	0.0941347	0.0899131	0.788951	0.571227	0.117283	0.127524	0.943186	0.788951	0.957376	0.505315	0.971179	0.208554	0.615799	0.957376	0.943186	0.348172	0.788951	0.127524	0	0.149174	0.929796	0.557709	0.950434	0.835334	0.913266	0.965801	0.585793	0.954008	0.713767	0.708431	0.545283	0.456777	0.18792	0.94512	0.981172	0.826245	0.968539	0.796861	0.817744	0.90364	0.576504	0.70535
Campylobacter_showae	1	0.0517706	0.858504	0.667608	0.541124	0.641516	0.470615	0.138342	0.7615	0.437084	0.82334	0.0389926	0.70739	0.404774	0.816628	0.971578	0.482054	0.0732766	0.102981	0.194413	0.7615	0.70739	0.0157414	0.734304	0.830542	0.00731857	0	0.23457	0.784084	0.889555	0.828564	0.549457	0.812349	0.407499	0.784084	0.30365	0.201821	0.382093	0.919442	0.576504	0.672006	0.789898	0.374709	0.980139	0.993188	0.402873	0.934927	0.464057	0.195604
Actinomyces_sp_oral_taxon_448	0.445546	0.773979	0.178265	0.018258	0.0241469	0.665862	0.719319	0.679102	0.588393	0.705834	0.28507	0.0502247	0.341215	1	0.719319	0.80169	0.341215	0.00114622	0.665862	0.871844	0.0878802	0.322119	0.439344	0.125176	0.80169	0.80169	0.0210497	1.89151e-87	0.661269	0.789898	0.981172	0.17112	0.218179	0.80017	0.993188	0.689228	0.326595	0.929662	0.762137	0.828564	0.954008	0.679792	0.939605	0.329501	0.975826	0.968539	0.925954	1	0.722091
Leptotrichia_wadei	0.0251671	0.138342	0.0818642	0.404774	0.448127	0.201406	0.971578	0.415405	0.70739	0.201406	0.436434	0.641516	0.0517706	0.13286	0.900724	0.394284	0.0576344	0.899338	0.0103404	0.628609	0.020516	0.0639549	0.754348	0.0165367	0.415405	0.201406	0.505315	0.322119	0	0.106077	0.961524	0.919442	0.173444	0.625862	0.954008	0.812349	0.885297	0.0787019	0.464057	0.251826	0.303069	0.940493	0.889338	0.426418	0.393498	0.571247	0.720008	0.730246	0.939605
Leptotrichia_hofstadii	0.00237661	0.844502	0.0305541	0.254706	0.373733	0.415405	0.482054	0.482054	0.541124	0.0095095	0.837296	0.122332	0.482054	0.0858235	0.802763	0.167978	0.0899131	0.523193	0.0325244	0.315608	0.000620988	0.0153485	0.475697	0.00553612	0.0437926	0.858504	0.70739	0.514764	0.00332674	0	0.988615	0.768923	0.135555	0.418164	0.841709	0.641759	0.954008	0.0214663	0.549457	0.796861	0.173444	0.724905	0.571247	0.490173	0.909043	0.744002	0.456777	0.385735	0.845469
Ottowia_sp_oral_taxon_894	0.957376	0.201406	0.680785	0.70739	0.830542	0.830542	0.353764	0.117283	0.334386	0.886619	0.404106	0.914856	0.590479	0.505315	0.747868	0.775195	0.0490045	0.277126	0.628609	0.816628	0.788951	0.448127	0.583689	0.830542	0.353764	0.590479	0.577975	0.942872	0.886619	0.971578	0	0.993188	0.812349	0.485	0.684262	0.812349	0.812349	0.884634	0.68029	0.691156	0.988615	0.784084	0.718984	0.973675	0.768923	0.809954	0.965801	0.934927	0.884634
Actinomyces_odontolyticus	0.315608	0.914856	0.7615	0.000723608	0.0780333	0.394284	0.0268778	0.788951	0.816628	0.590479	0.0557223	0.070749	0.900724	0.914856	0.0984901	0.448127	0.138342	0.0182971	0.324922	0.858504	0.070749	0.493622	0.516543	0.816628	0.279882	0.7615	0.194413	0.00976392	0.775195	0.482054	0.985787	0	0.456777	0.885297	0.950434	0.896607	0.369817	0.988615	0.616085	0.925954	0.981172	0.495902	0.805171	0.610024	0.478038	0.988615	0.988615	0.913266	0.954008
Streptococcus_cristatus	0.00608831	0.802763	0.00332674	0.107609	0.00608831	0.23093	0.470615	0.943186	0.680785	0.0165367	0.865336	0.0345861	0.0490045	0.2387	1	0.223316	0.00410771	0.322575	0.155675	0.306447	0.00111365	0.00553612	0.565036	0.0165367	0.262943	0.900724	0.553295	0.0169706	0.0103404	0.00608831	0.553295	0.122332	0	0.841709	0.528239	0.929796	0.859581	0.447259	0.784084	0.684262	0.411065	0.411065	0.570277	0.222095	0.889555	0.680173	0.405553	0.374709	0.841709
Prevotella_intermedia	0.100185	0.596258	0.279182	0.686995	0.628132	0.768029	0.928914	0.943108	0.301223	0.124328	0.41408	0.795574	0.66061	0.0572248	0.602582	0.73395	0.950211	0.75792	0.176953	0.310309	0.161117	0.266421	0.158954	0.0738637	0.301223	0.230242	0.091494	0.532205	0.27489	0.0979614	0.14336	0.693645	0.602582	0	0.643318	0.0787019	0.553269	0.19539	0.870122	0.894709	0.332126	0.744002	0.540376	0.650388	0.913266	0.661269	0.718984	0.466805	0.533428
Alloprevotella_tannerae	0.448127	0.886619	0.383937	0.641516	0.102981	0.529068	0.353764	0.553295	0.603088	0.208554	0.493014	0.288583	0.529068	0.0639549	0.363675	0.943186	0.138342	0.82114	0.844502	0.0984901	0.493622	0.00332674	0.0217525	0.615799	0.415405	0.872544	0.505315	0.985708	0.872544	0.603088	0.353764	0.858504	0.174357	0.296738	0	0.650388	0.913266	0.882104	0.822511	0.848601	0.329501	0.127163	0.130636	0.423294	0.784084	0.18008	0.730246	0.557709	0.17112
Porphyromonas_gingivalis	0.0799169	0.381209	0.130477	0.857728	0.205843	0.652711	0.942872	0.746513	0.746513	0.025816	0.550504	0.692427	0.746513	0.0655206	0.456754	0.213128	0.423537	0.681553	0.0354641	0.171759	0.294625	0.526744	0.0458196	0.171759	0.423537	0.391576	0.0423819	0.35815	0.551061	0.294625	0.551061	0.719319	0.80169	0.0018784	0.303636	1.89151e-87	0.382787	0.405553	0.841709	0.650388	0.614439	0.481784	0.385735	0.423294	0.607023	0.485	0.934927	0.396163	0.39971
Cardiobacterium_valvarum	0.858504	0.694047	0.844502	0.070749	0.957376	0.985787	0.363675	0.324922	0.415405	0.394284	0.602582	0.0345861	0.641516	0.929012	0.72081	0.577975	0.858504	0.124241	0.0899131	0.149749	0.694047	0.858504	0.266421	0.872544	0.493622	0.383937	0.0142256	0.0502247	0.694047	0.872544	0.553295	0.0672917	0.641516	0.197222	0.7615	0.0761295	0	0.660317	0.418164	0.985372	0.650783	0.919442	0.589015	0.929662	0.746222	0.532841	0.919442	0.616085	0.338912
Leptotrichia_buccalis	0.0312348	0.279182	0.218885	0.464313	0.858311	0.55274	0.504716	0.693645	0.978652	0.0342766	0.960818	0.87237	0.388416	0.0225125	0.830312	0.388416	0.190311	0.298658	0.0124922	0.310309	0.0312348	0.0409998	0.157434	0.0557223	0.137739	0.190311	0.0756948	0.794464	0.00194281	0.000126645	0.686995	0.971539	0.116715	0.0130807	0.680367	0.0894452	0.319548	0	0.509955	0.580324	0.143005	0.794648	0.498222	0.596068	0.744002	0.532629	0.796861	0.379089	0.611655
Cardiobacterium_hominis	0.505315	0.0858235	0.872544	0.0305541	0.415405	0.802763	0.208554	0.872544	0.315608	0.72081	0.992883	0.470615	0.553295	0.858504	0.577975	0.394284	0.482054	0.892184	0.900724	0.297438	0.404774	0.426176	0.957318	0.394284	0.775195	0.122332	0.775195	0.468097	0.127524	0.194413	0.344	0.262943	0.505315	0.654068	0.56558	0.601055	0.0984901	0.161117	0	0.528239	0.789898	0.835334	0.940493	0.940493	0.993188	0.913266	0.950434	0.909043	0.720008
Corynebacterium_durum	0.180889	0.00111365	0.201406	0.680785	0.529068	0.246625	0.900724	0.788951	0.201406	0.437084	0.602582	0.373733	0.0345861	0.470615	0.415405	0.297438	0.0941347	0.636799	0.0191181	0.788951	0.517131	0.900724	0.727186	0.288583	0.180889	0.0121662	0.223316	0.575839	0.0251671	0.529068	0.363675	0.788951	0.353764	0.713712	0.615799	0.303636	0.957376	0.226417	0.174357	0	0.940493	0.993188	0.953736	0.567872	0.789898	0.845469	0.835334	0.805171	0.944157
Fusobacterium_nucleatum	0.271335	0.654517	0.437084	0.383937	0.415405	0.529068	0.577975	0.872544	0.373733	0.180889	0.907661	0.437084	0.56558	0.0413423	0.541124	0.943186	0.187574	0.299358	0.246625	0.102981	0.0984901	0.000380208	0.104734	0.0858235	0.0095095	0.844502	0.334386	0.871844	0.0413423	0.0103404	0.971578	0.943186	0.0941347	0.0528019	0.0517706	0.260142	0.306447	0.00688271	0.517131	0.830542	0	0.423294	0.224	0.508626	0.841709	0.132264	0.796861	0.708431	0.338912
Tannerella_forsythia	0.394284	0.70739	0.271335	0.0899131	0.00332674	0.223316	0.0517706	0.297438	0.553295	0.0463459	0.0283954	0.353764	0.830542	0.112376	0.816628	0.844502	0.0268778	0.441605	0.816628	0.00873032	0.138342	0.0121662	0.00171706	0.577975	0.143971	0.943186	0.517131	0.341215	0.830542	0.415405	0.505315	0.149749	0.0941347	0.441943	0.00502324	0.141521	0.775195	0.522501	0.590479	0.985787	0.102981	0	0.0146695	0.143005	0.447259	0.127163	0.925954	0.336821	0.0787019
Treponema_denticola	0.475697	0.565036	0.487209	0.27489	0.0936162	0.215177	0.0513834	0.0979614	0.258109	0.0302662	0.141332	0.802496	0.768029	0.119217	0.516543	0.950211	0.0293199	0.578344	0.475697	0.00977675	0.27489	0.00787811	3.53203e-05	0.768029	0.0979614	0.571227	0.0720638	0.822375	0.700314	0.218885	0.39884	0.540557	0.215177	0.184572	0.00544079	0.0775312	0.234106	0.151447	0.830312	0.865336	0.0182347	6.33114e-05	0	0.475619	0.580324	0.0891954	0.909043	0.222095	0.0119736
Campylobacter_gracilis	0.0499924	0.447485	0.0182347	0.146226	0.00182721	0.900588	0.577444	0.425519	0.596258	0.0459811	0.201835	0.200735	0.475697	0.0157414	0.305747	0.204287	0.0833355	0.126297	0.218885	0.0557223	0.0145952	0.0283954	0.203615	0.0240913	0.324224	0.907661	0.936009	0.0512396	0.104734	0.146226	0.921824	0.254011	0.0175856	0.30278	0.102442	0.102562	0.795574	0.241259	0.830312	0.211508	0.158063	0.00688271	0.134386	0	0.894709	0.299056	0.885297	0.565599	0.567872
Streptococcus_gordonii	0.667608	0.628609	0.872544	0.187574	0.344	0.0191181	0.0743289	0.363675	0.957376	0.641516	0.0794514	0.23093	0.112376	0.788951	0.914856	0.747868	0.667608	0.717038	0.334386	0.577975	0.577975	0.858504	0.211508	0.830542	0.56558	0.529068	0.985787	0.928619	0.0818642	0.747868	0.482054	0.138342	0.70739	0.76118	0.505315	0.251913	0.448127	0.441943	0.985787	0.517131	0.603088	0.117283	0.226417	0.713712	0	0.996752	0.885297	0.882104	0.767277
Treponema_socranskii	0.700314	0.279182	0.795574	0.522501	0.186914	0.215177	0.305747	0.720439	0.63458	0.362988	0.477943	0.816379	0.621707	0.0332397	0.91474	0.686995	0.0619046	0.610298	0.378136	0.0312348	0.453061	0.0101948	0.00240956	0.700314	0.121755	0.558874	0.0873491	0.907151	0.218885	0.441943	0.546634	0.971539	0.343307	0.321183	0.0110716	0.143763	0.176953	0.176303	0.76118	0.608932	0.00570865	0.00518269	0.00240956	0.0394827	0.992883	0	0.929796	0.75469	0.0477249
Rothia_dentocariosa	0.070749	0.201406	0.0463459	0.654517	0.394284	0.654517	0.603088	0.694047	0.7615	0.334386	0.971539	0.0268778	0.900724	0.72081	0.353764	0.459305	0.553295	0.892184	0.56558	0.215857	0.020516	0.553295	0.87237	0.127524	0.344	0.734304	0.816628	0.787806	0.404774	0.122332	0.900724	0.971578	0.0899131	0.39884	0.426176	0.815628	0.775195	0.52849	0.858504	0.590479	0.529068	0.788951	0.747531	0.693645	0.694047	0.802496	0	0.585793	0.87611
Gemella_morbillorum	0.102981	0.628609	0.0305541	0.667608	0.117283	0.288583	0.324922	0.161751	0.667608	0.000119103	0.310309	0.886619	0.288583	0.279882	0.7615	0.0576344	0.0984901	1	0.0672917	0.0367413	0.122332	0.155675	0.0603156	0.334386	0.7615	0.223316	0.127524	1	0.426176	0.0780333	0.816628	0.7615	0.070749	0.129583	0.201406	0.0838332	0.262943	0.0738637	0.747868	0.541124	0.383937	0.0546465	0.0175856	0.207878	0.680785	0.458671	0.23093	0	0.324576
Porphyromonas_endodontalis	0.907661	0.615307	0.837296	0.608932	0.279182	0.193747	0.089405	0.200735	0.686995	0.186914	0.11006	0.707003	0.936009	0.164208	0.943108	0.781772	0.176953	0.528684	0.596258	0.00171706	0.546634	0.0702948	5.99199e-05	0.82334	0.207878	0.378136	0.0135129	0.40673	0.82334	0.608932	0.686995	0.87237	0.602582	0.177937	0.00937181	0.0853427	0.0557223	0.257412	0.404106	0.837296	0.0557223	0.00194281	3.53203e-05	0.210831	0.475697	0.000629812	0.667174	0.0486285	0
Prevotella_nigrescens	0.404774	0.628609	0.0780333	0.7615	0.541124	0.262943	0.929012	0.914856	0.7615	0.0517706	0.971539	0.654517	0.70739	0.107609	0.0191181	0.0268778	0.628609	0.560052	0.194413	0.167978	0.70739	0.0984901	0.475697	0.208554	0.470615	0.775195	0.517131	0.857728	0.858504	0.373733	0.306447	0.279882	0.373733	0.420114	0.0437926	0.294625	0.830542	0.453061	0.830542	0.7615	0.482054	0.2387	0.226417	0.170504	0.844502	0.534509	0.70739	0.0546465	0.358012
Prevotella_micans	0.249952	0.161117	0.218885	0.795574	0.167337	0.943108	0.720439	0.747531	0.936009	0.0459811	0.549124	0.693645	0.487209	0.000756523	0.39361	0.258109	0.134984	0.813844	0.0422067	0.0312348	0.266421	0.0217525	0.0193668	0.211508	0.37305	0.409407	0.0873491	0.992844	0.095772	0.170504	0.964427	0.76118	0.254011	0.130328	0.0702948	0.0200991	0.258109	0.0350236	0.720439	0.183555	0.0332397	0.0210117	0.0238416	0.00214159	0.754348	0.000733865	0.654068	0.126938	0.0167531
Porphyromonas_sp_oral_taxon_278	0.0174502	0.579722	0.0721377	0.685676	0.517094	0.154951	0.685676	0.481031	0.956156	0.00911637	0.94148	0.658594	0.0495256	0.180849	0.94156	0.292063	0.174133	0.667726	0.0391695	0.618688	0.0837406	0.10584	0.273505	0.115691	0.658594	0.131591	0.180849	0.897329	0.0553792	0.00834118	0.797215	0.956156	0.0467714	0.0116145	0.369938	0.158645	0.401721	0.00372485	0.32007	0.38038	0.126139	0.605591	0.2013	0.592085	0.605591	0.768597	0.154951	0.00340541	0.401051
Prevotella_saccharolytica	0.0115307	0.111818	0.0472915	0.67376	0.314909	0.516543	0.73395	0.540557	0.571227	0.00260909	0.68991	0.886464	0.104734	0.091494	0.76118	0.134984	0.0210117	0.298658	0.00028055	0.301223	0.0528019	0.0702948	0.0996523	0.044697	0.270636	0.134984	0.044697	0.808393	0.00627465	0.00132728	0.713712	0.91474	0.0668486	0.0285766	0.540557	0.0161569	0.146226	7.65449e-05	0.314909	0.0720638	0.0257505	0.292291	0.0614796	0.196554	0.82334	0.151447	0.55274	0.0202898	0.210831
Prevotella_denticola	0.0475037	0.391576	0.00751593	0.502908	0.22817	0.294625	0.243841	0.184926	0.391576	0.391576	0.502307	0.11014	0.294625	0.423537	0.130477	0.096374	0.626687	0.450292	0.135925	1	0.0799169	0.331591	0.231341	2.6894e-05	0.914386	0.928619	0.312801	0.0671409	0.0590551	0.120021	0.914386	0.900177	0.0761295	0.360227	0.84365	0.500493	0.303636	0.385697	0.28577	0.165407	0.423537	0.928619	0.508225	0.057103	0.719319	0.892936	0.412742	0.95714	0.231341
Aggregatibacter_segnis	0.0463459	0.957376	0.0325244	0.844502	0.482054	0.315608	0.641516	0.844502	0.459305	0.0103404	0.388416	0.577975	0.788951	0.117283	0.167978	0.0858235	0.694047	0.807065	0.0639549	0.0389926	0.0437926	0.262943	0.249952	0.0743289	0.577975	0.288583	0.13286	0.679102	0.223316	0.0325244	0.404774	0.615799	0.201406	0.00446458	0.315608	0.0333528	0.254706	0.0157414	0.858504	0.680785	0.2387	0.353764	0.190311	0.190311	0.985787	0.596258	0.0463459	0.00127502	0.129583
Actinomyces_massiliensis	0.493622	0.187574	0.788951	0.102981	0.529068	0.2387	0.0639549	0.180889	0.415405	0.985787	0.102442	0.0103404	0.187574	0.246625	0.415405	0.363675	0.886619	0.656558	0.306447	0.0984901	0.0639549	0.0899131	0.33369	0.517131	0.0858235	0.404774	0.70739	0.538844	0.734304	0.383937	0.747868	0.517131	0.306447	0.458671	0.0576344	0.95714	0.482054	0.654068	0.985787	0.215857	0.161751	0.143971	0.296738	0.17371	0.482054	0.207878	0.0546465	0.858504	0.161117
Eubacterium_nodatum	0.547647	0.751332	0.272798	0.201733	0.00650633	0.177586	0.0998266	0.194636	0.34185	0.0439839	0.0503	0.487441	0.928018	0.239614	0.828197	0.636799	0.0506829	0.668832	0.779077	0.0059171	0.260054	0.0427249	0.00409265	0.656558	0.184287	0.913666	0.481594	0.53921	0.828197	0.553835	0.377051	0.264262	0.212678	0.55018	0.0105903	0.109355	0.63026	0.716663	0.408679	0.828197	0.171041	2.77239e-08	7.67363e-05	0.0224035	0.0535564	0.013336	0.849437	0.0580817	0.00279249
Leptotrichia_sp_oral_taxon_498	0.201733	0.155363	0.106774	0.39799	0.447216	0.24767	0.744437	0.106774	0.24767	0.255886	0.679453	0.703452	0.452861	0.025084	0.223982	0.161518	0.717038	0.429427	0.0953699	0.277126	0.0931934	0.126882	0.97114	0.00932404	0.835266	0.34185	0.828197	0.162097	0.00973259	0.0696837	0.452861	0.978383	0.132277	0.204668	0.835266	0.364049	0.800047	0.0343191	0.441605	0.0931934	0.161518	0.578875	0.884881	0.00610322	0.184287	0.303223	0.913666	0.481594	0.870594
Prevotella_melaninogenica	0.180889	0.70739	0.00608831	0.957376	0.517131	0.0389926	0.297438	0.324922	0.654517	0.167978	0.608932	0.271335	0.383937	0.383937	0.0325244	0.0177925	0.943186	0.971179	0.0858235	0.2387	0.149749	0.174357	0.37305	0.0016525	0.747868	0.694047	0.802763	0.341215	0.0899131	0.0743289	0.985787	0.306447	0.0672917	0.296738	0.437084	0.719319	0.886619	0.207878	0.802763	0.577975	0.271335	0.985787	0.91474	0.149129	0.215857	0.985767	0.117283	0.23093	0.844291
Actinomyces_sp_oral_taxon_170	0.942872	0.692427	0.97142	0.00380289	0.28577	0.35099	0.0761295	1	0.0655206	0.914386	4.42869e-05	0.268528	0.73288	0.35099	1	0.370988	0.885995	0.00638286	0.165407	0.35099	0.322119	0.360915	0.360227	0.719319	0.871844	0.491176	0.705834	0.0514891	0.871844	1	0.331591	0.0448902	0.526744	0.40673	0.479572	0.885367	0.159208	0.914269	0.491176	0.942872	0.787806	0.0920599	0.412078	0.10029	0.381209	0.613327	0.760213	0.551061	0.444902
Peptostreptococcus_stomatis	0.475697	0.816379	0.197222	0.498849	0.245932	0.76118	0.262246	0.254011	0.978652	0.0364209	0.0780229	0.802496	0.936009	0.368001	0.858311	0.510614	0.475697	0.813844	0.348172	0.000472632	0.15207	0.121755	0.0350236	0.33848	0.270636	0.249952	0.0619046	0.766776	0.596258	0.164208	0.713712	0.858311	0.270636	0.0197137	0.0775573	0.0702317	0.0720638	0.090982	0.589961	0.700314	0.0651708	0.0312348	0.00416393	0.257412	0.63458	0.123748	0.116715	0.00124167	0.00147455
Filifactor_alocis	0.266421	0.87237	0.218885	0.100185	0.0322258	0.296738	0.0322258	0.343307	0.420114	0.0175856	0.038904	0.193747	0.907661	0.146226	0.680367	0.768029	0.0720638	0.920731	0.713712	0.00194281	0.044697	0.00544079	0.00337251	0.388416	0.0342766	0.978652	0.388416	0.619754	0.686995	0.095772	0.740732	0.270636	0.0668486	0.165129	0.00787811	0.149575	0.534509	0.176303	0.747531	0.510614	0.0225125	2.83266e-05	1.00528e-05	0.0524106	0.164208	0.0238416	0.245932	0.0101948	0.000982445
Eikenella_corrodens	0.493622	0.788951	0.802763	0.00454773	0.788951	0.394284	0.194413	0.246625	0.0286727	0.72081	0.0364209	0.167978	0.615799	0.353764	0.70739	0.271335	0.70739	0.0305391	0.288583	0.615799	0.161751	0.775195	0.950211	0.437084	0.577975	0.747868	0.404774	0.0799169	0.603088	0.553295	0.138342	0.0165367	0.70739	0.343307	0.529068	0.914386	0.0463459	0.522501	0.070749	0.667608	0.914856	0.788951	0.700314	0.283513	0.482054	0.768029	0.694047	0.628609	0.522501
Selenomonas_sputigena	0.176953	0.254011	0.104734	0.218885	0.107061	0.957318	0.928914	0.37305	0.795574	0.132265	0.466518	0.425519	0.475697	0.0115307	0.707003	0.43096	0.292291	0.676102	0.140531	0.0557223	0.0375289	0.00493412	0.30961	0.00518269	0.121755	0.608932	0.66061	0.180922	0.0157414	0.0293199	0.608932	0.774893	0.0513834	0.065567	0.167337	0.138101	0.700314	0.0207822	0.641053	0.409407	0.00151236	0.0720638	0.128994	0.000982445	0.534509	0.0144129	0.858311	0.39361	0.196554
Capnocytophaga_sp_oral_taxon_332	0.34185	0.00439227	0.441605	0.800047	0.863649	0.327336	0.779077	0.683225	0.87077	0.346765	0.278604	0.264262	0.149363	0.53536	0.863649	0.313171	0.0535564	0.299132	0.00681728	0.87077	0.517156	0.487441	0.55328	0.424983	0.717038	0.0391039	0.0828211	0.905983	0.00650633	0.121636	0.143516	0.935202	0.356709	0.974746	0.517156	0.608795	0.566298	0.0292922	0.0910513	0.00136505	0.464254	0.928018	0.682809	0.591045	0.277126	0.37637	0.623747	0.447216	0.835042
Actinomyces_sp_oral_taxon_897	0.795574	0.193747	0.270636	0.971539	0.279182	0.900588	0.436434	0.104734	0.14336	0.0342766	0.754019	0.481437	0.608932	0.319548	0.87237	0.200735	0.0542481	0.192222	0.0775573	0.00362936	0.680367	0.0542481	0.0170645	0.667174	0.621707	0.33848	0.0266111	0.544375	0.516543	0.314909	0.0936162	0.522501	0.343307	0.598908	0.0513834	0.158577	0.091494	0.198305	0.596258	0.615307	0.085326	0.0145952	0.000820445	0.216346	0.809431	0.010697	0.907661	0.0175856	0.00207838
Anaeroglobus_geminatus	0.547647	0.332135	0.124241	0.49332	0.0259389	0.849437	0.835266	0.828197	0.327336	0.0889432	0.58786	0.636799	0.424983	0.0732766	0.751332	0.313171	0.0808469	0.930652	0.231718	0.0110401	0.264262	0.00188296	0.137218	0.116537	0.255886	0.949583	0.663191	0.26999	0.216406	0.22783	0.430488	0.956779	0.0580817	0.562626	0.0135095	0.296545	0.553835	0.298658	0.636799	0.72386	0.00973259	0.00337026	0.013336	0.00312535	0.849437	0.00161962	0.971179	0.243622	0.0399476
Aggregatibacter_sp_oral_taxon_458	0.170504	0.628132	0.0422067	0.943108	0.713712	0.0979614	0.992883	0.667174	0.358012	0.183555	0.844079	0.234106	0.641053	0.522501	0.0240913	0.15207	0.964427	0.98196	0.324224	0.183555	0.161117	0.358012	0.939475	0.114249	0.73395	0.55274	0.713712	0.971381	0.388416	0.190311	0.816379	0.348172	0.158063	0.149974	0.226417	0.639186	0.830312	0.307324	0.87237	0.957318	0.583689	0.87237	0.778033	0.489497	0.589961	0.8057	0.00469483	0.044697	0.567587
Lachnoanaerobaculum_saburreum	0.0833355	0.571227	0.0603156	0.164208	0.249952	0.15207	0.91474	0.14336	0.851296	0.15207	0.889842	0.146226	0.27489	0.0756948	0.774893	0.230242	0.292291	0.402647	0.193747	0.39361	0.0110716	0.0169538	0.847585	0.00570865	0.33369	0.837296	0.498849	0.0223191	0.00194281	0.00446458	0.693645	0.409407	0.0029205	0.504117	0.700314	0.957081	0.453061	0.0295067	0.279182	0.348172	0.0587558	0.493014	0.757437	0.0183535	0.140531	0.449628	0.534509	0.39361	0.918169
Prevotella_loescheii	0.950211	0.137739	0.936009	0.258109	0.971539	0.279182	0.089405	0.121755	0.795574	0.76118	0.605252	0.602582	0.879413	0.420114	0.222632	0.727186	0.140531	0.317155	0.420114	0.100185	0.39884	0.693645	0.203615	0.964427	0.447485	0.095772	0.0499924	0.73934	0.27489	0.348172	0.170504	0.667174	0.654068	0.918169	0.816379	0.766776	0.197222	0.218203	0.33369	0.441943	0.319548	0.43096	0.139925	0.921717	0.727186	0.225732	0.469989	0.383258	0.113687
Fretibacterium_fastidiosum	0.929012	0.262943	0.858504	0.394284	0.112376	0.174357	0.180889	0.174357	0.628609	0.254706	0.17371	0.747868	0.482054	0.0780333	0.734304	0.590479	0.0672917	0.892184	0.641516	0.0268778	0.667608	0.0131656	0.000191546	0.985787	0.271335	0.363675	0.0672917	0.95714	0.603088	0.70739	0.517131	0.816628	0.383937	0.258109	0.00237661	0.130477	0.201406	0.33848	0.70739	0.816628	0.0219886	0.000380208	6.33114e-05	0.0794514	0.641516	7.587e-06	0.70739	0.180889	3.75734e-05
Selenomonas_sp_FOBRC6	0.788951	0.070749	0.0858235	0.161751	0.603088	0.0899131	0.0672917	0.929012	0.694047	0.194413	0.258109	0.174357	0.288583	0.541124	0.102981	0.00187136	0.680785	0.572572	0.00668178	0.353764	0.747868	0.830542	0.774893	0.194413	0.208554	0.383937	0.383937	0.900177	0.383937	0.7615	0.426176	0.0899131	0.7615	0.928914	0.914856	0.251913	0.334386	0.577444	0.517131	0.0780333	0.900724	0.900724	0.928914	0.238009	0.315608	0.577444	0.505315	0.373733	0.91474
Treponema_maltophilum	0.950211	0.262246	0.992883	0.66061	0.343307	0.137739	0.353073	0.747531	0.978652	0.589961	0.345042	0.52849	0.907661	0.0794514	0.971539	0.558874	0.211508	0.603854	0.441943	0.0182347	0.596258	0.0813774	0.0037521	0.865336	0.17371	0.378136	0.0312348	0.619754	0.319548	0.686995	0.837296	0.73395	0.707003	0.223835	0.043439	0.0936814	0.0685565	0.218203	0.602582	0.621707	0.0210117	0.0195866	0.00884723	0.0828447	0.992883	1.65631e-07	0.844291	0.540557	0.000269836
Kingella_denitrificans	0.0195866	0.693645	0.00382576	0.211508	0.00937181	0.628132	0.222632	0.540557	0.39884	0.00937181	0.798762	0.161117	0.33848	0.686995	0.957318	0.114249	0.000555759	0.849232	0.0756948	0.0557223	0.00344085	0.0775573	0.265723	0.091494	0.238009	0.82334	0.795574	0.216149	0.0720638	0.0225125	0.146226	0.200735	0.000814681	0.896913	0.296738	0.450493	0.740732	0.196554	0.900588	0.319548	0.249952	0.0422067	0.0716056	0.0524106	0.558874	0.249257	0.043439	0.0266111	0.225732
Eubacterium_brachy	0.251913	0.985708	0.072469	0.0689334	0.0210497	0.303636	0.35099	0.639651	0.815628	0.105413	0.102562	0.0838332	0.97142	0.639651	0.601055	0.705834	0.268528	0.570414	0.639651	0.00568656	0.00976392	0.0530554	0.276372	0.0313347	0.0225589	0.97142	0.914386	0.182288	0.360915	0.0655206	0.80169	0.294625	0.0448902	0.0980531	0.147266	0.217831	0.502908	0.227484	0.97142	0.563394	0.0157524	0.0169706	0.0272979	0.0618025	0.35099	0.140913	0.072469	0.135925	0.083341
Eubacterium_infirmum	0.423537	0.900177	0.147266	0.538844	0.28577	0.402087	0.191742	0.760213	0.381209	0.0502247	0.575305	0.491176	0.665862	0.251913	0.601055	0.235927	0.0878802	0.661425	0.268528	0.00516009	0.130477	0.011524	0.152537	0.445546	0.445546	0.705834	0.412742	0.67741	0.191742	0.0761295	0.294625	0.97142	0.0275687	0.892936	0.0622285	0.942556	0.601055	0.14665	0.773979	0.97142	0.100824	0.0502247	0.0310425	0.135325	0.588393	0.0958502	0.171759	0.0124891	0.0310425
Streptococcus_mitis	0.950211	0.992883	0.680367	0.809431	0.436434	0.686995	1	0.971539	0.0332397	0.781772	0.342614	0.583689	0.234106	0.589961	0.085326	0.816379	0.0794514	0.963928	0.740732	0.740732	0.900588	0.328938	0.592591	0.436434	0.319548	0.425519	0.647549	0.520154	0.368001	0.816379	0.577444	0.458671	0.33369	0.104192	0.858311	0.380529	0.740732	0.911078	0.615307	0.754348	0.498849	0.510614	0.580035	0.65689	0.215177	0.187947	0.249952	0.740732	0.778033
Bacteroidetes_bacterium_oral_taxon_272	0.487209	0.0513834	0.950211	0.453061	0.296738	0.362988	0.200735	0.00598652	0.992883	0.641053	0.243244	0.343307	0.301223	0.907661	0.844291	0.583689	0.100185	0.97114	0.740732	0.0499924	0.809431	0.215177	0.0180246	0.63458	0.720439	0.0353369	0.0332397	0.96423	0.809431	0.686995	0.114249	0.971539	0.589961	0.771152	0.0542481	0.544375	0.218885	0.837075	0.971539	0.464313	0.328938	0.0257505	0.00963649	0.463683	0.809431	0.0144129	0.858311	0.17371	0.00270295
Campylobacter_concisus	0.72081	0.426176	0.315608	0.448127	0.971578	0.0463459	0.0251671	0.0131656	0.628609	0.985787	0.498849	0.694047	0.914856	0.900724	0.448127	0.112376	0.127524	0.317854	0.628609	0.7615	0.577975	0.415405	0.00469483	0.138342	0.929012	0.353764	0.0639549	0.235927	0.493622	0.628609	0.0463459	0.667608	0.747868	0.879413	0.0941347	0.601055	0.734304	0.978652	0.505315	0.971578	0.615799	0.127524	0.0225125	0.63458	0.0941347	0.134984	0.734304	0.577975	0.0398181
Prevotella_oulorum	0.132277	0.3927	0.0268151	0.361738	0.201733	0.14642	0.793042	0.430488	0.676525	0.39799	0.607072	0.231718	0.086869	0.560052	0.529261	0.322575	0.155363	0.563942	0.116537	0.322575	0.0277129	0.0732766	0.610298	0.00817626	0.663191	0.481594	0.717038	0.0464388	0.0004436	0.0414921	0.703452	0.842346	0.00176878	0.733774	0.585205	0.756941	0.949583	0.142905	0.408679	0.198165	0.106774	0.730701	0.942311	0.0784271	0.0714644	0.397318	0.111584	0.541489	0.985568
Treponema_vincentii	0.621707	0.305747	0.740732	0.992883	0.383258	0.680367	0.404106	0.602582	0.907661	0.270636	0.637346	0.481437	0.358012	0.0274926	0.667174	0.865336	0.104734	0.446573	0.204287	0.0398181	0.608932	0.0302662	0.00167558	0.907661	0.383258	0.234106	0.0115307	0.439344	0.190311	0.487209	0.700314	0.481437	0.404106	0.171457	0.00937181	0.111998	0.0528019	0.108869	0.602582	0.475697	0.0240913	0.0332397	0.00617074	0.123748	0.596258	1.95804e-05	0.900588	0.167337	0.000149582
Prevotella_maculosa	0.0720638	0.262246	0.00977675	0.218885	0.0936162	0.238009	0.91474	0.707003	0.558874	0.0542481	0.630878	0.262246	0.0873491	0.095772	0.493014	0.183555	0.258109	0.424326	0.0794514	0.129583	0.0169538	0.0110716	0.740386	0.000555759	0.540557	0.266421	0.851296	0.0702317	0.00518269	0.0115307	0.713712	0.774893	0.0029205	0.0622823	0.238009	0.355244	0.907661	0.0222729	0.404106	0.283513	0.0210117	0.241951	0.318849	0.0123273	0.27489	0.257412	0.287883	0.0936162	0.498245
Actinomyces_sp_oral_taxon_180	0.957318	0.000335937	0.510614	0.816379	0.992883	0.358012	0.628132	0.343307	0.404106	0.921824	0.269937	0.15207	0.043439	0.900588	0.287883	0.546634	0.207878	0.744096	0.0756948	0.936009	0.63458	0.950211	0.9537	0.667174	0.0322258	0.00720314	0.137739	0.992844	0.126938	0.82334	0.044697	0.388416	0.720439	0.764287	0.992883	0.836405	0.707003	0.703265	0.279182	0.000512864	0.858311	0.768029	0.861634	0.703265	0.279182	0.483704	0.583689	0.900588	0.967938
Prevotella_marshii	0.768908	0.310573	0.446185	0.98538	0.481031	0.67209	0.811456	0.292063	0.301237	0.265521	0.948786	0.69935	0.292063	0.390975	0.797215	0.541781	0.232429	0.389502	0.283052	0.0161783	0.840097	0.0138442	0.2013	0.566957	0.78303	0.339544	0.187726	0.955913	0.283052	0.390975	0.257001	0.301237	0.187726	0.712729	0.0267114	0.882747	0.201971	0.282352	0.75485	0.98538	0.024961	0.101135	0.0282741	0.32903	0.232429	0.0199925	0.740862	0.115691	0.0199925
Leptotrichia_sp_oral_taxon_225	0.0437926	0.2387	0.161751	0.844502	0.72081	0.448127	0.802763	0.72081	0.517131	0.0305541	0.516543	0.775195	0.373733	0.0858235	0.694047	0.174357	0.0899131	0.184287	0.000968779	0.271335	0.0546465	0.117283	0.245932	0.0818642	0.127524	0.315608	0.0858235	0.73288	0.00111365	0.000620988	1	0.900724	0.13286	0.126938	1	0.105413	0.138342	9.12218e-06	0.404774	0.127524	0.0219886	0.590479	0.207878	0.245932	0.353764	0.14336	0.628609	0.122332	0.314909
Prevotella_pallens	0.938245	0.815998	0.161684	0.493052	0.712009	0.0124038	0.0848994	0.558031	0.953666	0.531618	0.755797	0.907467	0.584974	0.455822	0.697478	0.0404778	0.408385	0.378776	0.420001	0.505763	0.683042	0.640341	0.0414327	0.229189	0.612421	1	0.311533	0.218217	0.518619	0.612421	0.273106	0.584974	0.408385	0.748384	0.246204	0.490604	0.697478	0.930446	0.374542	0.984549	0.726629	0.420001	0.258752	0.763229	0.0581221	0.232685	0.505763	0.468079	0.325991
Streptococcus_salivarius	0.710554	0.413358	0.426499	0.509533	0.878877	0.00887938	0.188652	0.630273	0.599124	0.913344	0.187991	0.861714	0.293829	0.136184	0.553568	0.272622	0.94795	0.400092	0.694246	0.28311	0.743508	0.293829	0.0130789	0.776869	0.661995	0.568591	0.0705826	0.220907	0.509533	0.743508	0.599124	0.694246	0.338983	0.149434	0.0479932	0.0923134	0.793686	0.677636	0.743508	0.844607	0.232982	0.0997384	0.0476214	0.494607	0.0943906	0.0332752	0.46714	0.965288	0.0285319
Neisseria_subflava	0.585205	0.158421	0.205342	0.447216	0.299358	0.26851	0.892184	0.807065	0.689946	0.14642	0.326639	0.800047	0.758244	0.322575	0.523193	0.0414921	0.604358	0.171023	0.303923	0.45854	0.499231	0.772117	0.909958	0.34185	0.436029	0.49332	0.928018	0.152851	0.566298	0.572572	0.978383	0.366805	0.45854	0.838585	0.578875	0.526938	0.414078	0.562626	0.849437	0.0910513	0.610795	0.377051	0.867027	0.0455593	0.949583	0.989176	0.24767	0.239614	0.859902
Eubacterium_saphenum	0.910458	0.318423	0.742335	0.489067	0.888185	0.85124	0.692866	0.364047	0.459057	0.191154	0.305648	0.0759339	0.977577	0.313562	0.348468	0.396295	0.955168	0.50143	0.167002	0.0721147	0.910458	0.917896	0.051593	0.82188	0.658194	0.0449156	0.00053981	0.068447	0.970105	0.903026	0.584169	0.225277	0.538884	0.0593891	0.604027	0.0172795	0.0225998	0.194108	0.412954	0.441487	0.843882	0.424253	0.153501	0.678506	0.895602	0.327575	0.98505	0.0202628	0.0223597
Desulfobulbus_oralis	0.0920599	0.096374	0.0878802	0.468097	0.0333528	0.679102	0.985708	0.468097	0.294625	0.0799169	0.307499	0.871844	0.178265	0.165407	0.719319	0.491176	0.213128	0.384725	0.0878802	0.294625	0.191742	0.445546	0.104869	0.0878802	0.679102	0.115009	0.159208	0.67741	0.268528	0.423537	0.563394	0.61382	0.35099	0.00558945	0.35099	0.00023324	0.235927	0.177614	0.942872	0.0799169	0.294625	0.100824	0.140913	0.0330497	0.423537	0.140913	0.914386	0.153161	0.184268
Actinomyces_hongkongensis	0.0274926	0.55274	0.0135129	0.621707	0.0459811	0.425519	0.425519	0.802496	0.837296	0.000941544	0.284993	0.707003	0.647549	0.0195866	0.193747	0.0240913	0.100185	0.676102	0.0312348	0.0182347	0.0353369	0.137739	0.058342	0.134984	0.540557	0.534509	0.241951	0.73934	0.197222	0.0833355	0.964427	0.707003	0.085326	0.171457	0.207878	0.0161569	0.487209	0.0681093	0.516543	0.183555	0.388416	0.0240913	0.0614796	0.00189744	0.63458	0.128994	0.447485	0.0029205	0.0647346
Eubacterium_yurii	0.588393	0.268528	0.370988	0.423537	0.829616	0.184926	0.0169706	0.120021	0.402087	0.746513	0.0310425	0.235927	0.652711	0.479572	0.871844	0.322119	0.61382	0.770884	0.900177	0.120021	0.871844	0.73288	0.00145735	0.198715	0.95714	0.0399763	0.00192344	0.210406	0.760213	0.760213	0.829616	0.885995	0.526744	0.307499	0.381209	0.241061	0.268528	0.422879	0.900177	0.679102	0.746513	0.125176	0.0330497	0.857533	0.370988	0.114446	0.719319	0.135925	0.00268166
Leptotrichia_sp_oral_taxon_212	0.70739	0.262943	0.426176	0.315608	0.70739	0.215857	0.0268778	0.943186	0.404774	0.858504	0.254011	0.415405	0.641516	0.194413	0.615799	0.297438	0.334386	0.572572	0.615799	0.353764	0.470615	0.615799	0.00977675	0.541124	0.353764	0.13286	0.0112252	0.322119	0.288583	0.505315	0.957376	0.590479	0.830542	0.343307	0.929012	0.243841	0.353764	0.0720638	0.437084	0.254706	0.394284	0.353764	0.164208	0.571227	0.747868	0.0587558	0.747868	0.56558	0.0472915
Porphyromonas_catoniae	0.249952	1	0.39884	0.475697	0.270636	0.858311	0.37305	0.577444	0.164208	0.577444	0.293809	0.516543	0.608932	0.176953	0.39361	0.66061	0.39884	0.591045	0.558874	0.0685565	0.0794514	0.193747	0.139925	0.420114	0.279182	0.388416	0.283513	0.836405	0.109422	0.378136	0.441943	1	0.180235	0.0963376	0.107061	0.307499	0.249952	0.203615	0.680367	0.67376	0.134984	0.204287	0.241259	0.104192	0.608932	0.0469227	0.0668486	0.314909	0.0350236
Prevotella_pleuritidis	0.189672	0.744568	0.137001	0.0307727	0.00462581	0.538639	0.465213	0.660871	0.675852	0.446058	0.471058	0.00323752	0.559485	0.491346	0.690944	0.935236	0.0832591	0.142096	0.807165	0.402906	0.0237336	0.0187158	0.775409	0.0705225	0.0788496	0.277395	0.0855267	0.00229506	0.287277	0.209709	0.646005	0.0433294	0.00462581	0.979716	0.113332	0.854041	0.23988	0.886729	0.721441	0.815072	0.100032	0.0447613	0.301776	0.020066	0.573565	0.221652	0.318123	0.983795	0.744227
Leptotrichia_sp_oral_taxon_879	0.0131656	0.297438	0.070749	0.262943	0.415405	0.628609	0.667608	0.553295	0.914856	0.0235382	0.957318	0.517131	0.415405	0.0576344	0.680785	0.2387	0.149749	0.636799	0.0121662	0.262943	0.00410771	0.0463459	0.358012	0.00502324	0.0639549	0.373733	0.324922	0.588393	0.00083916	9.90623e-06	0.628609	0.577975	0.0413423	0.0266111	0.886619	0.0920599	0.482054	2.13524e-06	0.174357	0.215857	0.00668178	0.426176	0.218885	0.091494	0.603088	0.234106	0.448127	0.127524	0.475697
Campylobacter_rectus	0.596258	0.589961	0.170504	0.119217	0.0322258	0.314909	0.180235	0.238009	0.700314	0.0364209	0.0177002	0.436434	0.936009	0.283513	0.858311	0.534509	0.258109	0.656111	0.647549	0.000335937	0.129583	0.0283954	0.0309431	0.211508	0.17371	0.596258	0.368001	0.428333	0.809431	0.226417	0.893522	0.458671	0.161117	0.119908	0.0342766	0.102562	0.464313	0.27419	0.73395	0.686995	0.0422067	0.000232679	0.000456714	0.0350236	0.226417	0.0443394	0.516543	0.0175856	0.00460981
Abiotrophia_sp_HMSC24B09	0.20899	0.828197	0.0889432	0.992794	0.0535564	0.191147	0.239614	0.610795	0.251758	0.617258	0.870594	0.39799	0.0751208	0.585205	0.0931934	0.327336	0.623747	0.0192067	0.703452	0.424983	0.676525	0.978383	0.452222	0.255886	0.205342	0.906499	0.161518	0.0769918	0.786052	0.623747	0.87077	0.604358	0.251758	0.963928	0.541489	0.688306	0.255886	0.356019	0.689946	0.198165	0.346765	0.82114	0.392025	0.111027	0.985588	0.656111	0.92084	1	0.294132
Selenomonas_sp_oral_taxon_892	0.426176	0.404774	0.459305	0.971578	0.246625	0.590479	0.334386	0.641516	0.971578	0.0517706	0.215177	0.426176	0.929012	0.0235382	0.603088	0.505315	0.215857	0.63026	0.127524	0.00608831	0.404774	0.167978	0.000472632	0.775195	0.306447	0.315608	0.00668178	0.35099	0.482054	0.415405	0.858504	0.72081	0.654517	0.0738637	0.0780333	0.00380289	0.0345861	0.0873491	0.306447	0.482054	0.127524	0.0112252	0.00308664	0.0528019	0.654517	0.00219108	0.971578	0.0305541	0.000101575
Bulleidia_extructa	0.149749	0.415405	0.0325244	0.201406	0.0639549	0.628609	0.334386	0.373733	0.437084	0.000530223	0.238009	0.426176	0.363675	0.0941347	0.929012	0.107609	0.0899131	0.913666	0.127524	0.0177925	0.0517706	0.00370131	0.091494	0.0576344	0.306447	0.437084	0.404774	0.35099	0.208554	0.0121662	0.747868	0.505315	0.0165367	0.116715	0.0899131	0.159208	0.680785	0.0274926	0.72081	0.747868	0.0268778	0.0103404	0.00469483	0.0375289	0.788951	0.158063	0.529068	0.000723608	0.0685565
Selenomonas_sp_oral_taxon_920	0.324922	0.0607365	0.201406	0.628609	0.363675	0.541124	0.929012	0.517131	0.775195	0.107609	0.707003	0.70739	0.324922	0.00410771	0.470615	0.223316	0.324922	0.978383	0.0325244	0.0858235	0.23093	0.0268778	0.218885	0.0576344	0.553295	0.215857	0.194413	0.575839	0.0153485	0.0780333	0.775195	0.72081	0.187574	0.119217	0.315608	0.11014	0.448127	0.00977675	0.70739	0.112376	0.0219886	0.167978	0.170504	0.00627465	0.2387	0.0169538	0.577975	0.23093	0.164208
Prevotella_oris	0.456754	0.35099	0.0559982	0.322119	0.260142	0.171759	0.84365	0.588393	0.692427	0.171759	0.508225	0.423537	0.391576	0.205843	0.268528	0.141521	0.445546	0.490873	0.235927	0.0333528	0.100824	0.0294075	0.885839	0.0354641	0.928619	0.391576	0.942872	0.0900055	0.0448902	0.0878802	0.871844	0.97142	0.0210497	0.587873	0.294625	1	0.857728	0.140913	0.73288	0.456754	0.125176	0.243841	0.412078	0.0223191	0.178265	0.276372	0.423537	0.125176	0.412078
Streptococcus_anginosus_group	0.243841	0.100824	0.153161	0.22057	0.198715	0.871844	0.871844	0.97142	0.95714	0.322119	0.843438	0.502908	0.0590551	0.213128	0.719319	0.80169	0.120021	0.942072	0.130477	0.360915	0.100824	0.00686244	0.626207	0.00896452	0.277071	0.294625	0.705834	0.144797	0.00244245	0.0333528	0.80169	0.787806	0.0196169	0.158577	0.260142	0.524412	0.692427	0.0351502	0.171759	0.28577	0.000996028	0.312801	0.251218	0.083341	0.243841	0.0618025	0.705834	0.61382	0.490566
Catonella_morbi	0.647549	0.245932	0.441943	0.921824	0.76118	0.720439	0.565036	0.222632	0.879413	0.14336	0.460855	0.270636	0.82334	0.546634	0.971539	0.571227	0.487209	0.24293	0.0685565	0.00823316	0.441943	0.504716	0.0418602	0.546634	0.458671	0.0422067	0.000335937	0.180922	0.319548	0.266421	0.865336	0.343307	0.802496	0.0226577	0.447485	0.0215598	0.00116045	0.0350236	0.747531	0.571227	0.109422	0.258109	0.0309431	0.608433	0.978652	0.0828447	0.353073	0.023292	0.0037521
Lachnospiraceae_bacterium_oral_taxon_096	0.844607	0.760141	0.982641	0.694246	0.524035	0.413358	0.861714	0.0705826	0.157322	0.878877	0.701992	0.793686	0.760141	0.0513367	0.338983	0.810586	0.413358	0.79085	0.810586	0.630273	0.509533	0.180478	0.947878	0.293829	0.810586	0.46714	0.793686	0.676361	0.0997384	0.304777	0.129577	0.481082	0.568591	0.164177	0.614624	0.912865	0.878877	0.0992069	0.481082	0.861714	0.129577	0.810586	0.844395	0.350142	0.0311278	0.452755	0.94795	0.965288	0.776569
Selenomonas_artemidis	0.912425	0.00379813	0.840097	0.541781	0.541781	0.94156	0.75485	0.956156	0.131591	0.883389	0.56007	0.32007	0.131591	0.0650584	0.504942	0.883389	0.63189	0.400379	0.35965	0.797215	0.94156	0.32007	0.338849	0.390975	0.481031	0.0391695	0.240455	0.527052	0.187726	0.970763	0.797215	0.897892	0.797215	0.187066	0.469277	0.192095	0.854487	0.32903	0.401721	0.0285506	0.339544	0.423661	0.579193	0.0754022	0.434851	0.079258	0.0921564	0.970763	0.480412
Capnocytophaga_sp_oral_taxon_863	0.529068	0.00237661	0.775195	0.886619	0.72081	0.694047	0.929012	0.0131656	0.985787	0.590479	0.754348	0.0490045	0.23093	0.734304	0.541124	0.872544	0.315608	0.529261	0.149749	0.122332	0.7615	0.680785	0.215177	0.802763	0.680785	0.00266608	0.00668178	0.692427	0.363675	0.900724	0.373733	0.517131	0.914856	0.409407	0.775195	0.277071	0.0268778	0.314909	0.70739	0.167978	0.288583	0.394284	0.121755	0.830312	0.641516	0.111818	0.641516	0.246625	0.0775573
Anaerolineaceae_bacterium_oral_taxon_439	0.268528	0.159208	0.479572	0.815628	0.468097	0.0920599	0.312801	0.0399763	0.652711	0.80169	0.227484	0.141521	0.760213	0.514764	0.563394	0.360915	0.294625	0.674821	0.95714	0.0655206	0.456754	0.28577	0.00300152	0.322119	0.746513	0.213128	0.0225589	0.477081	0.773979	0.468097	0.423537	0.773979	0.760213	0.632684	0.0590551	0.274261	0.0838332	0.871668	0.502908	0.885995	0.22057	0.018258	0.00414125	0.502307	0.665862	0.0012767	0.303636	0.434473	0.000377234
Oribacterium_sp_oral_taxon_078	0.510614	0.0364209	0.950211	0.0257505	0.245932	0.254011	0.0775573	0.0572248	0.893522	0.628132	0.038904	0.985767	0.596258	0.63458	0.577444	0.596258	0.190311	0.424326	0.768029	0.104734	0.809431	0.0738637	0.0789713	0.879413	0.886464	0.114249	0.388416	0.20879	0.82334	0.936009	0.190311	0.262246	0.39361	0.889842	0.149129	0.878749	0.700314	0.740386	0.324224	0.571227	0.266421	0.0115307	0.0238416	0.182899	0.522501	0.0681093	0.383258	0.314909	0.0716056
Veillonella_atypica	0.115691	0.349518	0.0161783	0.469277	0.224568	0.142958	0.541781	0.148876	0.446185	0.10584	0.754522	0.401721	0.38038	0.061709	0.209339	0.0495256	0.685676	0.400379	0.0685339	0.167579	0.0391695	0.0921564	0.811201	0.000606116	0.685676	0.554309	0.883389	0.0944763	0.0138442	0.0304813	0.434851	0.98538	0.0415958	0.166938	0.67209	0.356884	0.897892	0.0464048	0.67209	0.232429	0.120839	0.504942	0.811201	0.00509794	0.216871	0.445541	0.592601	0.274205	0.912305
Prevotella_oralis	0.0721147	0.099478	0.0081803	0.756647	0.0132043	0.358813	0.237425	0.85124	0.658194	0.119436	0.731293	0.742335	0.0143234	0.157282	0.358813	0.130354	0.124816	0.313795	0.0260192	0.519951	0.177099	0.151011	0.836313	0.00452094	0.955168	0.412954	0.947705	0.111965	0.0308125	0.267277	0.977577	0.917896	0.0385694	0.205217	0.303965	0.0996922	0.678927	0.293837	0.917896	0.0373827	0.194774	0.28528	0.583644	0.00493078	0.507496	0.179895	0.895602	0.476956	0.807016
Fusobacterium_periodonticum	0.900588	0.52849	0.900588	0.0794514	0.546634	0.161117	0.368001	0.830312	0.343307	0.319548	0.316525	0.0257505	0.368001	0.458671	0.809431	0.314909	0.844291	0.10505	0.0353369	0.305747	0.754348	0.713712	0.524911	0.943108	0.76118	0.292291	0.0386612	0.143763	0.186914	0.39361	0.571227	0.0587558	0.964427	0.480819	0.907661	0.484743	0.00171706	0.0689719	0.383258	0.621707	0.254011	0.809431	0.501177	0.854604	0.0157414	0.289382	0.851296	0.204287	0.220071
Kingella_oralis	0.921824	0.628132	0.546634	0.596258	0.510614	0.176953	0.204287	0.55274	0.287883	0.409407	0.647092	0.66061	0.155048	0.254011	0.893522	0.865336	0.87237	0.0128162	0.816379	0.134984	0.82334	0.383258	0.0104781	0.420114	0.258109	0.879413	0.0249107	0.00532449	0.436434	0.67376	0.641053	0.287883	0.39884	0.269937	0.107061	0.143763	0.161117	0.34748	0.522501	0.258109	0.230242	0.218885	0.0180246	0.795298	0.226417	0.128994	0.830312	0.258109	0.00810816
Pseudoramibacter_alactolyticus	0.339674	0.379251	0.799275	0.107877	0.167277	0.127774	0.427295	0.0366614	0.573565	0.886884	0.14278	0.609375	0.862832	0.433505	0.29736	0.580658	0.478196	0.532853	0.465213	0.113332	0.878855	0.231007	0.504061	0.668347	0.683385	0.631259	0.9595	0.175637	0.683385	0.886884	0.29736	0.408935	0.465213	0.987829	0.209709	0.862078	1	0.63815	0.783547	0.497983	0.248956	0.0540762	0.080549	0.551943	0.373454	0.276695	1	0.646005	0.221652
[truncated: 65 more columns]

## Sheet: network p value in sup-heal
	Corynebacterium_matruchotii	Veillonella_parvula	Lautropia_mirabilis	Streptococcus_sanguinis	Actinomyces_oris	Streptococcus_oralis	Neisseria_sp_oral_taxon_014	Actinomyces_sp_oral_taxon_448	Neisseria_sicca	Actinomyces_naeslundii	Actinobaculum_sp_oral_taxon_183	Actinomyces_massiliensis	Rothia_aeria	Bacteroidetes_oral_taxon_274	Neisseria_elongata	Pseudopropionibacterium_propionicum	Capnocytophaga_ochracea	Neisseria_flavescens	Tannerella_sp_oral_taxon_HOT_286	Streptococcus_gordonii	Capnocytophaga_leadbetteri	Neisseria_mucosa	Capnocytophaga_granulosa	Aggregatibacter_segnis	Haemophilus_parainfluenzae	Capnocytophaga_gingivalis	Prevotella_denticola	Porphyromonas_gingivalis	Selenomonas_noxia	Actinomyces_sp_oral_taxon_414	Cardiobacterium_valvarum	Ottowia_sp_oral_taxon_894	Streptococcus_cristatus	Actinomyces_johnsonii	Cardiobacterium_hominis	Gemella_morbillorum	Actinomyces_odontolyticus	Corynebacterium_durum	Fusobacterium_nucleatum	Tannerella_forsythia	Capnocytophaga_sputigena	Campylobacter_showae	Porphyromonas_endodontalis	Aggregatibacter_sp_oral_taxon_458	Rothia_dentocariosa	Leptotrichia_hofstadii	Campylobacter_gracilis	Aggregatibacter_aphrophilus	Streptococcus_mitis
Corynebacterium_matruchotii	0	0.738959	0.762493	0.684543	0.354	0.557707	0.396419	0.112469	0.397349	0.0667608	0.656333	0.323285	0.887308	0.959147	0.469688	0.759481	0.288033	0.817163	0.566786	0.457551	0.9447	0.888821	0.8773	0.778414	0.708774	0.542849	0.941697	0.361831	0.549809	0.784396	0.593728	0.757383	0.354	0.817163	0.973952	0.622409	0.674971	0.195482	0.919907	0.542849	0.927697	0.925758	0.732068	0.21998	0.542283	0.714924	0.697798	0.948759	0.994403
Veillonella_parvula	0.457989	0	0.133328	0.765303	0.910032	0.10447	0.642086	0.722759	0.649721	0.576949	0.308015	0.846305	0.484947	0.705839	0.994403	0.473684	0.435648	0.881023	0.87065	0.0564274	0.44646	0.459665	0.927697	0.422827	0.971416	0.971416	0.8773	0.527557	0.352144	0.967093	0.242837	0.253883	0.325768	0.455784	0.584915	0.354	0.983568	0.989838	0.597215	0.165415	0.257652	0.480577	0.828266	0.526536	0.244341	0.153307	0.494204	0.274885	0.518278
Lautropia_mirabilis	0.494076	0.015111	0	0.738959	0.602554	0.851567	0.333408	0.332629	0.323285	0.316424	0.217974	0.949081	0.164582	0.547307	0.891173	0.459047	0.0162803	0.499578	0.393971	0.819955	0.900866	0.0181048	0.994403	0.366022	0.465776	0.518278	0.954798	0.170319	0.0981283	0.826597	0.883412	0.0816917	0.182425	0.32025	0.692743	0.451303	0.335465	0.991896	0.0482133	0.607946	0.656333	0.738959	0.973952	0.540606	0.0652836	0.00661598	0.701804	0.193958	0.217974
Streptococcus_sanguinis	0.385396	0.499341	0.457989	0	0.889358	0.676703	0.759481	0.970806	0.735772	0.913228	0.614903	0.484947	0.316424	0.629743	0.555968	0.459047	0.549809	0.762493	0.580449	0.137463	0.71237	0.275438	0.332629	0.451303	0.0114644	0.8773	0.228659	0.622555	0.584915	0.871483	0.304808	0.650152	0.738959	0.838237	0.747248	0.742566	0.791538	0.906178	0.217974	0.376393	0.549809	0.0699255	0.393193	0.935735	0.786645	0.900866	0.71237	0.743503	0.784396
Actinomyces_oris	0.0968097	0.766392	0.295333	0.723123	0	0.667575	0.8773	0.765193	0.800019	0.504104	0.784396	0.0482133	0.768116	0.136881	0.530248	0.854916	0.9447	0.889358	0.927697	0.813317	0.110058	0.617764	0.39079	0.526536	0.913228	0.639361	0.77807	0.796047	0.973952	0.927697	0.39079	0.851567	0.735772	0.986538	0.997275	0.119178	0.674971	0.645794	0.566786	0.496349	0.973952	0.765303	0.490272	0.832009	0.946569	0.580449	0.549809	0.825758	0.775575
Streptococcus_oralis	0.246615	0.00943262	0.650834	0.376225	0.367178	0	0.609172	0.814054	0.393971	0.916303	0.656333	0.911446	0.99359	0.881023	0.946569	0.851567	0.778414	0.762493	0.768116	0.172223	0.8773	0.871483	0.991896	0.951398	0.304808	0.435648	0.951398	0.927866	0.956597	0.954057	0.523287	0.927697	0.393971	0.684517	0.966114	0.269811	0.909936	0.813317	0.959147	0.576607	0.117247	0.721891	0.846114	0.599596	0.813317	0.626071	0.911446	0.931042	0.593728
Neisseria_sp_oral_taxon_014	0.122535	0.33546	0.0853426	0.487925	0.698146	0.302274	0	0.00309248	0.839659	0.323285	0.949081	0.605127	0.34053	0.817163	0.906178	0.131867	0.328462	0.891276	0.861055	0.8773	0.93185	0.885723	0.692656	0.27136	0.8981	0.765193	0.791416	0.381748	0.149594	0.780576	0.663409	0.504926	0.187724	0.991896	0.539998	0.956597	0.698692	0.386829	0.991896	0.53495	0.153919	0.605127	0.845376	0.415494	0.925758	0.216883	0.9447	0.839189	0.980928
Actinomyces_sp_oral_taxon_448	0.0109005	0.434431	0.0843951	0.922073	0.498475	0.578489	1.24378e-05	0	0.715618	0.0789497	0.829753	0.549809	0.393971	0.902311	0.771774	0.197658	0.355526	0.891173	0.842421	0.851567	0.765193	0.804871	0.712569	0.38314	0.952349	0.622555	0.715889	0.297945	0.335465	0.419149	0.617023	0.619391	0.285138	0.881649	0.373589	0.888821	0.515208	0.308718	0.980928	0.461953	0.566786	0.559048	0.830073	0.537925	0.895932	0.559048	0.820742	0.871483	0.986538
Neisseria_sicca	0.123372	0.345101	0.0793889	0.452946	0.553423	0.121164	0.626628	0.424194	0	0.376393	0.935735	0.622409	0.145683	0.649721	0.993257	0.509209	0.660495	0.861055	0.354	0.701764	0.477566	0.228379	0.949081	0.724211	0.195482	0.363041	0.722759	0.456322	0.168645	0.938044	0.913228	0.330501	0.498191	0.943281	0.580449	0.747248	0.979521	0.891276	0.663821	0.371883	0.71237	0.946569	1	0.413543	0.817163	0.42663	0.441428	0.164582	0.498191
Actinomyces_naeslundii	0.00415955	0.26471	0.0746428	0.778883	0.197128	0.785148	0.0787027	0.00573882	0.110542	0	0.197658	0.530248	0.554078	0.989838	0.358697	0.946569	0.342622	0.755316	0.928681	0.980928	0.680555	0.810447	0.945284	0.721891	0.772347	0.738959	0.771462	0.285138	0.321941	0.895984	0.927697	0.83163	0.321941	0.532243	0.87065	0.983568	0.854465	0.142846	0.883412	0.145308	0.701804	0.791416	0.748601	0.282011	0.373403	0.526536	0.217974	0.901204	0.849229
Actinobaculum_sp_oral_taxon_183	0.353838	0.071597	0.0361403	0.307345	0.531483	0.353838	0.873756	0.608319	0.829335	0.0310685	0	0.928681	0.688535	0.815336	0.8773	0.701804	0.228709	0.913228	0.44646	0.560799	0.759481	0.593283	0.925758	0.839659	0.634061	0.923317	0.982522	0.807742	0.480577	0.721891	0.910032	0.554078	0.332629	0.128643	0.170858	0.794422	0.815873	0.759481	0.338363	0.592545	0.614903	0.9447	0.888409	0.504926	0.019593	0.22748	0.742566	0.426411	0.179109
Actinomyces_massiliensis	0.0793889	0.639049	0.874015	0.182212	0.0022613	0.772631	0.29827	0.238614	0.315513	0.219331	0.816654	0	0.994403	0.366022	0.648757	0.238513	0.663821	0.560799	0.951398	0.916303	0.116468	0.840343	0.0749516	0.0506183	0.523287	0.626071	0.584915	0.285138	0.927697	0.589223	0.473684	0.397446	0.945284	0.8773	0.935735	0.225687	0.329037	0.356624	0.416559	0.216803	0.387647	0.207208	0.140209	0.504926	0.814054	0.973952	0.954057	0.800209	0.639361
Rothia_aeria	0.717003	0.182212	0.022588	0.0746428	0.504633	0.983788	0.0905841	0.120857	0.0180276	0.243092	0.390027	0.990272	0	0.986538	0.832009	0.784396	0.39079	0.499578	0.602554	0.497457	0.419491	0.376393	0.742566	0.742566	0.0627198	0.316424	0.676703	0.891276	0.0269552	0.910032	0.983568	0.679254	0.817163	0.942732	0.956597	0.587925	0.93185	0.708774	0.747248	0.734596	0.805809	0.966114	0.948262	0.86566	0.925758	0.164582	0.832009	0.705839	0.854916
Bacteroidetes_oral_taxon_274	0.899719	0.408854	0.236143	0.323809	0.0160382	0.704812	0.58628	0.752616	0.345101	0.970822	0.581396	0.104497	0.964342	0	0.859963	0.513955	0.225687	0.775575	0.363041	0.460946	0.119178	0.502792	0.413543	0.742566	0.667575	0.634061	0.651758	0.731706	0.714924	0.696204	0.158003	0.881649	0.86566	0.593728	0.846305	0.473684	0.814958	0.889358	0.0949934	0.212891	0.836324	0.335465	0.293254	0.873512	0.426411	0.323285	0.913228	0.928342	0.119178
Neisseria_elongata	0.170603	0.987023	0.726053	0.244595	0.219081	0.867539	0.759564	0.507954	0.980536	0.0994518	0.698594	0.34268	0.615543	0.665513	0	0.527557	0.593728	0.122696	0.902311	0.569468	0.422827	0.875737	0.854916	0.590244	0.949081	0.435648	0.659784	0.902311	0.973656	0.428103	0.71853	0.296604	0.979628	0.308015	0.573968	0.853467	0.848463	0.0468317	0.774023	0.945284	0.542849	0.333491	0.477184	0.153919	0.920934	0.875737	0.134915	0.765303	0.573968
Pseudopropionibacterium_propionicum	0.488839	0.173635	0.162629	0.162629	0.656757	0.650834	0.0148573	0.03113	0.203314	0.867607	0.404102	0.0449122	0.531483	0.206454	0.217444	0	0.708774	0.476337	0.991896	0.57965	0.380595	0.467131	0.572625	0.0173431	0.697798	0.477566	0.705566	0.100429	0.504104	0.0428105	0.200395	0.020514	0.342622	0.593728	0.557707	0.910032	0.449568	0.927697	0.911446	0.266964	0.587925	0.130953	0.237837	0.705839	0.891276	0.498191	0.562225	0.458716	0.549809
Capnocytophaga_ochracea	0.0630103	0.147026	0.000335298	0.239602	0.854814	0.520665	0.0819735	0.097465	0.358254	0.0913184	0.0408335	0.3627	0.118984	0.0389034	0.28335	0.413635	0	0.621855	0.158003	0.861055	0.943281	0.1314	0.971416	0.501718	0.537725	0.765303	0.755316	0.370905	0.133328	0.881023	0.86566	0.271273	0.250739	0.133817	0.572625	0.86566	0.136676	0.513955	0.0551868	0.757702	0.259264	0.902311	0.994403	0.0981283	0.116397	0.00763791	0.557707	0.426411	0.10089
Neisseria_flavescens	0.58628	0.704227	0.193108	0.493169	0.722571	0.493169	0.728177	0.726247	0.668011	0.47752	0.778436	0.249147	0.193108	0.514413	0.0130927	0.175514	0.314479	0	0.83163	0.900866	0.180558	0.551302	0.299957	0.0576019	0.9447	0.422158	0.228659	0.724534	0.77807	0.556784	0.77807	0.110058	0.976822	0.994403	0.927697	0.784396	0.474682	0.375426	0.946569	0.966114	0.881023	0.290353	0.597215	0.575358	0.859963	0.361831	0.256051	0.47409	0.976822
Tannerella_sp_oral_taxon_HOT_286	0.253756	0.680638	0.121164	0.268425	0.81033	0.504633	0.668011	0.632618	0.0968097	0.816654	0.154692	0.88043	0.295333	0.102535	0.753833	0.977304	0.0207827	0.61499	0	0.724211	0.817163	0.42305	0.642086	0.954057	0.282011	0.526536	0.457551	0.788562	0.0551868	0.435648	0.642086	0.408335	0.526536	0.2711	0.168645	0.986538	0.823614	0.913228	0.162979	0.942732	0.817163	0.233716	0.884794	0.153307	0.291767	0.044556	0.651758	0.243596	0.562225
Streptococcus_gordonii	0.161703	0.00307284	0.591977	0.0162491	0.574956	0.024829	0.697549	0.650402	0.403107	0.951287	0.249147	0.784713	0.190098	0.164404	0.256093	0.267395	0.668011	0.746746	0.43702	0	0.504104	0.99359	0.949081	0.412214	0.142179	0.946569	0.738959	0.398722	0.835896	0.801634	0.107427	0.321941	0.655697	0.796309	0.962462	0.165663	0.98262	0.83163	0.889358	0.275438	0.67938	0.152255	0.323285	0.956597	0.536943	0.842421	0.9447	0.460946	0.750434
Capnocytophaga_leadbetteri	0.854814	0.154692	0.747759	0.418447	0.0104026	0.698742	0.822628	0.498475	0.176463	0.380795	0.488839	0.0118185	0.137217	0.012582	0.139406	0.112611	0.84843	0.0269055	0.587062	0.199224	0	0.971416	0.0972565	0.0482133	0.99359	0.170858	0.951398	0.526536	0.629743	0.61867	0.142846	0.205548	0.849229	0.757383	0.757702	0.250739	0.711312	0.634061	0.441428	0.235976	0.928681	0.0929728	0.123482	0.735772	0.900866	0.927697	0.8981	0.415494	0.397349
Neisseria_mucosa	0.72033	0.163371	0.000429277	0.0573585	0.310297	0.683531	0.713585	0.56263	0.0403953	0.571717	0.282271	0.629603	0.110635	0.195269	0.692519	0.168888	0.0147365	0.240457	0.140065	0.983584	0.924739	1.16043e-126	0.57965	0.536572	0.25905	0.828266	0.708774	0.544209	0.253081	0.418453	0.8773	0.133817	0.502792	0.940842	0.750806	0.459665	0.317292	0.788562	0.00828272	0.942216	0.909257	0.99359	0.780576	0.705839	0.287155	0.119398	0.840343	0.0165565	0.649721
Capnocytophaga_granulosa	0.698742	0.81033	0.990272	0.0843526	0.118984	0.977304	0.393687	0.419123	0.874015	0.861206	0.804017	0.0052147	0.463061	0.132487	0.65659	0.261026	0.925518	0.0680068	0.33649	0.873756	0.00797847	0.266976	0	0.168645	0.580449	0.530248	0.793262	0.724884	0.959147	0.755316	0.175887	0.619478	0.759481	0.928342	0.71237	0.0949934	0.366022	0.956597	0.354	0.599596	0.373403	0.136881	0.457551	0.887308	0.38421	0.939603	0.768116	0.901204	0.660495
Aggregatibacter_segnis	0.520665	0.139625	0.104497	0.157308	0.216064	0.88043	0.0558876	0.11412	0.437986	0.433058	0.627346	0.00246239	0.463061	0.463061	0.279506	0.000399211	0.194082	0.00320011	0.886853	0.131626	0.0022613	0.224242	0.0238582	0	0.542849	0.282011	0.440363	0.0551868	0.526536	0.246086	0.106467	0.00582939	0.735772	0.986538	0.599596	0.87065	0.0900889	0.976822	0.923317	0.405064	0.469824	0.0179571	0.144696	0.9447	0.839659	0.380595	0.540606	0.22015	0.928681
Haemophilus_parainfluenzae	0.413635	0.925518	0.168071	0.000180557	0.778883	0.070109	0.74106	0.881639	0.0302797	0.50995	0.328004	0.212829	0.00370153	0.367178	0.87395	0.39938	0.22596	0.854516	0.0603262	0.0172329	0.983788	0.0512003	0.268425	0.232717	0	0.626071	0.363041	0.586908	0.164582	0.731965	0.304808	0.918273	0.962462	0.934426	0.462393	0.626071	0.880779	0.759481	0.22748	0.783379	0.587925	0.112058	0.435892	0.910032	0.714924	0.566786	0.456174	0.735772	0.9447
Capnocytophaga_gingivalis	0.232717	0.925518	0.209625	0.698742	0.332231	0.147026	0.49844	0.316006	0.102535	0.457989	0.797715	0.319645	0.0746428	0.328004	0.146802	0.176463	0.499341	0.138747	0.216064	0.867335	0.0245139	0.606176	0.219331	0.0603262	0.319645	0	0.698269	0.0929728	0.21998	0.854916	0.387647	0.222142	0.858151	0.945284	0.554078	0.335465	0.347587	0.360589	0.894757	0.559171	0.738959	0.735772	0.291767	0.8981	0.980928	0.547307	0.973952	0.449568	0.735772
Prevotella_denticola	0.842403	0.696486	0.888038	0.0405417	0.518306	0.878226	0.542353	0.424479	0.434357	0.507417	0.953784	0.272499	0.376414	0.349149	0.356726	0.407245	0.478042	0.0405634	0.161168	0.456272	0.878226	0.412023	0.545996	0.150522	0.102518	0.400012	0	0.439466	0.994403	0.927697	0.991427	0.463537	0.71783	0.387452	0.851567	0.847248	0.875694	0.965995	0.742566	0.77807	0.517659	0.740649	0.333408	0.817163	0.820488	0.463906	0.278818	0.996226	0.790297
Porphyromonas_gingivalis	0.101453	0.217487	0.0242892	0.316006	0.549297	0.811602	0.113309	0.0671898	0.160163	0.0614597	0.566733	0.0614597	0.726792	0.447407	0.752492	0.00872539	0.106602	0.438632	0.537807	0.124659	0.215784	0.233499	0.439598	0.0028271	0.274648	0.00743554	0.149987	0	0.499578	0.448515	0.286502	0.0343376	0.375426	0.642118	0.705839	0.783379	0.149594	0.927866	0.945284	0.126784	0.823493	0.168258	0.164582	0.497091	0.622022	0.281499	0.958102	0.228709	0.949214
Selenomonas_noxia	0.239602	0.0949534	0.00825378	0.272173	0.93198	0.893283	0.0187963	0.0870815	0.0238582	0.0777829	0.179322	0.81033	0.000807071	0.423288	0.928712	0.197128	0.015111	0.519791	0.00290886	0.620798	0.323809	0.0488821	0.899719	0.216064	0.022588	0.037044	0.990092	0.19284	0	0.800921	0.919907	0.280808	0.477566	0.716712	0.849229	0.941629	0.762283	0.980928	0.413543	0.435648	0.504104	0.813317	0.852451	0.308015	0.569776	0.0148542	0.504104	0.338363	0.941629
Actinomyces_sp_oral_taxon_414	0.531269	0.91579	0.601135	0.683489	0.810234	0.886795	0.524977	0.136815	0.832426	0.738361	0.432815	0.277596	0.766275	0.396781	0.142849	0.00176339	0.704666	0.24534	0.146802	0.557941	0.311155	0.1362	0.478214	0.0469345	0.447692	0.65659	0.808382	0.155792	0.555987	0	0.660446	0.235506	0.640699	0.164115	0.330522	0.941439	0.32438	0.980201	0.98861	0.839659	0.911446	0.228709	0.465776	0.945284	0.732791	0.976822	0.366022	0.667545	0.551704
Cardiobacterium_valvarum	0.283608	0.0459786	0.710899	0.070109	0.118984	0.212829	0.36168	0.309579	0.778883	0.81033	0.766392	0.173635	0.957864	0.0207827	0.427915	0.0318731	0.67464	0.519791	0.33649	0.00987865	0.0175129	0.695727	0.0258675	0.00974749	0.070109	0.116832	0.973582	0.0621631	0.791425	0.357999	0	0.317257	0.830073	0.889358	0.285233	0.891276	0.407852	0.569776	0.649721	0.582133	0.667575	0.117247	0.519367	0.775575	0.791416	0.968508	0.997275	0.646005	0.927697
Ottowia_sp_oral_taxon_894	0.480677	0.0491245	0.0060371	0.346929	0.650765	0.810087	0.199861	0.312225	0.0831687	0.615014	0.242875	0.123766	0.378739	0.705757	0.0664766	0.000529003	0.0557775	0.0103129	0.129529	0.0774864	0.0331552	0.0152316	0.312527	3.53557e-05	0.787636	0.0376376	0.166104	0.00124799	0.0596801	0.0434899	0.0749581	0	0.237837	0.920587	0.971416	0.805089	0.196252	0.727039	0.580722	0.32025	0.755316	0.160067	0.291174	0.65923	0.39394	0.0663444	0.757702	0.0159738	0.938044
Streptococcus_cristatus	0.0968097	0.081019	0.0272785	0.457989	0.452946	0.121164	0.0283633	0.0614597	0.191068	0.0777829	0.0843526	0.861206	0.587062	0.67464	0.94165	0.0913184	0.048169	0.938318	0.216064	0.352814	0.644932	0.195269	0.488839	0.452946	0.90616	0.662698	0.426871	0.109779	0.176463	0.334099	0.60995	0.0446765	0	0.779855	0.469824	0.22748	0.913228	0.373403	0.549809	0.194729	0.459047	0.815336	0.859304	0.0469094	0.222483	0.0749516	0.949081	0.676703	0.794422
Actinomyces_johnsonii	0.586867	0.159723	0.07682	0.624253	0.964324	0.385145	0.977246	0.705868	0.848353	0.220726	0.0141658	0.698594	0.845163	0.28335	0.0716462	0.28335	0.0152745	0.990247	0.0556933	0.549616	0.480803	0.837121	0.813396	0.964324	0.826072	0.861135	0.116343	0.336617	0.425475	0.0222683	0.722985	0.79233	0.523143	0	0.110537	0.757702	0.762493	0.582133	0.480384	0.742566	0.354	0.757383	0.972498	0.361831	0.0701342	0.280286	0.586355	0.817163	0.0208652
Cardiobacterium_hominis	0.93198	0.272173	0.394688	0.468161	0.996757	0.912608	0.228313	0.108713	0.268425	0.680638	0.0245139	0.829335	0.893283	0.639049	0.262607	0.246615	0.261026	0.809944	0.0238582	0.905967	0.483628	0.473769	0.418447	0.291392	0.165335	0.243092	0.650765	0.409079	0.644932	0.0833341	0.0616574	0.924139	0.170838	0.0105219	0	0.794422	0.598734	0.639361	0.397349	0.752985	0.714924	0.380595	0.809925	0.228709	0.228379	0.549809	0.680555	0.633462	0.498191
Gemella_morbillorum	0.315513	0.0968097	0.157308	0.463061	0.012582	0.0552157	0.893063	0.720379	0.468161	0.957864	0.547901	0.0389034	0.275952	0.173635	0.653625	0.766392	0.67464	0.530623	0.964342	0.0228797	0.048169	0.163371	0.00771061	0.680638	0.319645	0.0877853	0.641755	0.529262	0.842056	0.83879	0.729259	0.562921	0.0398595	0.483399	0.547901	0	0.716712	0.980928	0.356624	0.948559	0.923317	0.928681	0.828266	0.839659	0.22748	0.518278	0.983568	0.748453	0.323285
Actinomyces_odontolyticus	0.373684	0.957645	0.0868485	0.543035	0.373684	0.76521	0.400609	0.207403	0.941377	0.655076	0.582253	0.0825852	0.822083	0.579413	0.643029	0.156327	0.0158486	0.174558	0.596543	0.954295	0.415979	0.0750672	0.104515	0.006942	0.703343	0.0930833	0.690338	0.0187899	0.491799	0.0799295	0.129174	0.0306671	0.77776	0.49289	0.288798	0.42571	0	0.960626	0.447166	0.901204	0.727884	0.602554	0.789418	0.830246	0.891276	0.573932	0.966941	0.284939	0.587327
Corynebacterium_durum	0.0302797	0.970822	0.977304	0.760167	0.34078	0.575754	0.116013	0.0718631	0.729259	0.0175129	0.488839	0.0986919	0.413635	0.723123	0.00205872	0.81033	0.206454	0.109742	0.778883	0.61499	0.328004	0.538127	0.893283	0.938446	0.488839	0.1006	0.910992	0.811602	0.951388	0.944887	0.257375	0.441911	0.1085	0.270038	0.332231	0.951388	0.902436	0	0.916303	0.463537	0.158003	0.946569	0.819616	0.0972565	0.909182	0.976822	0.768116	0.455031	0.846305
Fusobacterium_nucleatum	0.791425	0.287484	0.0022613	0.0361403	0.253756	0.899719	0.977258	0.949136	0.3627	0.710899	0.0895391	0.134837	0.468161	0.00771061	0.512399	0.772631	0.00290886	0.867335	0.0219731	0.722571	0.152107	9.11781e-05	0.0968097	0.797715	0.0398595	0.73541	0.462382	0.858175	0.132487	0.967565	0.345101	0.268679	0.239602	0.179084	0.123372	0.0986919	0.155014	0.785148	0	0.536572	0.976822	0.393971	0.168258	0.523287	0.074522	0.11443	0.360589	0.174328	0.0585939
Tannerella_forsythia	0.232464	0.0228169	0.301045	0.110342	0.189331	0.264453	0.223035	0.164858	0.107291	0.0179561	0.281424	0.0355846	0.450196	0.034708	0.861064	0.0544595	0.483399	0.912383	0.845163	0.0576401	0.0437401	0.843559	0.291134	0.12766	0.528554	0.248133	0.518087	0.0138677	0.146802	0.626988	0.270038	0.0767833	0.0297923	0.462591	0.475632	0.870744	0.749474	0.166466	0.22404	0	0.340064	0.290003	0.025413	0.235976	0.853452	0.537725	0.809309	0.748453	0.649721
Capnocytophaga_sputigena	0.81033	0.0504375	0.353838	0.239602	0.93198	0.0121954	0.0198992	0.253399	0.418447	0.404102	0.307345	0.116832	0.564541	0.621526	0.232464	0.275952	0.0516016	0.704227	0.587062	0.379785	0.816654	0.764009	0.1085	0.170838	0.275952	0.457989	0.208837	0.596313	0.197128	0.772516	0.367178	0.478042	0.162629	0.0966211	0.423288	0.797715	0.443026	0.0207827	0.938446	0.0902429	0	0.802018	0.600789	0.162979	0.954057	0.301158	0.989838	0.891276	0.649721
Campylobacter_showae	0.804017	0.179322	0.457989	0.00448985	0.499341	0.433058	0.29827	0.247789	0.867607	0.542403	0.854814	0.0335305	0.912608	0.0877853	0.085878	0.0146636	0.753956	0.063769	0.0428358	0.0193415	0.00745005	0.983618	0.0160382	0.000422665	0.0107431	0.452946	0.459797	0.0236083	0.575754	0.0407141	0.0121954	0.0212216	0.581396	0.480803	0.112611	0.816654	0.294719	0.867607	0.121164	0.0635418	0.55897	0	0.135459	0.629743	0.973952	0.997275	0.441428	0.77807	0.727884
Porphyromonas_endodontalis	0.448039	0.605185	0.931627	0.120176	0.185665	0.637294	0.636593	0.609468	1	0.470952	0.718661	0.0168163	0.870143	0.0649235	0.175982	0.0447026	0.986963	0.287763	0.712521	0.0794125	0.0132074	0.524959	0.161653	0.0178303	0.147297	0.0642254	0.0848398	0.0224339	0.6521	0.167558	0.210336	0.0639998	0.664034	0.926717	0.570927	0.605185	0.539531	0.59081	0.0236458	0.000747698	0.292737	0.0156136	0	0.930112	0.858131	0.9447	0.387647	0.824696	0.460946
Aggregatibacter_sp_oral_taxon_458	0.037044	0.216064	0.229322	0.829335	0.615727	0.291392	0.13397	0.226137	0.132487	0.0603262	0.200205	0.200205	0.67464	0.686655	0.0198472	0.408854	0.00825378	0.263681	0.0196436	0.893063	0.452946	0.408649	0.717003	0.854814	0.766392	0.741577	0.585836	0.1897	0.071597	0.857936	0.515295	0.355856	0.00207395	0.101372	0.0408335	0.627346	0.610974	0.00797847	0.212829	0.0437401	0.0219731	0.323809	0.818898	0	0.600789	0.164582	0.354	0.642086	0.813317
Rothia_dentocariosa	0.230763	0.0463901	0.00397713	0.53399	0.864336	0.575555	0.803519	0.737927	0.586867	0.108301	0.000495013	0.578374	0.803917	0.141842	0.792787	0.729124	0.0117646	0.664859	0.0642311	0.224702	0.747633	0.0625201	0.114505	0.627167	0.423043	0.951363	0.592883	0.314671	0.257119	0.448705	0.542192	0.120746	0.0378507	0.00456394	0.0402257	0.0397418	0.72931	0.763159	0.00508942	0.653456	0.886795	0.931945	0.662374	0.2931	0	0.106153	0.602554	0.326818	0.0157869
Leptotrichia_hofstadii	0.423288	0.0196436	5.38164e-05	0.747759	0.268425	0.319645	0.0356967	0.247789	0.142062	0.216064	0.0398595	0.93198	0.022588	0.0793889	0.692539	0.191068	6.77596e-05	0.101761	0.0018996	0.632479	0.81033	0.0126259	0.83569	0.112611	0.253756	0.236143	0.166679	0.0600707	0.000280219	0.938414	0.91906	0.00405323	0.0052147	0.0595208	0.239602	0.209625	0.26213	0.938446	0.0114509	0.225709	0.0686441	0.996757	0.854067	0.022588	0.00970038	0	0.772347	0.201935	0.321941
Campylobacter_gracilis	0.39938	0.188085	0.404102	0.418447	0.239602	0.772631	0.854516	0.593326	0.152107	0.0361403	0.463061	0.886853	0.615727	0.778883	0.0155042	0.25017	0.246615	0.0498985	0.349454	0.854516	0.741577	0.629603	0.504633	0.229322	0.159953	0.93198	0.0590159	0.895091	0.197128	0.104302	0.996757	0.483319	0.874015	0.273801	0.380795	0.957864	0.915397	0.504633	0.1006	0.569934	0.970822	0.152107	0.116919	0.0968097	0.295074	0.50995	0	0.839541	0.549809
Aggregatibacter_aphrophilus	0.871419	0.0568038	0.0294864	0.464143	0.59981	0.820664	0.625375	0.68372	0.0224249	0.749363	0.141832	0.554939	0.408083	0.813464	0.499312	0.162274	0.141832	0.173866	0.0461643	0.164418	0.133644	0.000353128	0.749363	0.0371107	0.452632	0.15624	0.992487	0.0406815	0.0893322	0.365752	0.341003	0.000318661	0.376288	0.586645	0.326488	0.469953	0.0612486	0.159237	0.0253781	0.469719	0.728317	0.517704	0.597898	0.336124	0.0813935	0.0321879	0.626096	0	0.88925
Streptococcus_mitis	0.990272	0.209625	0.0361403	0.531483	0.515295	0.283608	0.951287	0.962689	0.191068	0.644932	0.0265657	0.332231	0.656757	0.012582	0.262607	0.239602	0.00882737	0.938318	0.25017	0.472358	0.123372	0.344279	0.358254	0.816654	0.854814	0.452946	0.540406	0.874925	0.842056	0.241089	0.81033	0.832681	0.547901	0.000552505	0.191068	0.0793889	0.275265	0.639049	0.00328564	0.344845	0.345101	0.442944	0.164362	0.575754	0.000303278	0.0777829	0.239602	0.721342	0
Treponema_denticola	0.206207	0.285284	0.977293	0.00954244	0.0520537	0.445194	0.0868851	0.0582214	0.406226	0.207788	0.662534	0.000406457	0.928712	0.00528104	0.576765	0.00118896	0.909337	0.617709	0.373699	0.0877547	0.00954244	0.408401	0.0364782	0.00294912	0.0279112	0.144307	0.29788	0.00312521	0.729124	0.0739253	0.0162101	0.0389527	0.242838	0.559951	0.209378	0.528554	0.485008	0.331974	0.0141658	0.000184882	0.230763	0.000599204	0.000162229	0.385145	0.443709	0.902889	0.501759	0.700396	0.0677617
Alloprevotella_tannerae	0.69269	0.587062	0.478445	0.0438646	0.457989	0.418447	0.650155	0.814911	0.729259	0.257375	0.371686	0.081019	0.899719	0.650834	0.0282798	0.0121954	0.494076	0.00283076	0.886853	0.278731	0.229322	0.647398	0.0986919	0.0155691	0.116832	0.423288	0.0080253	0.0758767	0.747759	0.0254342	0.39938	0.010003	0.323809	0.816561	0.698742	0.760167	0.340358	0.526061	0.433058	0.198418	0.390027	0.00797847	0.0253086	0.944915	0.707709	0.257375	0.0202068	0.381489	0.494076
Propionibacterium_acidifaciens	0.728866	0.309838	0.74155	0.544359	0.103073	0.85821	0.399368	0.622444	0.134112	0.368725	0.845063	0.745793	0.214527	0.00570031	0.60992	0.814543	0.32114	0.20694	0.121604	0.959862	0.108544	0.769054	0.33268	0.387537	0.197232	0.871393	0.000536434	0.487449	0.982193	0.937694	0.430055	0.344327	0.4267	0.304019	0.933287	0.149224	0.363085	0.951053	0.450469	0.216506	0.590441	0.902273	0.915113	0.805867	0.224424	0.176944	0.051176	0.804311	0.134112
Prevotella_intermedia	0.707994	0.802001	0.403849	0.802001	0.846859	0.879186	0.582323	0.319488	0.322798	0.55481	0.72033	0.366561	0.0791736	0.227623	0.157749	0.302126	0.89217	0.26972	0.521676	0.898464	0.0668919	0.705062	0.119173	0.119173	0.86623	0.00122698	0.873658	0.0136042	0.458302	0.230785	0.231037	0.227224	0.577402	0.614736	0.0403953	0.25585	0.101584	0.207823	0.266976	0.253769	0.594597	0.0626721	0.0368492	0.453204	0.282013	0.751454	0.357553	0.436402	0.137626
Prevotella_oris	0.723123	0.299305	0.488839	0.00719666	0.977304	0.542403	0.970762	0.611336	0.842056	0.867607	0.311413	0.123372	0.134837	0.542403	0.536718	0.291392	0.542403	0.322776	0.772631	0.563726	0.970822	0.132838	0.246615	0.433058	0.0630103	0.633187	0.000446394	0.178978	0.203314	0.515075	0.944915	0.591625	0.483628	0.753833	0.797715	0.970822	0.771478	0.367178	0.048169	0.166466	0.604194	0.222629	0.0447026	0.704812	0.406226	0.747759	0.102535	0.386729	0.353838
Porphyromonas_sp_oral_taxon_278	0.560421	0.629603	0.751454	0.366561	0.339918	0.600375	0.226615	0.202418	0.433104	0.983618	0.653371	0.0142934	0.757724	0.532617	0.859693	0.0403953	0.577402	0.0483525	0.0841807	0.537276	0.0424025	0.730029	0.00111338	0.0012873	0.14756	0.695727	0.84077	0.328327	0.808376	0.0191595	0.0234281	0.203852	0.494787	0.463194	0.0759592	0.263235	0.00498107	0.606176	0.438085	0.786006	0.0599713	0.00943813	0.167935	0.600375	0.16314	0.911695	0.189185	0.775412	0.617846
Leptotrichia_wadei	0.662534	0.000277017	0.00835185	0.523143	0.912563	0.349198	0.224702	0.299828	0.0378507	0.285284	0.165102	0.581199	0.0058914	0.906112	0.699962	0.319387	0.180525	0.747127	0.138198	0.288142	0.198418	0.0230226	0.788178	0.327746	0.117699	0.311155	0.187479	0.373522	0.000537633	0.64017	0.125397	0.0653983	0.255306	0.744411	0.713807	0.408606	0.810853	0.20151	0.0538504	0.308859	0.525845	0.902889	0.544205	0.373699	0.145952	0.0056819	0.0485965	0.0126829	0.575555
Treponema_socranskii	0.644932	0.232717	0.69269	0.106485	0.311413	0.283608	0.28645	0.133929	0.437986	0.698742	0.504633	0.0121954	0.874015	0.00173755	0.295074	0.000247907	0.81033	0.432087	0.139625	0.063769	0.0232163	0.918215	0.0986919	0.00415955	0.0577286	0.165335	0.55443	0.00295132	0.83569	0.00413395	0.0121954	0.0254337	0.3627	0.420619	0.168071	0.91906	0.292737	0.867607	0.0643852	0.00667456	0.575754	0.000297661	0.00124253	0.829335	0.394439	0.970822	0.152107	0.360925	0.0777829
Prevotella_oulorum	0.88662	0.0139832	0.0162491	0.030664	0.58628	0.867335	0.835018	0.332497	0.0522329	0.231705	0.0403564	0.558147	0.00509453	0.61499	0.617709	0.536077	0.17269	0.841409	0.302274	0.63765	0.092382	0.00609107	0.656087	0.563726	0.00390301	0.187119	0.0194527	0.697476	0.00360809	0.781463	0.487925	0.141976	0.61499	0.89946	0.519791	0.983754	0.60154	0.326972	0.0498985	0.345991	0.912428	0.784713	0.986936	0.71644	0.161472	0.0870646	0.12931	0.0154138	0.734881
Eikenella_corrodens	0.951363	0.143071	0.207788	0.124277	0.170603	0.366924	0.057003	0.0682279	0.701628	0.813396	0.861135	0.0297923	0.710756	0.338374	0.561344	0.0123319	0.291134	0.0977412	0.704666	0.117953	0.0286522	0.921436	0.00277241	8.34405e-05	0.0985017	0.0588696	0.377323	0.0152474	0.486001	0.198173	5.86885e-06	0.0119119	0.922249	0.733606	0.0692134	0.470489	0.00213257	0.735278	0.726053	0.384893	0.104302	0.00499576	0.147706	0.807074	0.995131	0.336233	0.638875	0.376035	0.561548
Actinomyces_sp_oral_taxon_897	0.859765	0.782946	0.527133	0.0104191	0.33559	0.827571	0.488578	0.691855	0.278398	0.560421	0.641445	0.707994	0.163371	0.732732	0.0175584	0.0424025	0.950879	0.0607103	0.306195	0.149218	0.937802	0.950365	0.463429	0.100586	0.050031	0.937802	0.0196515	0.192694	0.259526	0.0114274	0.659364	0.0847832	0.198359	0.549015	0.39434	0.163371	0.610135	0.84042	0.577402	0.546231	0.726523	0.0142934	0.0893761	0.438085	0.840339	0.757724	0.0107637	0.711515	0.885675
Capnocytophaga_sp_oral_taxon_332	0.795637	0.453204	0.25585	0.274558	0.433104	0.924739	0.210049	0.41925	0.183228	0.802001	0.827571	0.00445548	0.0759592	0.510839	0.283961	0.0728419	0.155328	0.00357186	0.58311	0.950777	0.00538036	0.717512	2.76024e-05	0.00242519	0.745198	0.0759592	0.252252	0.148741	0.224242	0.303898	0.16066	0.0114518	0.707994	0.977055	0.808376	0.0466442	0.0481234	0.770308	0.588842	0.144809	0.102541	0.0240814	0.0875972	0.606176	0.577203	0.140065	0.433104	0.284376	0.438085
Kingella_denitrificans	0.402415	0.369489	0.0866303	0.803658	0.665883	0.515573	0.714501	0.989632	0.58295	0.360369	0.874959	0.284158	0.150522	0.483319	0.421674	0.165289	0.272499	0.0310745	0.671965	0.692799	0.237558	0.252252	0.050876	0.0250883	0.749526	0.0577041	0.276939	0.0673051	0.665883	0.472561	0.0673606	0.0390723	0.690328	0.25624	0.848896	0.545996	0.0102723	0.155783	0.749526	0.909303	0.510129	0.137908	0.413297	0.755842	0.988435	0.228863	0.153137	0.0869075	0.699572
Prevotella_pleuritidis	0.813464	0.85686	0.259483	0.162274	0.198292	0.493549	0.672486	0.59978	0.988936	0.85686	0.763489	0.0141463	0.392009	0.0553818	0.752764	0.413519	0.567607	0.878465	0.402686	0.529123	0.272137	0.307125	0.0499599	0.435644	0.106449	0.430056	0.737703	0.984564	0.366006	0.520544	0.799106	0.802748	0.974187	0.937326	0.381489	0.321732	0.94813	0.0954983	0.0539867	0.0498258	0.111071	0.139065	0.0172037	0.458369	0.16823	0.231411	0.289592	0.845663	0.123248
Treponema_maltophilum	0.58628	0.107706	0.563726	0.0375081	0.0960552	0.379785	0.128457	0.0452249	0.282574	0.29827	0.753462	0.00490817	0.63835	0.000453851	0.469555	0.000597676	0.835355	0.487011	0.184171	0.0553169	0.00455209	0.744687	0.0135618	0.00271573	0.0888117	0.0960552	0.674376	0.00293487	0.841733	0.0407273	0.00105175	0.0287078	0.322776	0.563522	0.221625	0.569329	0.352452	0.734881	0.0522329	0.00135808	0.348428	0.000236438	0.00527288	0.686038	0.444235	0.893063	0.536077	0.498636	0.109742
Eubacterium_nodatum	0.191519	0.515573	0.950487	0.242875	0.169481	0.515573	0.453699	0.385327	0.993394	0.414547	0.523791	0.0688323	0.973582	0.0857553	0.1516	0.0441428	0.92085	0.403832	0.953784	0.0660061	0.0237428	0.553082	0.6062	0.0340169	0.280238	0.0306707	0.0851199	0.0175039	0.419454	0.191277	0.199269	0.0526511	0.378739	0.965312	0.45465	0.822981	0.773735	0.832681	0.0526744	0.00192783	0.529303	0.0757512	7.03517e-08	0.684188	0.915876	0.55443	0.193053	0.519156	0.259276
Eubacterium_brachy	0.314479	0.0960552	0.000453851	0.692083	0.36168	0.698146	0.177417	0.279595	0.224953	0.19615	0.29827	0.925364	0.290358	0.014415	0.524977	0.509062	3.65349e-05	0.456094	0.0291148	0.931698	0.446973	0.00989117	0.509062	0.457042	0.344074	0.650155	0.545155	0.0900273	0.0348166	0.938287	0.899512	0.0791212	0.0465459	0.0904012	0.519791	0.118159	0.123777	0.841733	0.000320692	0.819361	0.352814	0.704227	0.283857	0.0365938	0.0113686	6.37602e-05	0.0365938	0.096863	0.00836562
Filifactor_alocis	0.408649	0.77662	0.683531	0.0930334	0.198359	0.751454	0.701261	0.607574	0.879186	0.408649	0.996723	0.0221631	0.931268	0.019794	0.229074	0.100586	0.617846	0.483303	0.468585	0.151802	0.021551	0.202843	0.155328	0.0824867	0.166114	0.0668919	0.103604	0.04055	0.905181	0.33318	0.290115	0.237746	0.764009	0.931233	0.577402	0.458302	0.963781	0.55481	0.00242519	0.000356712	0.473769	0.0209523	2.27288e-10	0.963968	0.478751	0.795637	0.152708	0.899615	0.0859
Porphyromonas_catoniae	0.957777	0.809944	0.178369	0.0960552	0.148651	0.482709	0.356209	0.364498	0.348428	0.925364	0.0870646	0.13397	0.389022	0.0476439	0.569127	0.558147	0.092382	0.608456	0.215066	0.568521	0.0348166	0.0439833	0.0148573	0.467225	0.603439	0.412648	0.644064	0.778244	0.899512	0.841652	0.118159	0.780808	0.379785	0.0609055	0.0888117	0.0135618	0.422287	0.493169	0.00955972	0.649985	0.71644	0.14364	0.947774	0.28645	0.0509199	0.252732	0.88662	0.238208	0.0222573
Prevotella_saccharolytica	0.244595	0.689518	0.323551	0.131108	0.387457	0.531269	0.990247	0.491373	0.803917	0.98378	0.239348	0.347018	0.85474	0.00137059	0.579588	0.357999	0.0184812	0.986997	9.64393e-05	0.166902	0.0699479	0.23423	0.051465	0.307087	0.0503027	0.816561	0.338968	0.472365	0.0792173	0.186862	0.00878342	0.86347	0.385145	0.0852723	0.0313668	0.564337	0.972285	0.578374	0.0108657	0.501535	0.704666	0.00578588	0.416943	0.107291	0.0420847	0.0447859	0.437745	0.6193	0.0508813
Kingella_oralis	0.14756	0.0161314	0.00352117	0.192211	0.802001	0.220893	0.00291277	0.00585124	0.375696	0.00499331	0.220893	0.198359	0.448135	0.588842	0.986887	0.0181518	0.021551	0.374682	0.977067	0.120546	0.484222	0.123902	0.853308	0.0118524	0.413479	0.879186	0.399806	0.00481743	0.128167	0.209181	0.505461	0.0164402	0.00105994	0.39883	0.86623	0.0560845	0.389465	0.098658	0.463429	0.0175584	0.0683443	0.0192341	0.228504	0.104523	0.0417725	0.00882642	0.745198	0.350721	0.339918
Capnocytophaga_sp_oral_taxon_863	0.870143	0.238792	0.249393	0.00912824	0.646162	0.799849	0.227474	0.614023	0.18419	0.9609	0.947882	0.0114668	0.587952	0.413564	0.106821	0.0138321	0.42571	0.00610385	0.734082	0.332875	0.0324737	0.769144	0.00455946	0.00192469	0.228483	0.458151	0.0702164	0.129938	0.658057	0.229079	0.228483	0.00184191	0.151122	0.985326	0.730989	0.640245	0.411086	0.990222	0.532053	0.0658251	0.194678	0.00124253	0.0850559	0.664034	0.779222	0.191642	0.202407	0.305114	0.57375
Prevotella_melaninogenica	0.547062	0.00271573	0.124765	0.597697	0.977258	0.107706	0.815907	0.500339	0.384388	0.860921	0.164404	0.14364	0.412648	0.650155	0.65295	0.61499	0.609204	0.416479	0.686038	0.126176	0.791003	0.0834744	0.256349	0.860921	0.36168	0.525194	0.0197364	0.788101	0.267395	0.806682	0.290358	0.295082	0.151201	0.719364	0.558147	0.101761	0.627757	0.344074	0.0393892	0.775189	0.860921	0.938318	0.192184	0.668011	0.0793395	0.242074	0.116013	0.10341	0.33546
Prevotella_micans	0.235323	0.787208	0.0656272	0.117998	0.179813	0.59081	0.721183	0.812301	0.838044	0.587952	0.146037	0.0801018	0.902436	7.87019e-05	0.962509	0.510398	0.0220696	0.980404	0.0308487	0.523013	0.0621645	0.0262717	0.00943657	0.673036	0.179813	0.870143	0.848119	0.925065	0.178369	0.785523	0.0670517	0.541077	0.317052	0.311633	0.593673	0.0760851	0.419586	0.934876	0.00035818	0.178852	0.608077	0.136225	0.224268	0.587952	0.0035177	0.0544115	0.489169	0.345824	0.00706485
Prevotella_loescheii	0.00540366	0.580071	0.588728	0.223745	0.0564142	0.0371696	0.556429	0.116938	0.00413367	0.0741712	0.858654	0.0545202	0.215381	0.185466	0.321732	0.441911	0.678067	0.764871	0.733802	0.148327	0.15846	0.421939	0.515573	0.225443	0.26114	0.0726156	0.488556	0.139403	0.557254	0.558463	0.917563	0.414413	0.874959	0.869996	0.858654	0.0410419	0.233261	0.790834	0.953784	0.736808	0.169481	0.668922	0.956859	0.577197	0.853698	0.950487	0.626845	0.240153	0.282194
Leptotrichia_buccalis	0.899719	0.60995	0.69269	0.553423	0.766392	0.349454	0.467225	0.434431	0.570135	0.791425	0.644932	0.478445	0.925518	0.1085	0.845163	0.22596	0.236143	0.841733	0.0438646	0.71644	0.772631	0.918215	0.854814	0.598461	0.315513	0.076201	0.483319	0.861521	0.222629	0.177651	0.886853	0.950487	0.200205	0.222379	0.88043	0.564541	0.308818	0.246615	0.22596	0.501759	0.797715	0.123372	0.879813	0.874015	0.501759	0.349454	0.123372	0.78481	0.0931231
Lachnoanaerobaculum_saburreum	0.26213	0.00295077	0.00718945	0.389837	0.727901	0.4184	0.201424	0.145056	0.0421149	0.068499	0.0175724	0.980445	0.00414248	0.706398	0.519602	0.314982	0.059494	0.39352	0.0877201	0.305745	0.0903728	0.0958091	0.576579	0.237054	0.0707133	0.0569102	0.897338	0.112637	0.00143178	0.855598	0.413564	0.0323153	0.0514053	0.267454	0.468378	0.605185	0.972156	0.42571	0.226793	0.0606688	0.737177	0.844446	0.584561	0.245827	0.0134579	0.00110115	0.240539	0.0396954	0.465811
Oribacterium_sp_oral_taxon_078	0.732732	0.245019	0.104523	0.137626	0.594597	0.33559	0.782507	0.938341	0.853308	0.732732	0.0824867	0.458302	0.132838	0.266976	0.425444	0.234483	0.0668919	0.664722	0.098658	0.509952	0.58311	0.423226	0.859765	0.77662	0.220893	0.84042	0.753357	0.466539	0.423232	0.08659	0.977067	0.853899	0.86623	0.0313246	0.140065	0.853308	0.461066	0.458302	0.0254306	0.171458	0.566057	0.29809	0.0204585	0.67746	0.0493206	0.100586	0.433104	0.501042	0.00669022
Campylobacter_concisus	0.418447	0.144529	0.874015	0.121164	0.0657824	0.822989	0.384388	0.928832	0.216064	0.0895391	0.0438646	0.710899	0.747759	0.243092	0.023132	0.168071	0.874015	0.00755142	0.413635	0.759685	0.983788	0.89217	0.25017	0.127873	0.118984	0.639049	0.0175776	0.581443	0.478445	0.0824985	0.84843	0.400012	0.67464	0.220726	0.0295066	0.90616	0.333906	0.423288	0.33649	0.394439	0.804017	0.0895391	0.317052	0.123372	0.174809	0.90616	0.00138177	0.469953	0.520665
Leptotrichia_sp_oral_taxon_498	0.778436	0.0255067	0.0546487	0.118159	0.650155	0.964268	0.815907	0.462294	0.148651	0.256349	0.181254	0.19615	0.107706	0.822628	0.600375	0.944801	0.509062	0.317577	0.256349	0.546223	0.662039	0.075288	0.326972	0.860921	0.0384398	0.326972	0.022125	0.700655	0.0182632	0.272769	0.215066	0.599592	0.996751	0.535864	0.698146	0.569329	0.82172	0.28645	0.030664	0.893008	0.686038	0.352814	0.181765	0.778436	0.152261	0.228313	0.00438212	0.0754049	0.294298
Streptococcus_sinensis	0.0808772	0.103972	0.0575863	0.49778	0.0724584	0.784191	0.00849267	0.0014566	0.0791388	0.0440069	0.348242	0.00385111	0.099828	0.108237	0.810997	0.00134599	0.139041	0.143381	0.886034	0.400617	0.00298142	0.35247	0.0215866	2.92623e-05	0.704979	0.0158853	0.726295	0.000800359	0.0881112	0.0772585	0.00930385	0.00123003	0.136477	0.968813	0.348242	0.30778	0.0227307	0.685585	0.777501	0.0267371	0.254545	0.00930385	0.0800163	0.282441	0.666213	0.099828	0.913548	0.0999944	0.585524
Anaeroglobus_geminatus	0.0629273	0.0657505	0.777946	0.665714	0.868361	0.340053	0.671156	0.469478	0.344452	0.293835	0.822888	0.69633	0.262746	0.346663	0.736672	0.986782	0.551397	0.6319	0.957059	0.943748	0.626659	0.602201	0.894532	0.501781	0.303987	0.0918267	0.027119	0.0242297	0.632609	0.51786	0.69633	0.689387	0.845566	0.435119	0.197449	0.845566	0.183553	0.591425	0.617774	0.856877	0.540186	0.5374	0.130102	0.813208	0.595592	0.874893	0.360104	0.599416	0.5374
Campylobacter_rectus	0.294086	0.245019	0.577402	0.0134391	0.135217	0.473769	0.206833	0.300119	0.245019	0.39434	0.977067	0.000667929	0.924739	0.0268381	0.843559	0.00579147	0.516244	0.515364	0.745198	0.154416	0.089415	0.506356	0.0186868	0.017118	0.0859	0.145032	0.0459247	0.00326242	0.647398	0.303898	0.0713191	0.0214322	0.114847	0.465769	0.751454	0.55481	0.398959	0.25585	0.123612	0.000123917	0.0743885	0.0209523	0.00153865	0.0713191	0.773348	0.408649	0.629603	0.538122	0.348671
Actinomyces_sp_oral_taxon_170	0.142502	0.247509	0.349032	0.0157245	0.302948	0.620222	0.277311	0.0795303	0.848067	0.220647	0.678967	0.641635	0.256903	0.27635	0.246327	0.868145	0.315724	0.942212	0.608115	0.0515249	0.284376	0.197249	0.436746	0.861443	0.258808	0.996605	0.488771	0.722832	0.979632	0.331877	0.165547	0.537212	0.563588	0.974529	0.560671	0.989815	0.308835	0.337713	0.360566	0.238082	0.632424	0.481801	0.270791	0.745996	0.8664	0.772025	0.629365	0.760094	0.814808
Treponema_vincentii	0.103514	0.232316	0.227149	0.0463071	0.26114	0.472793	0.0791212	0.0756803	0.53762	0.113852	0.439386	0.00438286	0.727541	0.175182	0.266525	0.00626115	0.284158	0.0859142	0.914276	0.0689352	0.0163156	0.896801	0.0892945	0.000386092	0.110677	0.0323104	0.0241866	0.000112708	0.459797	0.107367	0.0875119	0.00302976	0.0875119	0.516719	0.485969	0.927429	0.228053	0.518306	0.168076	0.000726145	0.227149	0.000814096	5.12828e-05	0.441911	0.484414	0.163908	0.264893	0.412993	0.693404
Streptococcus_anginosus_group	0.631408	0.191642	0.0842717	0.0230051	0.602298	0.77776	0.699699	0.394199	0.0337351	0.242294	0.132667	0.838044	0.0614886	0.737177	0.141466	0.915397	0.109563	0.993468	0.357912	0.36586	0.646162	0.00357663	0.977186	0.670031	0.0324737	0.551338	0.0124859	0.696574	0.139849	0.858812	0.718661	0.482338	0.489169	0.899148	0.171269	0.715589	0.260477	0.664034	0.00853588	0.654908	0.762081	0.523883	0.0702095	0.194678	0.311633	0.269587	0.136225	0.0354793	0.6521
Peptostreptococcus_stomatis	0.92548	0.387457	0.883581	0.163746	0.232464	0.215815	0.790897	0.440654	0.738361	0.883581	0.604006	0.00780317	0.79132	0.0182172	0.378002	0.0816691	0.970807	0.169663	0.034276	0.126811	0.00741106	0.455513	0.0103533	0.023132	0.0684847	0.21258	0.489729	0.0648821	0.455227	0.0401073	0.0244266	0.25902	0.701628	0.773965	0.113454	0.347018	0.229929	0.98378	0.02159	0.0410869	0.362446	0.00113306	0.00116023	0.601135	0.243461	0.692539	0.232464	0.966798	0.273801
Prevotella_buccae	0.0584341	0.634903	0.261126	0.317369	0.272616	0.956592	0.0296762	0.105875	0.753132	0.186199	0.399352	0.0075468	0.399352	0.843904	0.399102	0.0429962	0.0653621	0.0158067	0.268752	0.569108	0.0262728	0.855569	0.131923	0.000137797	0.470296	0.0092954	0.011552	0.00552671	0.0571173	0.418756	0.231986	0.00567096	0.423992	0.436365	0.321641	0.394519	0.0489256	0.7277	0.518991	0.0842831	0.152107	0.0571173	0.00291208	0.507971	0.449174	0.0419526	0.352484	0.336094	0.949921
Eubacterium_infirmum	0.268168	0.813396	0.53399	0.244595	0.977293	0.816561	0.944773	0.883259	0.317317	0.255306	0.473057	0.166466	0.912563	0.683489	0.119657	0.0508813	0.575555	0.0123024	0.452708	0.278473	0.190826	0.850006	0.0279112	0.0271851	0.291134	0.167837	0.0625866	0.17874	0.750731	0.0519165	0.0893573	0.116887	0.440221	0.849872	0.347018	0.707709	0.0530546	0.64476	0.470489	0.504186	0.219081	0.0588696	0.0166249	0.364681	0.345674	0.760047	0.0588696	0.820573	1
Johnsonella_ignava	0.612	0.494787	0.204636	0.259526	0.106533	0.623714	0.634809	0.450487	0.433104	0.827571	0.189185	0.157979	0.745198	0.000250666	0.668228	0.0876447	0.0356948	0.325997	0.0967567	0.398081	0.189185	0.484878	0.220893	0.353096	0.157979	0.72033	0.176205	0.783046	0.448135	0.337493	0.0240814	0.857186	0.885675	0.0653071	0.389633	0.453204	0.823465	0.833991	0.0713191	0.4036	0.937802	0.142533	0.743915	0.996723	0.0522523	0.0876447	0.770308	0.811542	0.0122343
Selenomonas_sputigena	0.771478	0.873365	0.576579	0.103526	0.634349	0.216822	0.243037	0.394199	0.213563	0.771478	0.5653	0.0707133	0.470952	0.886269	0.507499	0.0692313	0.375968	0.150218	0.317052	0.361359	0.793522	0.725153	0.103526	0.0236458	0.00520015	0.46325	0.0110622	0.0152659	0.346881	0.0593462	0.251188	0.159535	0.6521	0.514206	0.161653	0.7496	0.0368402	0.51847	0.275265	0.406119	0.193156	0.00811225	0.0196608	0.95439	0.769794	0.709458	0.0188919	0.790891	0.746488
Atopobium_rimae	0.614358	0.199223	0.989821	0.0424635	0.238614	0.942364	0.634976	0.707936	0.129067	0.569662	0.746135	0.701246	0.0383834	0.160163	0.475058	0.599305	0.62956	0.28769	0.755862	0.647306	0.165802	0.414159	0.94575	0.529262	0.0315496	0.888362	1.17595e-05	0.251124	0.217487	0.579768	0.492971	0.497408	0.274648	0.33105	0.979644	0.236805	0.674404	0.391818	0.651081	0.984724	0.546414	0.43701	0.273051	0.818222	0.582727	0.635681	0.0378953	0.386178	0.344759
Porphyromonas_somerae	0.841733	0.84812	0.828986	0.662039	0.784713	0.375212	0.835018	0.44123	0.221625	0.931839	0.591977	0.912428	0.113895	0.17269	0.00247966	0.199224	0.294298	0.0302628	0.199224	0.771712	0.00528661	0.652696	0.302274	0.184171	0.509062	0.101761	0.509241	0.729466	0.841733	0.0622496	0.245594	0.214383	0.918893	0.0068859	0.0694647	0.384388	0.75847	0.0204693	0.357232	0.803519	0.0960552	0.0665717	0.607328	0.0444077	0.485085	0.951287	0.384388	0.586058	0.0534305
Prevotella_maculosa	0.816654	0.33649	0.076201	0.0104026	0.287484	0.88043	0.918893	0.720379	0.349454	0.797715	0.0826736	0.0129782	0.0527859	0.1006	0.539452	0.452946	0.182212	0.835355	0.00370153	0.591977	0.644932	0.0247488	0.0492934	0.437986	0.00103676	0.504633	0.364913	0.429296	0.00825378	0.234173	0.483628	0.521045	0.680638	0.528554	0.232717	0.494076	0.860491	0.070109	0.00151602	0.279506	0.526061	0.0219731	0.0859833	0.81033	0.0453159	0.0245139	0.275952	0.0815674	0.149551
Catonella_morbi	0.609764	0.22404	0.67448	0.0305717	0.0833341	0.769394	0.181015	0.0891856	0.133443	0.289176	0.716862	0.00728395	0.430361	0.00100279	0.265122	0.00215021	0.769394	0.3911	0.406226	0.149697	0.00121776	0.623533	0.00307198	0.00863762	0.257119	0.0301801	0.659655	0.00930786	0.49385	0.0786431	0.00437864	0.0301714	0.389776	0.354428	0.287226	0.248133	0.485008	0.919019	0.0397418	0.000396422	0.369174	0.00219721	0.00293091	0.621344	0.219652	0.800764	0.726053	0.535962	0.0275463
Leptotrichia_sp_oral_taxon_212	0.303309	0.261026	0.147026	0.723123	0.0418255	0.291392	0.957777	0.175992	0.893283	0.639049	0.408854	0.413635	0.291392	0.0232163	0.695564	0.66866	0.0428358	0.282574	0.0142268	0.753462	0.452946	0.29809	0.483628	0.842056	0.428158	0.81033	0.0710843	0.848152	0.0616574	0.214193	0.404102	0.521045	0.581396	0.0383168	0.134837	0.197128	0.970671	0.604194	0.137217	0.683489	0.0860565	0.253756	0.7496	0.232717	0.311155	0.00370153	0.753956	0.381489	0.137217
Tannerella_sp_oral_taxon_808	0.990267	0.523143	0.778771	0.0621796	0.49648	0.38284	0.535864	0.352494	0.877159	0.857936	0.196884	0.0544595	0.813396	0.0182172	0.130315	0.0179561	0.58403	0.381831	0.088478	0.119036	0.0240978	0.452967	0.0938489	0.0595208	0.0893573	0.0808458	0.411859	0.0218901	0.893228	0.0306683	0.0297923	0.213484	0.964324	0.265122	0.0301801	0.683489	0.641549	0.735278	0.0100226	0.0094181	0.641815	0.00454823	0.000333965	0.741448	0.0978394	0.826072	0.338374	0.99631	0.0422064
Prevotella_multiformis	0.799106	0.0512761	0.00504434	0.336124	0.392009	0.659562	0.74886	0.797465	0.30771	0.418993	0.0246129	0.366006	0.0340925	0.0778758	0.693504	0.666332	0.00728188	0.375275	0.00164627	0.741812	0.813464	0.0727204	0.721342	0.878714	0.0425918	0.216281	0.681261	0.566103	0.000563928	0.141611	0.864135	0.171245	0.402686	0.035467	0.111071	0.493549	0.60774	0.392009	0.0110398	0.458133	0.247203	0.303118	0.900137	0.216281	0.0359718	0.000154005	0.0934098	0.0759769	0.0553818
Prevotella_pallens	0.426741	0.367866	0.335757	0.993214	0.635681	0.795106	0.178026	0.406446	0.419123	0.874925	0.915319	0.501238	0.962689	0.278626	0.768769	0.602304	0.185054	0.135537	0.492971	0.534096	0.569662	0.948603	0.394259	0.16156	0.498475	0.162966	0.012091	0.113174	0.915319	0.908523	0.546414	0.4336	0.979644	0.115575	0.476639	0.701246	0.0258747	0.986429	0.752616	0.286429	0.62956	0.778691	0.897933	0.983036	0.570928	0.301132	0.194423	0.884588	0.136408
egasphaera_micronuciformis	0.625414	0.170626	0.500202	0.254736	0.11328	0.816379	0.627898	0.899667	0.123952	0.757836	0.854779	0.837281	0.0833456	0.0465247	0.523436	0.751024	0.416979	0.355115	0.717235	0.77105	0.0949331	0.942491	0.720593	0.520694	0.0939254	0.693873	0.000719693	0.105529	0.398689	0.606162	0.581304	0.480505	0.538564	0.242761	0.593772	0.137933	0.236639	0.687244	0.77494	0.598285	0.914711	0.544581	0.470686	0.854779	0.384379	0.508937	0.096972	0.657836	0.131449
Prevotella_sp_F0091	0.660016	0.989608	0.262332	0.0523277	0.464557	0.865477	0.0892617	0.483532	0.724547	0.865477	0.790896	0.0791388	0.892902	0.160767	0.311872	0.0958046	0.0958046	0.00068712	0.838198	0.723998	0.526308	0.775225	0.0978014	0.00670328	0.152365	0.492165	0.000550699	0.0738034	0.817851	0.190792	0.692029	0.0487608	0.290741	0.637758	0.432487	0.811093	0.115088	0.724547	0.838198	0.628377	0.112626	0.0418257	0.198344	0.75752	0.77071	0.0662038	0.124149	0.901719	0.603815
Streptococcus_infantis	0.698146	0.379785	0.0624011	0.74106	0.828986	0.931839	0.297234	0.28769	0.205465	0.467225	0.569329	0.344074	0.136344	0.692083	0.183931	0.00239348	0.290358	0.0164636	0.951287	0.815907	0.120333	0.00545657	0.190098	0.0021034	0.873756	0.113895	0.891089	0.0793638	0.344074	0.00487928	0.0433671	0.00245684	0.880185	0.274663	0.164404	0.803618	0.00318228	0.116013	0.278731	0.750231	0.996751	0.0853426	0.824913	0.722571	0.74093	0.19615	0.294298	0.010445	0.632479
Desulfobulbus_oralis	0.0582229	0.126417	0.29199	0.0852012	0.0806179	0.503105	0.0218981	0.0100827	0.361005	0.0899717	0.556705	0.00186648	0.768086	0.19456	0.497081	7.96186e-05	0.215234	0.190277	0.86531	0.102501	0.0118204	0.567961	0.157264	0.00013203	0.241096	0.229781	0.317386	0.00475092	0.256724	0.00734309	0.0806179	0.00134099	0.0261805	0.642918	0.430311	0.939535	0.203114	0.206453	0.438416	0.00185241	0.12518	0.00413003	0.00225713	0.170626	0.667329	0.178371	0.559755	0.261089	0.424952
Actinomyces_sp_oral_taxon_180	0.141766	0.129539	0.628879	0.20827	0.659213	0.221619	0.374497	0.965055	0.963265	0.811208	0.535727	0.231986	0.228496	0.10528	0.610757	0.628879	0.225041	0.443306	0.134338	0.413054	0.201797	0.763553	0.659213	0.409113	0.261126	0.497063	0.000521903	0.0935361	0.929929	0.785153	0.46503	0.435691	0.513467	0.14665	0.830793	0.949921	0.202545	0.284413	0.850474	0.933225	0.640949	0.843904	0.697917	0.30062	0.613734	0.394519	0.581516	0.807927	0.38495
Veillonella_atypica	0.201299	0.0575204	0.441135	0.211693	0.553663	0.427627	0.736928	0.49975	0.713882	0.538564	0.500202	0.541568	0.082429	0.137933	0.715417	0.889962	0.768086	0.653763	0.19456	0.308517	0.0719969	0.313349	0.707192	0.847772	0.281327	0.4466	0.00143146	0.990688	0.327729	0.646154	0.073664	0.967375	0.298503	0.457395	0.356138	0.830301	0.709091	0.262744	0.809437	0.524919	0.925342	0.625414	0.799763	0.341763	0.649395	0.840775	0.239186	0.357112	0.660952
Prevotella_sp_oral_taxon_473	0.486269	0.134338	0.118071	0.0325487	0.261126	0.558415	0.0414679	0.0524737	0.634903	0.276515	0.753132	0.00311517	0.530121	0.211557	0.317111	0.000460046	0.198611	0.0304782	0.759529	0.0985082	0.0117321	0.882243	0.00430916	5.62366e-05	0.195458	0.0440594	0.0599485	0.00146403	0.366201	0.0507287	0.0113557	0.00249423	0.221619	0.66518	0.434068	0.665343	0.072017	0.518991	0.325947	0.00463183	0.0429962	0.00114355	0.00162843	0.530121	0.973266	0.149475	0.370839	0.511192	0.79821
Fretibacterium_fastidiosum	0.168076	0.193053	0.534841	0.110677	0.137908	0.253734	0.247246	0.181136	0.835919	0.230585	0.353612	0.0170638	0.715067	0.0789852	0.424147	0.00520495	0.483319	0.443483	0.986789	0.0113764	0.04309	0.983314	0.388115	0.0034546	0.0789852	0.0848867	0.0749948	0.000392938	0.529303	0.0575588	0.0610254	0.00552155	0.0875119	0.6825	0.620918	0.74008	0.258564	0.434357	0.217037	0.000495081	0.213732	0.0168115	5.2799e-06	0.222056	0.631126	0.304255	0.312527	0.205608	0.545996
Bacteroidetes_bacterium_oral_taxon_272	0.0225643	0.0990423	0.109873	0.346517	0.044187	0.710535	0.0212386	0.00801767	0.128916	0.015984	0.325424	0.000218564	0.28344	0.201299	0.805873	0.00550986	0.0753594	0.150658	0.781809	0.274013	0.00683873	0.519251	0.0770833	3.85396e-05	0.435706	0.0408493	0.290392	0.000153904	0.148765	0.157036	0.044187	0.00307626	0.108753	0.481296	0.538564	0.491539	0.0432226	0.346517	0.635033	0.00821936	0.181534	0.0104574	0.0256517	0.131449	0.385646	0.082429	0.935985	0.119675	0.83379
Selenomonas_sp_FOBRC6	0.181254	0.417463	0.238585	0.339751	0.063769	0.710325	0.088087	0.0399101	0.88662	0.245594	0.446973	0.000566212	0.977258	0.398382	0.925326	0.00509453	0.101761	0.0764274	0.698146	0.230694	0.0365938	0.593827	0.0193415	9.25633e-06	0.148651	0.127023	0.169954	0.00306323	0.710325	0.0203916	0.0261989	0.00828112	0.493169	0.533133	0.344074	0.462119	0.000708107	0.235129	0.668011	0.134937	0.0787027	0.00865221	0.0119966	0.487925	0.765804	0.370671	0.29827	0.293024	0.784713
[truncated: 59 more columns]
