# Supplementary material for: Periodontal and Peri-Implant Microbiome Dysbiosis Is Associated With Alterations in the Microbial Community Structure and Local Stability
Source: Front Microbiol. 2022 Jan 25;12:785191. doi: 10.3389/fmicb.2021.785191 (PMC8821947; doi:10.3389/fmicb.2021.785191)
Supplement: Supplementary file 4 [file Data_Sheet_3.XLS]

## Sheet: network r value in sub-dis
	Corynebacterium_matruchotii	Porphyromonas_gingivalis	Pseudopropionibacterium_propionicum	Actinomyces_oris	Porphyromonas_endodontalis	Neisseria_sicca	Actinomyces_naeslundii	Tannerella_forsythia	Lautropia_mirabilis	Actinomyces_sp_oral_taxon_448	Rothia_aeria	Eubacterium_saphenum	Treponema_denticola	Neisseria_sp_oral_taxon_014	Streptococcus_sanguinis	Veillonella_parvula	Prevotella_intermedia	Actinobaculum_sp_oral_taxon_183	Capnocytophaga_sputigena	Neisseria_elongata	Streptococcus_oralis	Filifactor_alocis	Capnocytophaga_gingivalis	Eubacterium_nodatum	Actinomyces_johnsonii	Alloprevotella_tannerae	Eubacterium_brachy	Haemophilus_parainfluenzae	Fusobacterium_nucleatum	Neisseria_flavescens	Capnocytophaga_leadbetteri	Capnocytophaga_ochracea	Fretibacterium_fastidiosum	Bacteroidetes_oral_taxon_274	Actinomyces_sp_oral_taxon_414	Actinomyces_cardiffensis	Corynebacterium_durum	Capnocytophaga_granulosa	Prevotella_pleuritidis	Peptostreptococcus_stomatis	Treponema_socranskii	Gemella_morbillorum	Selenomonas_noxia	Campylobacter_rectus	Campylobacter_showae	Cardiobacterium_valvarum	Desulfobulbus_oralis	Prevotella_nigrescens	Cardiobacterium_hominis
Corynebacterium_matruchotii	1	0	0	0	0	0	0	0	0	0	0	0	0	0	0	0	0	0	0	0	0	0	0	0	0	0	0	0	0	0	0	0	0	0	0	0	0	0	0	0	0	0	0	0	0	0	0	0	0
Porphyromonas_gingivalis	0	1	0	0	0	0	0	0	0	0	0	0	0	0	0	0	0	0	0	0	0	0	0	0	0	0	0	0	0	0	0	0	0	0	0	0	0	0	0	0	0	0	0	0	0	0	0	0	0
Pseudopropionibacterium_propionicum	0	0	1	0	0	0.782143	0	0	0	0	0	0	0	0	0	0	0	0	0.85	0	0	0	0	0	0	0	0	0	0	0	0	0	0	0	0	0	0	0	0	0	0	0	0	0	0	0	0	0	0
Actinomyces_oris	0	0	0	1	0	0	0	0	0	0	0	0	0	0	0	0	0	0	0	0	0	0	0	0	0	0	0	0	0	0	0	0	0	0	0	0	0	0	0	0	0	0	0	0	0	0	0	0	0
Porphyromonas_endodontalis	0	0	0	0	1	0	0	0	0	0	0	0	0	0	0	0	0	0	0	0	0	0	0	0	0	0	0	0	0	0	0	0	0.767857	0	0	0	0	0	0	0	0	0	0	0	0	0	0	0	0
Neisseria_sicca	0	0	0.782143	0	0	1	0	0	0	0	0	0	0	0	0	0	0	0	0	0	0	0	0.821429	0	0	0	0	0	0	0	0	0	0	0	0	0	0	0	0	0	0	0	0	0	0	0	0	0	0
Actinomyces_naeslundii	0	0	0	0.610714	0	0	1	0	0	0	0	0	0	0	0	0	0	0	0	0	0	0	0	0	0	0	0	0	0	0	0	0	0	0	0	0	0	0	0	0	0	0	0	0	0	0	0	0	0
Tannerella_forsythia	0	0	0	0	0	0	0	1	0	0	0	0	0	0	0	0	0	0	0	0	0	0	0	0	0	0	0	0	0	0	0	0	0.832143	0	0	0	0	0	0	0	0	0	0	0	0	0	0	0	0
Lautropia_mirabilis	0	0	0	0	0	0.664286	0.667857	0	1	0	0	0	0	0	0.782143	0	0	0	0	0	0	0	0	0	0	0	0	0	0	0	0	0	0	0	0	0	0	0	0	0	0	0	0	0	0	0	0	0	0
Actinomyces_sp_oral_taxon_448	0	0	0	0	0	0	0	0	0	1	0	0	0	0	0	0	0	0	0	0	0	0	0	0	0	0	0	0	0	0	0	0	0	0	0	0	0	0	0	0	0	0	0	0	0	0	0	0	0
Rothia_aeria	0	0	0	0	0	0	0	0	0	0	1	0	-0.754919	0	0	0	0	0	0	0	0	0	0	0	0	0	0	0	0	0	0	0	0	0	0	0	0	0	0	0	0	0	0	0	0	0	0	0	0
Eubacterium_saphenum	0	0	0	0	0	0	-0.65103	0	0	0	0	1	0	0	0	0	0	0	0	0	0	0	0	0	0	0	0	0	0	0	0	0	0	0	0	0	0	0	0	0	0	0	0	0	0	0	0	0	0
Treponema_denticola	0	0	0	0	0	0	0	0	0	0	-0.754919	0.712528	1	0	0	0	0	0	0	0	0	0.928444	0	0	0	0	0	0	0	0	0	0	0	0	0	0	0	0	0	0	0	0	0	0	0	0	0	0	0
Neisseria_sp_oral_taxon_014	0	0	0	0	0	0	0	0	0	0	0	0	0	1	0	0	0	0	0	0	0	0	0	0	0.817372	0	0	0	0	0	0	0	0	0	0	0	0	0	0	0	0	0	0	0	0	0.78663	0	0	0.75408
Streptococcus_sanguinis	0	0	0.625	0	0	0.65	0	0	0.782143	0	0	0	0	0	1	0	0	0	0.746429	0	0	0	0	0	0	-0.745525	0	0	0	0	0	0	0	0	0	0	0	0	0	0	0	0	0	0	0	0	0	0	0
Veillonella_parvula	0	0	0	0	0	0	0	0	0	0	0	0	0	0	0	1	0	0	0	0	0	0	0	0	0	0	0	0	0	0	0	0	0	0	0	0	0	0	0	0	0	0	0	0	0	0	0	0	0
Prevotella_intermedia	0	0	0	0	0	0	-0.709682	0	0	0	0	0	0	0	0	0	1	0	0	0	0	0	0	0	0	0	0	0	0	0	0	0	0	0	0	0	0	0	0	0	0	0	0	0	0	0	0	0	0
Actinobaculum_sp_oral_taxon_183	0.643269	0	0	0	0	0	0	0	0	0.701585	0	0	0	0	0	0	0	1	0	0	0	0	0	0	0	0	0	0	0	0.811043	0	0.808182	0	0	0	0	0	0.836364	0	0	0	0	0.782727	0	0	0	0	0	0
Capnocytophaga_sputigena	0	0	0.85	0	0	0.678571	0	0	0	0	0.625559	0	0	0	0.746429	0	0	0	1	0	0	0	0	0	0	0	0	0	0	0	0	0	0	0	0	0	0	0	0	0	0	0	0	0	0	0	0	0	0
Neisseria_elongata	0	0	0	0	0	0	0.717857	0	0	0	0	0	0	0	0	0	0	0	0	1	0	0	0	0	0	0	0	0	0	0	0	0	0	0	0	0	0	0	0	0	0	0	0	0	0	0	0	0	0
Streptococcus_oralis	0	0	0	0	0	0	0	0	0	0	0	0	0	0	0	0	0	0	0	0	1	0	0	0	0	0	0	0	0	0	0	0	0	0	0	0	0	0	0	0	0	0	0	0	0	0	0	0	0
Filifactor_alocis	0	0	0	0	0	0	-0.652368	0	-0.616622	0	-0.618962	0.723603	0.928444	0	0	0	0	0	0	0	0	1	0	0	0	0.767716	0	0	0	0	0	0	0	0	0	0	0	0	0	0.746643	0	0	0	0	0	0	0	0	0
Capnocytophaga_gingivalis	0	0	0.714286	0	0	0.821429	0	0	0.65	0	0	0	0	0	0.642857	0	0	0	0.689286	0	0	0	1	0	0	0	0	0	0	0	0	0	0	0	0	0	0	0	0	0	0	0	0	0	0	0	0	0	0
Eubacterium_nodatum	0	0	0	0	0	0	0	0	0	0	0	0	0	0	0	0	0	0	0	0	0	0	0	1	0	0	0	0	0	0	0	0	0	0	0	0	0	0	0	0	0	0	0	0	0	0	0	0	0
Actinomyces_johnsonii	0	0	0	0	0	0	0	0	0	0	0	0	0	0.817372	0	0	0	0.707063	0	0	0	0	0	0	1	0	0	0	0	0	0	0.795672	0	0	0	0	0	0	0	0	0	0	0	0	0	0	0	0	0
Alloprevotella_tannerae	0	0	0	0	0	-0.609323	0	0	-0.734772	0	0	0.649666	0.717491	0	-0.745525	0	0	0	0	0	0	0.767716	-0.727603	0	0	1	0	0	0	0	0	0	0	0	0	0	0	0	0	0	0	0	0	0	0	0	0.801097	0	0
Eubacterium_brachy	0	0	0	0	0	0	0	0	0	0	0	0	0	0	0	0	0	0	0	0	0	0	0	0	0	0	1	0	0	0	0	0	0	0	0	0	0	0	0	0	0	0	0	0	0	0	0	0	0
Haemophilus_parainfluenzae	0	0	0	0	0	0	0	0	0	0	0	0	0	0	0	0	0	0	0	0	0	0	0	0	0	0	0	1	0	0	0	0	0	0	0	0	0	0	0	0	0	0	0	0	0	0	0	0	0
Fusobacterium_nucleatum	0	0	0	-0.692857	0	0	0	0	0	0	0	0	0	0	0	0	0	0	0	0	0	0	0	0	0	0	0	0	1	0	0	0	0	0	0	0	0	0	0	0	0	0	0	0	0	0	0	0	0
Neisseria_flavescens	0.658291	0	0	0	0	0	0	0	0	0	0	0	0	0	0	0	0	0.811043	0	0	0	0	0	0	0	0	0	0	0	1	0	0	0	0	0	0	0	0.943159	0	0	0	0	0.816548	0	0	0	0	0	0
Capnocytophaga_leadbetteri	0	0	0	0	0	0	0	-0.616491	0	0.612648	0	0	0	0	0	0	0	0	0	0	0	0	0	0	0.705036	0	0	0	0	0	1	0	0	0	0	0	0	0	0	0	0	0	0	0	0	0	0	0	0
Capnocytophaga_ochracea	0.657684	0	0	0	0	0	0	0	0	0	0	0	0	0.695455	0	0	0	0.808182	0	0	0	0	0	0	0.795672	0	0	0	0	0	0	1	0	0	0.749091	0	0	0	0	0	0	0	0	0	0	0	0	0	0
Fretibacterium_fastidiosum	0	0	0	0	0.767857	0	0	0.832143	0	0	0	0	0	0	0	0	0	0	0	0	0	0	0	0	0	0	0	0	0	0	-0.609323	0	1	0	0	0	0	0	0	0	0	0	0	0	0	0	0	0	0
Bacteroidetes_oral_taxon_274	0	0	0	0	0	0	0	0	0	0	0	0.640173	0	0	0	0	0	0	0	0	0	0.699753	0	0	0	0	0	0	0	0	0	0	0	1	0	0	0	0	0	0	0	0	0	0	0	0	0	0	0
Actinomyces_sp_oral_taxon_414	0	0	0	0	0	0	0	0	0	0.696933	0	0	0	0	0	0	0	0.735455	0	0	-0.690118	0	0	0	0.705255	0	0	0	0	0.666083	0	0.749091	0	0	1	0	0	0	0	0	0	0	0.829091	0	0	0	0	0	0
Actinomyces_cardiffensis	0	0	0	0	0	0	0	0	0	0	0	0.622124	0	0	0	0	0	0	0	0	0	0	0	0	0	0	0	0	0	0	0	0	0	0	0	1	0	0	0	0	0	0	0	0	0	0	0	0	0
Corynebacterium_durum	0	0	0	0	0	0	0.605739	-0.620076	0	0	0.678029	0	0	0.651004	0	0	0	0.634729	0	0	0	0	0	0	0	0	0	0	0	0	0	0	0	0	0	0	1	0	0	0	0	0	0	0	0	0.805755	0	0	0.913669
Capnocytophaga_granulosa	0.603628	0	0	0	-0.607232	0	0	0	0	0.716473	0	0	0	0	0	0	0	0.836364	0	0	0	0	0	0	0	0	0	0	0	0.943159	0.717913	0	0	0	0.684545	0	0.645579	1	0	0	0	0	0.775455	0	0	0	0	0	0
Prevotella_pleuritidis	0	0	0	0	0	0	0	0	0	0	0	0	0	0	0	0	0	0	0	0	0	0	0	0	0	0	0	0	0	0	0	0	0	0	0	0	0	0	1	0	0	0	0	0	0	0	0	0.771373	0
Peptostreptococcus_stomatis	0	0	0	0	0	0	-0.655882	0	0	0	0	0.723917	0	0	0	0	0	0	0	0	0	0.746643	0	0	0	0	0	0	0	0	0	0	0	0.701818	0	0	0	0	0	1	0	0	0	0	0	0	0	0	0
Treponema_socranskii	0	0	0	0	0	0	0	0	-0.659518	0	0	0	0	0	0	0	0	0	0	0	0	0	0	0	0	0.660092	0	0	0	0	0	0	0.609473	0	0	0	0	0	0	0	1	0	0	0	0	0	0	0.793567	0
Gemella_morbillorum	0	0	0	0	0	0	0	0	0	0	0	0	0	0	0	0	0	0	0	0	0	0	0	0	0	0	0	0	0	0	0	0	0	0	0	0	0	0	0	0.717913	0	1	0	0	0.83229	0	0	0	0
Selenomonas_noxia	0.682911	0	0	0	0	0	0	0	0	0.620633	0	0	0	0	0	0	0	0.782727	0	0	0	0	0	0	0	0	0	0	0	0.816548	0	0.734545	0	0	0.829091	0	0	0.775455	0	0	0	0	1	0	0	0	0	0	0
Campylobacter_rectus	0	0	0	0	0	0	0	0.677391	0	0	0	0	0	0	0	0	0	0	0	-0.718499	0	0	0	0	0	0	0	0	0	0	0	0	0	0	0	0	0	0	0	0	0	0	0	1	0	0	0	0	0
Campylobacter_showae	0	0	0	0	0	0	0	0	0	0	0	0	0	0.624006	0	0	0	0	0	0	0	0	0	0.626711	0.631392	0	0	0	0	0	0	0	0	0.645648	0	0	0	0	0	0	0	0.83229	0	0	1	0	0	0	0
Cardiobacterium_valvarum	0	0	0	0	0	0	0	0	0	0	0	0	0	0.78663	0	0	0	0	0	0	0	0	0	0	0	0	0	0	0	0.631454	0	0.629304	0	0	0	0	0.805755	0.663663	0	0	0	0	0	0	0	1	0	0	0.902878
Desulfobulbus_oralis	0	0	0	0	0	-0.729759	0	0	-0.614439	0	0	0.63459	0.620399	0	-0.688316	0	0	0	0	0	0	0.699753	-0.601826	0	0	0.801097	0	0	0	0	0	0	0	0	0	0	0	0	0	0	0	0	0	0	0	0	1	0	0
Prevotella_nigrescens	0	0	0	0	0	0	0	0	0	0	0	0	0	0	0	0	0	0	0	0	0	0	0	0.669753	0	0	0	0	0	0	0	0	0	0	0.62021	0	0	0	0.771373	0	0.793567	0	0.671588	0	0.607916	0	0	1	0
Cardiobacterium_hominis	0	0	0	0	0	0	0	0	0	0	0.63498	0	0	0.75408	0	0	0	0	0	0	0	0	0	0	0	0	0	0	0	0	0.607914	0	0	0	0	0	0.913669	0	0	0	0	0	0	0	0	0.902878	0	0	1
Leptotrichia_hofstadii	0.770614	0	0	0	0	0	0	0	0	0	0	0	0	0	0	0	0	0.725146	0	0	0	0	0	0	0	0	0	0	0	0.810305	0	0.793863	0	0	0	0	0	0.761313	0	0	0	0	0.75408	0	0	0.755396	0	0	0
Tannerella_sp_oral_taxon_HOT_286	0	0	0	0	0	0	0	0	0	0	0	0	0	0.793863	0	0	0	0.723338	0	0	0	0	0	0	0.679856	0	0	0	0	0	0	0.795672	0	0	0.643771	0	0.676259	0	0	0	0	0	0.632921	0	0	0.76259	0	0	0.679856
Aggregatibacter_aphrophilus	0	0	0	0	0	0	0	0	0	0	0	0	0	0	0	0	0	0	0	0	0	0	0	0	0	0.606537	0	0	0.72927	0	0	0	0	0.666755	0	0	0	0	0	0	0	0	0	0	0	0	0.605771	0	0
Prevotella_baroniae	0	0	0	0	0	0	-0.624926	0	-0.696454	0	0	0.859265	0.708381	0	-0.658808	0	0	0	0	0	0	0.697077	0	0	0	0.74807	0	0	0	0	0	0	0	0	0	0	0	0	0	0	0	0	0	0	0	0	0.740744	0	0
Treponema_maltophilum	0	0	0	0	0	0	0	0	-0.616491	0	0	0	0.645742	0	0	0	0	0	0	0	0	0.703142	0	0	0	0.654676	0	-0.64875	0	0	0	0	0	0	0	0	0	0	0	0	0.871752	0	0	0	0.721079	0	0	0.667954	0
Porphyromonas_sp_oral_taxon_278	0	0	0	0	0	0	0	0	0	0	0	0	0	0	0	0	0	0	0	0	0	0	0	0	0	0	0	0	0	0.725851	0	0	0	0	0	0.606092	0	0.644955	0	0	0	0.723106	0	0	0	0	0	0	0
Campylobacter_gracilis	0	0	0	0	0	0	0	0	0	0.69964	0	0	0	0	0	0	0	0.72153	0	0	0	0	0	0	0.730216	0	0	0	0	0	0	0.75408	0	0	0.804713	0	0	0	0	0	0	0	0.613029	0	0	0	0	0	0
Leptotrichia_wadei	0.745088	0	0	0	0	0	0	0	0	0	0	0	0	0	0	0	0	0.733222	0	0	0	0	0	0	0	0	0	-0.634432	0	0.877082	0	0	0	0	0.688558	0	0	0.790912	0	0	0	0	0.887682	0	0	0	0	0	0
Streptococcus_anginosus_group	0	0	0	0	0	0	-0.695345	0	-0.860221	0	0	0.605244	0.735429	0	-0.677424	0	0	0	0	0	0	0.825115	-0.620076	0	0	0.866906	0	0	0	0	0	0	0	0	0	0	0	0	0	0	0	0	0	0	0	0	0.701638	0	0
Eubacterium_infirmum	0	0	0	0	0	0	0	0	0	0	0	0	0	0	0	0	0	0	0	0	0	0	0	0	0	0	0	0	0	0	0	0	0	0	0	0.685137	0	0	0	0	0.664534	0	0.601093	0	0	0	0	0.683636	0
Ottowia_sp_oral_taxon_894	0	0	0	0	0	0	0	0	0	0	0	0	0	0	0	0	0	0	0	0	0	0	0	0	0	0	0	0	0	0	0	0	0	0	0	0	0	0	0	0	0	0	0	0	0	0	0	0	0
Selenomonas_sputigena	0	0	0	0	0	0	0	0	0	0	0	0	0	0	0	0	0	0	0	0	0	0	0	0	0	0	0	-0.632458	0	0.603695	0	0	0	0	0.713636	0	0	0	0	0	0.6727	0	0.726364	0	0	0	0	0.660578	0
Leptotrichia_buccalis	0.671317	0	0	0	0	0	0	0	0	0	0	0	0	0	0	0	0	0.718334	0	0	0	0	0	0	0	0	0	0	0	0.873326	0	0	0	0	0.643895	0	0	0.776024	0	0	0	0	0.753692	0	0	0	0	0	0
Aggregatibacter_segnis	0	0	0	0	0	0	0	0	0	0	0	0	0	0	0	0	0	0.61654	0	0	0	0	0	0	0	0	0	0	0	0.777778	0	0.634889	0	0	0	0	0	0.671588	0	0	0	0	0.675258	0	0	0.824905	0	0	0
Treponema_medium	0	0	0	0	0.60543	0	-0.670297	0	-0.742372	0	0	0.757414	0.78632	0	0	0	0	0	0	0	0	0.804355	0	0	0	0.759505	0	0	0	0	0	0	0.650477	0	0	0	0	0	0	0	0.706966	0	0	0	0	0	0	0	0
Streptococcus_cristatus	0.829925	0	0	0	0	0	0	0	0	0	0	0	0	0	0	0	0	0.848602	0	0	0	0	0	0	0	0	0	0	0	0.862057	0	0.720195	0	0	0	0	0	0.794634	0	0	0	0	0.772302	0	0	0	0	0	0
Neisseria_mucosa	0	0	0	0	0	0	0	0	0	0	0	0	0	0	0	0	0	0.621563	0	0	0	0	0	0	0	0	0	0	0	0.80947	0	0	0	0	0	0.758152	0	0.664366	0	0	0	0	0	0	0	0	0	0	0
Treponema_lecithinolyticum	0	0	0	0	0	0	0	0	0	0	0	0	0	0	0	0	0	0	0	0	0	0	0	0	0	0	0.737305	0	0	0	0	0	0	0	0	0	0	0	0	0	0	0	0	0	0	0	0	0	0
Actinomyces_massiliensis	0.706098	0	0	0	0	0	0	0	0	0	0	0	0	0	0	0	0	0	0	0	0	0	0	0	0	0	0	0	0	0	0	0.734188	0	0	0	0	0	0	0	0	0	0	0	0	0	0	0	0	0
Anaeroglobus_geminatus	0	0	0	0	0	0	0	0	-0.720119	0	0	0	0	0	-0.636469	0	0	0	0	0	0	0	-0.629195	0	0	0.773805	0	0	0	0	0	0	0.705571	0	0	0	0	0	0	0	0.768086	0	0	0	0	0	0	0	0
Prevotella_oris	0	0	-0.661288	0	0	0	0	0	-0.616241	0	0	0.760206	0	0	-0.706335	0	0	0	0	0	0	0	0	0	0	0.670896	0	0	0	0	0	0	0	0	0	0	0	0	0	0	0	0	0	0	0	0	0.626364	0	0
Treponema_vincentii	0	0	-0.691761	0	0	-0.627244	0	0	0	0	0	0.744062	0	0	0	0	0	0	0	0	0	0	-0.637997	0	0	0.611511	0	0	0	0	0	0	0	0	0	0	0	0	0	0	0	0	0	0	0	0	0	0	0
Neisseria_macacae	0	0	0	0	0	0	0	0	0	0	0	0	0	0	0	0	0	0	0	0	0	0	0	0	0	0	0	0	0	0	0	0	0	0	0	0	0	0	0	0	0	0	0	0	0	0	0	0	0
Bulleidia_extructa	0	0	0	0	0	-0.609473	-0.768544	0	-0.866846	0	0	0.79744	0.789803	0	-0.695264	0	0	0	0	0	0	0.854204	0	0	0	0.853815	0	0	0	0	0	0	0	0	0	0	0	0	0	0.697949	0	0	0	0	0	0	0.697949	0	0
Streptococcus_mitis	0	0	0	0	0	0	0	0	0	0	0	0	0	0	0	0	0	0	0	0	0	0	0	0	0	0	0	0	0	0	0	0	0	0.740665	0	0	0	0	0	0.632729	0	0	0	0	0	0	0	0	0
Peptostreptococcaceae_bacterium_oral_taxon_113	0	0	0	0	0	-0.711891	0	0	0	0	0	0.679048	0.673763	0	-0.649186	0	0	0	0	0	0	0.688531	-0.706358	0	0	0.892134	0	0	0.630743	0	0	0	0	0	0	0	0	0	0	0.638312	0	0	0	0	0	0	0.802077	0	0
Eggerthia_catenaformis	0	0	0	0	0	0	0	0	0	0	0	0.603885	0	0	0	0	0	0	0	0	0	0	0	0	0	0	0	0	0	0	0	0	0	0	0	0.855602	0	0	0	0	0	0	0	0	0	0	0	0	0
Eikenella_corrodens	0	0	0	0	0	0	0	0	0	0	0	0	0	0	0	0	0	0	0	0	0	0	0	0	0	0	0	0	0	0	0	0	0	0	0	0	0	0	0	0	0	0	0	0	0	0	0	0	0
Prevotella_buccae	0	0	0	0	0	0	0	0	-0.654081	0	0	0	0	0	0	0	0	0	0	0	0	0	0	0	0	0.690788	0	0	0	0	0	0	0	0	0	0	0	0	0	0	0	0	0	0	0	0	0.681818	0	0
Parvimonas_micra	0	0	0	0	0	0	0	0	-0.616491	0	0	0.601542	0.613455	0	0	0	0	0	0	0	0	0.810765	0	0	0	0.71223	0	0	0	0	0	0	0	0	0	0	0	0	0	0.779397	0	0.600719	0	0.602693	0	0	0.862581	0	0
Neisseria_bacilliformis	0	0	0	0	0	0	0	0	0	0	0	0	0	0	0	0	0	0	0	0	0	0	0	0	0	0	0	0	0	0	0	0	0	0	0	0	0	0	0	0	0	0	0	0	0	0	0	0	0
Prevotella_sp_oral_taxon_473	0	0	0	0	0	0	0	0	0	0	0	0	0	0	0	0	0	0	0	0	0	0	0	0	0	0	0	0	0	0	0	0	0	0	0	0	0	0	0	0	0	0	0	0	0	0	0	0	0
Olsenella_uli	0	0	0	0	0	0	0	0	0	0	0	0	0	0	0	-0.602339	0	0	0	0	0	0	0	0	0	0	0	0	0	0	0	0	0	0	0	0	0	0	0	0	0.832724	0	0	0	0	0	0	0.609558	0
Capnocytophaga_sp_oral_taxon_332	0	0	0	0	0	0	0	0	0	0	0	0	0	0	0	0	0	0	0	0	-0.621162	0	0	0	0	0	0	0	0	0	0.657395	0	0	0	0.733146	0	0	0	0	0	0	0	0	0	0.678237	0	0	0	0
Prevotella_loescheii	0	0	0	0	0	0	0	0	0	0	0	0	0	0	0	0	0	0	0	0	0	0	0	0	0.638754	0	0	0	0	0	0.620504	0.682598	0	0	0.722966	0	0	0.638559	0	0	0	0.627804	0.689937	0	0.731684	0	0	0.622222	0
Prevotella_saccharolytica	0.762193	0	0	0	0	0	0	0	0	0	0	0	0	0	0	0	0	0.693636	0	0	0	0	0	0	0	0	0	-0.661288	0	0.75783	0	0.730909	0	0	0.636364	0	0	0.668182	0	0	0	0	0.770909	0	0	0	0	0	0
Rothia_dentocariosa	0.802261	0	0	0	0	0	0	0	0	0	0	0	0	0	0	0	0	0.719264	0	0	0	0	0	0	0	0	0	0	0	0.655464	0	0.748109	0	0	0	0	0	0.611328	0	0	0	0	0.669949	0	0	0.605244	0	0	0
Pseudoramibacter_alactolyticus	0	0	0	0	0	0	0	0	0	0	0	0	0	0	0	0	0	0	0	0	0	0	0	0	0	0	0	0	0	0	0	0	0	0	0	0	0	0	0	0	0	0	0	0	0	0	0	0	0
Prevotella_melaninogenica	0	0	0	0	0	0	0	0	0	0	0	0	0	0	-0.639964	0	0	0	0	0	0	0	0	0	0	0	0	0	0	0	0	0	0	0	0	0	0	0	0	0	0	0	0	0	0	0	0.620633	0	0
Prevotella_denticola	0	0	0	0	0	0	0	0	0	0.678002	0	0	0	0	0	0	0	0.638559	0	0	0	0	0	0	0	0	0	0	0	0	0	0.638559	0	0	0.855082	0	0	0	0.623664	0	0.637038	0	0.866091	0	0	0	0	0.662963	0
Eubacterium_yurii	0	0	0	0	0	0	0	0	0	0	0	0	0	0	0	0	0	0	0	0	0	0	0	0	0.671877	0	0	0	0	0	0	0	0	0.794634	0	0.606121	0	0	0	0.647617	0	0.707044	0	0	0.784519	0	0	0	0
Actinomyces_odontolyticus	0	0	0	0	0	0	0	0	0	0	0	0	0	0	0	0	0	0	0	0.698929	0	0	0	0	0	0	0	0	0	0	0	0	0	0	0	0	0	0	0	0	0	0	0	0	0	0	0	0	0
Atopobium_rimae	0	0	0	0	0	0	0	0	-0.701934	0	0	0	0	0	-0.629195	0	0	0	0	0	0	0	0	0	0	0.788405	0	0	0	0	0	0	0.716482	0	0	0	0	0	0	0	0.83725	0	0	0	0	0	0	0.659259	0
Streptococcus_gordonii	0	0	0	0	0	0	0	0	0	0.627292	0	0	0	0	0	0.643743	0	0	0	0	0	0	0	0	0	0	0	0	0	0.755556	0.631454	0	0	0	0	0	0	0.796364	0	0	0	0	0	0	0	0	0	0	0
Leptotrichia_sp_oral_taxon_498	0	0	0	0	0	0	0	0	0	0	0	0	0	0	0	0	0	0.66477	0	0	0	0	0	0	0	0	0	0	0	0.797409	0	0	0	0	0.793925	0	0	0.676166	0	0	0	0	0.786328	0	0	0	0	0	0
Prevotella_micans	0	0	0	0	0	0	0	0	0	0	0	0	0	0	0	0	0	0	0	0	0	0	-0.627052	0	0	0.811947	0	0	0	0	0	0	0	0	0	0	0	0	0	0	0.804355	0	0	0	0	0	0	0.774345	0
Treponema_sp_OMZ_838	0	0	0	0	0	0	0	0	-0.619845	0	0	0.727639	0.768285	0	0	0	0	0	0	0	0	0.815176	0	0	0	0.799288	0	0	0	0	0	0	0	0.757273	0	0	0	0	0	0	0.649255	0	0	0	0.627613	0	0.600909	0	0
Actinomyces_sp_oral_taxon_170	0	0	0	0	0	0	0	0	0	0.874818	0	0	0	0	0	0	0	0.603991	0	0	0	0	0	0	0.619614	0	0	0	0	0	0.619614	0	0	0	0.784429	0	0	0	0	0	0	0	0	0	0	0	0	0	0
Selenomonas_sp_oral_taxon_126	0	0	0	0	0	0	0	0	0	0	0	0	0	0	0	0	0	0	0	0	0	0	0	0	0	0	0	0	0	0	0	0	0	0	0	0	0	0	0	0	0.611556	0	0	0	0	0	0	0.611111	0
Johnsonella_ignava	0	0	0	0	0	0	0	0	0	0	0	0	0	0.627365	0	0	0	0	0	0	0	0	0	0	0.767814	0	0	0	0	0	0.668679	0	0	0.734857	0	0	0	0	0	0	0	0.701724	0	0	0.719225	0	0	0	0
Porphyromonas_catoniae	0	0	0	0	0	0	0	0	0	0	0	0	0	0.684432	0	0	0	0	0	0	0	0	0	0	0	0	0	0	0	0	0	0.60186	0	0	0	0	0	0	0	0	0	0	0	0	0	0.792055	0	0	0.675254
Actinomyces_sp_oral_taxon_180	0	0.615387	0	0	0	0	0	0	0	0	0	0	0	0	0	0	0	0	0	0	-0.651279	0	0	0	0	0	0	-0.700219	0	0	0	0	0	0	0	0	0	0	0	0	0	0	0	0	0	0	0	0	0
Lachnoanaerobaculum_saburreum	0	0	0	0	-0.6123	0	0	0	0	0.92	0	0	0	0	0	0	0	0.757414	0	0	0	0	0	0	0	0	0	0	0	0.745614	0	0.618772	0	0	0.797425	0	0	0.843019	0	0	0	0	0.78812	0	0	0	0	0	0
Bacteroidetes_bacterium_oral_taxon_272	0	0.603912	0	0	0	0	0	0	0	0	0	0	0	0	0	0	0	0	0	0	0	0	0	0	0	0	0	0	0	0	0	0	0	0	0	0	0	0	0	0	0	0	0	0	0	0	0	0	0
Capnocytophaga_sp_oral_taxon_863	0	0	0	0	0	0	0	0	0	0	0	0	0	0	0	0	0	0	0	0	0	0	0	0	0.710289	0	0	0	0	0	0.812299	0	0	0	0.615387	0	0	0.60779	0	0	0	0.710289	0	0	0.685773	0	0	0	0
Kingella_denitrificans	0.78013	0	0	0	0	0	0	0	0	0	0	0	0	0	0	0	0	0.65413	0	0	0	0	0	0	0	0	0	0	0	0.681758	0	0.774163	0	0	0	0	0	0.616911	0	0	0	0	0.621563	0	0	0.694087	0	0	0
Selenomonas_sp_FOBRC6	0	0	0	0	0	0	0	0	0	0	0	0	0	0	0	0	0	0	0	0	0	0	0	0	0	0	0	0	0	0	0	0	0	0	0	0	0	0.62021	0	0	0	0	0	0	0	0	0	0	0
Prevotella_marshii	0	0	0	0	0	0	0	0	0	0	0	0	0	0	0	0	0	0	0	0	0	0	0	0	0	0	0	0	0	0	0	0	0	0	0	0	0	0	0	0	0	0	0	0	0	0	0	0	0
Actinomyces_sp_oral_taxon_897	0	0	0	0	0	0	0	0	0	0	0	0	0	0	0	0	0	0	0	0	0	0	0	0	0	0	0	0	0	0.670897	0	0	0	0	0.698958	0	0	0.641978	0	0	0	0	0.72175	0	0	0	0	0.624893	0
Kingella_oralis	0	0	0	0	-0.706358	0	0	0	0	0	0.695914	0	0	0	0	0	0	0	0	0	0	0	0	0	0	0	0	0	0	0	0	0	0	0	0	0	0	0	0	0	0	0	0	0	0	0	0	0	0
Propionibacterium_acidifaciens	0	0	0	0	0	0	0	0	0	0.648605	0	0	0	0	0	0	0	0	0	0	0	0	0	0	0	0	0	0	0	0	0	0	0	0	0	0	0	0	0.659529	0	0	0	0	0	0	0	0	0	0
Dialister_pneumosintes	0	0	0	0	0	0	0	0	0	0	0	0	0	0	0	0	0	0	0	0	0	0	0	0	0	0	0	0	0	0.713068	0	0	0	0	0	0.861576	0	0	0	0	0	0	0	0	0	0	0	0	0
Gemella_bergeri	0	0	0	0	0	0	0	0	0	0	0	0	0	0	0	0	0	0	0	0	0	0	0	0	0	0	0	0	0	0	0.638505	0	0	0	0.672367	0	0	0	0	0	0	0.66873	0	0	0.700845	0	0	0	0
Catonella_morbi	0	0	0	0	0	0	0	0	0	0	0	0.681758	0	0	0	0	0	0	0	0	0	0	0	0	0	0	0	0	0	0	0	0	0	0.840402	0	0	0	0	0	0.726636	0	0.649704	0	0	0	0	0	0	0
[truncated: 64 more columns]

## Sheet: network r value in sub-heal
	Porphyromonas_gingivalis	Veillonella_parvula	Streptococcus_sanguinis	Neisseria_sp_oral_taxon_014	Actinomyces_oris	Streptococcus_oralis	Eubacterium_saphenum	Corynebacterium_matruchotii	Porphyromonas_endodontalis	Rothia_aeria	Neisseria_elongata	Lautropia_mirabilis	Actinomyces_sp_oral_taxon_448	Alloprevotella_tannerae	Prevotella_multiformis	Prevotella_denticola	Neisseria_sicca	Actinomyces_massiliensis	Prevotella_oris	Tannerella_forsythia	Capnocytophaga_sputigena	Treponema_denticola	Actinomyces_naeslundii	Capnocytophaga_ochracea	Capnocytophaga_gingivalis	Pseudopropionibacterium_propionicum	Fretibacterium_fastidiosum	Eggerthia_catenaformis	Filifactor_alocis	Haemophilus_parainfluenzae	Eubacterium_nodatum	Cardiobacterium_hominis	Desulfobulbus_oralis	Capnocytophaga_leadbetteri	Eubacterium_brachy	Campylobacter_gracilis	Anaeroglobus_geminatus	Actinomyces_sp_oral_taxon_414	Leptotrichia_wadei	Selenomonas_noxia	Tannerella_sp_oral_taxon_HOT_286	Fusobacterium_nucleatum	Capnocytophaga_granulosa	Treponema_socranskii	Actinobaculum_sp_oral_taxon_183	Eubacterium_infirmum	Atopobium_rimae	Neisseria_flavescens	Corynebacterium_durum
Porphyromonas_gingivalis	1	0	0	0	0	0	0	0	0	0	0	0	0	0	0	0	0	0	0	0.94121	0	0	0	0	0	0	0	0	0	0	0	0	0	0	0	0	0	0	0	0	0	0	0	0	0	0	0	0	0
Veillonella_parvula	0	1	0	0	0	0	0	0	0	0	0	0	0	0	0	0	0	0	0	0	0	0	0	0	0	0	0	0	0	0	0	0	0	0	0	0	0	0	0.854372	0.795546	0	0	0	0	0	0	0	0	0
Streptococcus_sanguinis	0	0	1	0	0	0	0	0	-0.896837	0	0	0	0	-0.801117	0	0	0	0	0	0	0	-0.881708	0	0	0	0	0	0	0	0	-0.827378	0	-0.783106	0	0	0	0	0	0	0	0	0	0	-0.902339	0	0	0	0	0
Neisseria_sp_oral_taxon_014	0	0	0	1	0	0	0	0	0	0	0	0	0	0	0	0	0	0	0	0	0	0	0	0	0	0	0	0	0	0	0	0	0	0	0	0	0	0	0	0	0	0	0	0	0	0	0	0	0
Actinomyces_oris	0	0	0	0	1	0	0	0	0	0	0	0	0	0	0	0	0	0	0	0	0	0	0	0	0	0	0	0	0	0	0	0	0	0	0	0	0	0	0	0	0	0	0	0	0	0	0	0	0
Streptococcus_oralis	-0.657445	0	0	0	0	1	0	0	0	0	0	0	0	0	0	0	0	0	0	0	0	0	0	0	0	0	0	0	0	0	0	0	0	0	0	0	0	0	0	0	0	0	0	0	0	0	0	0	0
Eubacterium_saphenum	0	0	0	0	0	0	1	0	0	0	0	0	0	0	0	0	0	0	0	0	0	0	0	0	0	0	0.801416	0	0.842439	-0.794665	0.769183	0	0.796353	0	0	0	0	0	0	0	0	0	0	0	0	0	0	0	0
Corynebacterium_matruchotii	0	0	0	0	0	0	0	1	0	0	0	0	0	0	0	0	0	0	0	0	0	0	0	0	0	0	0	0	0	0	0	0	0	0	0	0	-0.768658	0	0	0	0	0	0	0	0	0	0	0	0
Porphyromonas_endodontalis	0	0	-0.896837	0	0	-0.679505	0	-0.607979	1	0	0	0	0	0	0	0	0	-0.830812	0	0	0	0.899901	0	0	0	0	0	0	0.781094	0	0.875941	0	0.807333	0	0	0	0	0	0	0	0	0	0	0.884298	0	0	0	0	0
Rothia_aeria	0	-0.712718	0	0	0	0	0	0	0	1	0	0	0	0	0	0	0	0	0	0	0	0	0	0	0	0	0	0	0	0	0	0	0	0	0	0	0	0	-0.858022	0	0	0	0	0	0	0	0	0	0
Neisseria_elongata	0	0	0	0	0	0	0	0	0	0	1	0	0	0	0	0	0	0	0	0	0	0	0	0	0	0	0	0	0	0	0	0	0	0	0	0	0	0	0	0	0	0	0	0	0	0	0	0	0.844633
Lautropia_mirabilis	0	0	0	0	0	0	0	0	0	0	0	1	0	0	0	0	0.785714	0	0	0	0	0	0	0	0	0	0	0	0	0	0	0	0	0	0	0	0	0	0	0	0	0	0	0	0	0	0	0	0
Actinomyces_sp_oral_taxon_448	0	0	0	0	0	0	0	0	0	0	0	0	1	0	0	0	0	0	0	0	0	0	0	0	0	0	0	0	0	0	0	0	0	0	0	0	0	0	0	0	0	0	0	0	0	0	0	0	0
Alloprevotella_tannerae	0	0	-0.801117	0	0	0	0	0	0.741362	0	0	0	0	1	0	0	0	0	0.922222	0	0	0	0	0	0	0	0	0	0	0	0	0	0	0	0	0	0	0	0	0	0	0	0	0	0	0	0	0	0
Prevotella_multiformis	0	0	0	0	0	0	0	0	0	0	0	0	0	0	1	0	0	0	0	0	0	0	0	0	0	0	0	0	0	0	0	0	0	0	0	0	0	0	0	0	0	0	0	0	0	0	0	0	0
Prevotella_denticola	0	0	-0.761161	0	0	0	0	0	0.705749	0	0	0	0	0.645689	0.715431	1	0	0	0	0	0	0	0	0	0	0	0	0	0	0	0	0	0	0	0	0	0	0	0	0	0	0	0	0.796712	0	0	0	0	0
Neisseria_sicca	0	0	0	0	0	0	0	0	0	0	0.607301	0.785714	0	0	0	0	1	0	0	0	0	0	0	0	0	0	0	0	0	0	0	0	0	0	0	0	0	0	0	0	0	0	0	0	0	0	0	0	0
Actinomyces_massiliensis	0	0	0	0	0	0.697802	0	0.741758	-0.830812	0	0	0	0	0	0	0	0	1	0	0	0	0	0	0	0	0	0	0	0	0	0	0	0	0	0	0	0	0	0	0	0	0	0	0	0	0	0	0	0
Prevotella_oris	0	0	-0.696143	0	0	0	0	0	0.636243	0	0	0	0	0.922222	0	0.601593	0	0	1	0	0	0	0	0	0	0	0	0	0	0	0	0	0	0	0	0.783333	0	0	0	0	0	0	0	0	0	0	0.854372	0	0
Tannerella_forsythia	0.94121	0	0	0	0	-0.607744	0	0	0	0	0	0	0	0	0	0	0	0	0	1	0	0	0	0	0	0	0.829161	0	0	0	0	0	0	0	0	0	0	0	0	0	0	0	0	0	0	0	0	0	0
Capnocytophaga_sputigena	-0.640731	0	0.626374	0	0	0	0	0	-0.676754	0	0	0	0	0	0	0	0	0.626374	0	-0.618794	1	0	0	0	0	0	0	0	0	0	-0.791163	0	-0.846679	0	0	0	0	0	0	0	0	0	0	0	0	0	0	0	0
Treponema_denticola	0.6419	0	-0.881708	0	0	-0.672585	0.674759	-0.638673	0.899901	0	0	0	0	0	0	0	0	-0.706497	0	0.653578	-0.751712	1	0	0	0	0	0.831031	0	0.888343	0	0.96285	0	0.92445	0	0	0	0	0	0	0	0	0	0	0.871602	0	0	0	0	0
Actinomyces_naeslundii	0	0	0	0	0	0.618983	0	0.621734	0	0	0	0	0	0	0	0	0	0.734526	0	0	0	0	1	0	0	0	0	0	0	0	0	0	0	0	0	0	0	0	0	0	0	0	0	0	0	0	0	0	0
Capnocytophaga_ochracea	-0.66669	0	0	0	0	0	0	0	0	0	0	0	0	0	0	0	0	0	0	0	0.751393	0	0	1	0	0	0	0	0	0	0	0	0	0	0	0	0	0	0	0	0	0	0	0	0	0	0	0	0
Capnocytophaga_gingivalis	-0.610087	0	0	0	0	0	0	0	0	0	0	0	0	0	0	0	0	0	0	0	0.741758	0	0	0.729293	1	0	0	0	0	0	0	0	0	0	0	0	0	0	0	0	0	0	0	0	0	0	0	0	0
Pseudopropionibacterium_propionicum	0	-0.718243	0	0	0	0	0	0	0	0	0	0	0	0	0	0	0	0	0	0	0	0	0	0	0	1	0	0	0	0	0	0	0	0	0	0	0	0	0	0	0	0	0	0	0	0	0	0	0
Fretibacterium_fastidiosum	0.704802	0	-0.704804	0	0	-0.624016	0.801416	0	0.680667	0	0	0	0	0	0	0	0	0	0	0.829161	-0.724304	0.831031	0	0	0	0	1	0	0.887006	0	0.920904	0	0.873206	0	0	0	0	0	0	0	0	0	0	0.842465	0	0	0	0	0
Eggerthia_catenaformis	0	0	0	0	0	-0.764564	0	0	0	0	0	0	0	0	0	0	0	0	0	0	0	0	0	0	0	0.657047	0	1	0	0	0	0	0	0	0	0	0	0	0	0	0	0	0	0	0	0	0	0	0
Filifactor_alocis	0	0	-0.738233	0	0	-0.679732	0.842439	-0.757734	0.781094	0	0	0	0	0	0	0	0	-0.685303	0	0.638678	-0.635159	0.888343	0	0	0	0	0.887006	0	1	0	0.943503	0	0.861485	0	0	0	0	0	0	0	0	0	0	0.842465	0	0	0	0	0
Haemophilus_parainfluenzae	0	0	0	0	0	0	-0.794665	0	0	0	0	0	0	0	0	0	0	0	0	0	0	0	0	0	0	0	-0.640731	0	-0.640731	1	0	0	0	0	0	0	0	0	0	0	0	0	0	0	0	0	0	0	0
Eubacterium_nodatum	0.65113	0	-0.827378	0	0	-0.735447	0.769183	-0.668589	0.875941	0	0	0	0	0	0	0.625728	0	-0.741019	0	0.694702	-0.791163	0.96285	0	0	0	0	0.920904	0	0.943503	-0.685303	1	0	0.946461	0	0	0	0	0	0	0	0	0	0	0.903837	0	0	0	0	0
Cardiobacterium_hominis	0	0	0	0	0	0	0	0	0	0	0	0	0	0	-0.614898	0	0	0	0	0	0	0	0	0.757959	0.693261	0	0	0	0	0	0	1	0	0	0	0	0	0	0	0	0	0	0	0	0	0	0	0	0
Desulfobulbus_oralis	0.629998	0	-0.783106	0	0	0	0.796353	0	0.807333	0	0	0	0	0	0	0	0	-0.661739	0	0.639254	-0.846679	0.92445	0	0	-0.603945	0	0.873206	0	0.861485	-0.707974	0.946461	0	1	0	0	0	0	0	0	0	0	0	0	0.83627	0	0	0	0	0
Capnocytophaga_leadbetteri	0	0	0	0	0	0	0	0	0	0	0.627665	0	0	0	0	0	0	0	0	0	0	0	0	0	0	0	0	0	0	0	0	0	0	1	0	0	0	0	0	0	0	0	0	0	0	0	0	0	0
Eubacterium_brachy	0	0	0	0	0	0	0	0	0	0	0	0	0	0	0	0	0	0	0	0	0	0	0	0	0	0	0	0	0	0	0	0	0	0	1	0	0	0	0	0	0	0	0	0	0	0	0	0	0
Campylobacter_gracilis	0	0.744444	0	0	0	0	0	0	0	-0.657469	0	0	0.629941	0.694444	0	0	0	0	0.783333	0	0	0	0	0	0	0	0	0	0	0	0	0	0	0	0	1	0	0	0	0	0	0	0	0	0	0	0.798348	0	0
Anaeroglobus_geminatus	0	0	-0.676188	0	0	0	0	-0.768658	0.729204	0	0	0	0	0.64216	0	0	0	-0.629953	0.767105	0	0	0.636116	0	0	0	0	0	0	0.682742	0	0.629998	0	0	0	0	0.604386	1	0	0	0	0	0	0	0	0	0	0.917159	0	0
Actinomyces_sp_oral_taxon_414	0	0.630711	0	0	0	0	0	0	0	0	0	0	0	0	0	0	0	0	0	0	0	0	0	0	0	0	0	0	0	0	0	0	0	0	0	0.641776	0	1	0	0.88152	0	0	0	0	0	0	0	0	0
Leptotrichia_wadei	0	0.854372	0	0	0	0	0	0	0	-0.858022	0	-0.629588	0	0	0	0	-0.612873	0	0	0	0	0	0	0	0	-0.618444	0	0	0	0	0	0	0	0	0	0.66669	0	0	1	0	0	0	0	0	0	0	0	0	0
Selenomonas_noxia	0	0.795546	0	0	0	0	0	0	0	0	0	0	0	0	0	0	0	0	0	0	0	0	0	0	0	0	0	0	0	0	0	0	0	0	0	0.725516	0	0.88152	0.724576	1	0	0	0	0	0	0	0	0	0
Tannerella_sp_oral_taxon_HOT_286	0	0	0	0	0	0	0	0	0	0	0	0	0	0	0	0	0	0	0	0	0.618794	0	0	0	0	0	0	0	0	0	0	0	0	0	0	0	0	0	0	0	1	0	0	0	0	0	0	0	0
Fusobacterium_nucleatum	0	0	0	0	0	0	0	0	0	0	0	0	0	0	0	0	0	0	0	0	0	0	0	0	0	0	0	0	0	0	0	0	0	0	0.712149	0	0	0	0	0	0	1	0	0	0	0	0	0	0
Capnocytophaga_granulosa	0	0	0	0	-0.651944	0	0	0	0	0	0	0	0	0	0	0	0	0	0	0	0	0	0	0	0	0	0	0	0	0	0	0	0	0.719232	0	0	0	0	0	0	0	0	1	0	0	0	0	0	0
Treponema_socranskii	0	0	-0.902339	0	0	-0.640991	0.685799	-0.618983	0.884298	0	0	0	0	0.680504	0	0.796712	0	-0.632738	0.663906	0	-0.632738	0.871602	0	0	0	0	0.842465	0	0.842465	0	0.903837	0	0.83627	0	0	0	0.691587	0	0	0	0	0	0	1	0	0	0	0	0
Actinobaculum_sp_oral_taxon_183	0	0	0	0	0	0	0	0	0	0	0	0	0	0	0	0	0	0	0	0	0	0	0	0.662994	0.692308	0	0	0	0	0	0	0	0	0	0	0	0	0.687759	0	0.699232	0	0	0	0	1	0	0	0	0
Eubacterium_infirmum	0	0	0	0	0	0	0	-0.627369	0	0	0	0	0	0.642211	0	0.666979	0	0	0.76156	0	0	0	0	0	0	0	0	0	0	0	0	0	0	0	0	0	0.734209	0	0	0	0	0	0	0.633892	0	1	0	0	0
Atopobium_rimae	0	0	-0.676946	0	0	0	0	-0.604515	0.66114	-0.632373	0	0	0	0.717112	0	0.616199	0	0	0.854372	0	0	0	0	0	0	0	0	0	0	0	0	0	0	0	0	0.798348	0.917159	0	0.670904	0	0	0	0	0.675088	0	0.745062	1	0	0
Neisseria_flavescens	0	0	0	0	0	0	0	0	0	0	0.731118	0	0	0	0	0	0	0	0	0	0	0	0	0	0	0	0	0	0	0	0	0	0	0	0	0	0	0	0	0	-0.627778	-0.679568	0	0	0	0	0	1	0.792745
Corynebacterium_durum	0	0	0	0	0	0	0	0	0	0	0.844633	0	0	0	0	0	0	0	0	0	0	0	0	0	0	0	0	0	0	0	0	0	0	0	0	0	0	0	0	0	0	-0.610087	0	0	0	0	0	0.792745	1
Streptococcus_anginosus_group	0	0.761111	0	0	0	0	0	-0.640894	0	-0.701668	0	0	0	0.638889	0	0	0	0	0.811111	0	0	0	0	0	0	0	0	0	0	0	0	0	0	0	0	0.872222	0.778728	0.663906	0.761932	0.778739	0	0	0	0	0	0	0.868378	0	0
Bacteroidetes_oral_taxon_274	0	0	0	0	0	0	0	0	0	0	0	0	0	0	0	0	0.737277	0	0	0	0	0	0	0	0	0.66575	0	0	0	0	0	0	0	0	0	0	0	0	0	0	0	0	0	0	0	0	0	0	0
Prevotella_intermedia	0	0	0	0	0	-0.763016	0	0	0	0	0	0	0	0	0	0.705644	0	0	0	0	0	0	0	0	0	0	0	0.663589	0	0	0	0	0	0	0.639535	0	0	0	0	0	0	0	0	0.605594	0	0.627907	0	0	0
Gemella_morbillorum	0	0	0	0	0	0	0	0	0	0	0	0	0	0	0	0	0	0	0	0	0	0	-0.674003	0	0	0	0	0	0	0	0	0	0	0	0	0	0	0.69051	0	0.746591	0	0	0	0	0	0	0	0	0
Prevotella_oulorum	0	0.84681	0	0	0	0	0	0	0	-0.763016	0	0	0	0	0	0	0	0	0	0	0	0	0	0	0	-0.689541	0	0	0	0	0	0	0	0	0	0.875226	0.606391	0	0.894075	0.767987	0	0	0	0	0	0	0.796643	0	0
Prevotella_nigrescens	0	0	0	0	0	0	0	0	0	0	0	0	0	0.806751	0	0	0	0	0.893589	0	0	0	0	0	0	0	0	0	0	0	0	0	0	0	0	0.747926	0.723765	0	0	0	0	0	0	0	0	0.813837	0.864407	0	0
Parvimonas_micra	0	0	-0.668518	0	0	0	0.816502	-0.784542	0.80222	-0.657469	0	0	0	0	0	0	0	-0.779017	0	0	0	0.81271	0	0	0	0	0.719913	0	0.910396	-0.613269	0.854372	0	0.836842	0	0	0	0.691557	0	0	0	0	0	0	0.791155	0	0	0	0	0
Treponema_vincentii	0	0	-0.700845	0	0	-0.706497	0	0	0.724448	0	0	0	0	0	0	0.779753	0	-0.616065	0	0	-0.729105	0.680233	0	0	0	0	0.773718	0	0.682018	0	0.785181	0	0.734209	0	0	0	0	0	0	0	0	0	0	0.809345	0	0	0	0	0
Streptococcus_gordonii	0	0.602262	0	0	0	0	0	0	0	0	0	0	0	0	-0.605652	0	-0.629588	0	0	0	0	0	0	0	0	0	0	0	0	0	0	0	0	0	0	0	0	0	0.612994	0	0	0	0	0	0	0	0	0	0
Leptotrichia_hofstadii	0	0	0.682517	0	0	0	0	0	-0.728091	0	0	0	0	0	0	0	0	0.682517	0	0	0.877522	-0.710675	0	0.641479	0	0	-0.69774	0	-0.618644	0	-0.740113	0	-0.744276	0	0	0	0	0	0	0	0	0	0	-0.686247	0	0	0	0	0
Porphyromonas_catoniae	0	0	0	0	0	0	0	0	0	0	0	0	0	0	0	0	0	0	0	0	0	0	0	0.665405	0.673298	0	0	0	0	0	0	0.726311	0	0	0	0	0	0	0	0	0	0	0	0	0	0	0	0	0
Prevotella_melaninogenica	0	0	0	0	0	0	0	0	0.666719	0	0	-0.72709	0	0.700305	0	0	-0.710375	-0.607301	0.663889	0	0	0	0	0	0	0	0	0	0	0	0	0	0	0	0	0.809552	0.606556	0	0	0	0	0	0	0	0	0	0.717514	0	0
Actinomyces_sp_oral_taxon_180	0	0	0	0	0	0	0	0	0	-0.615659	0	-0.682517	0	0	0	0	-0.693661	0	0.647082	0	0	0	0	0	0	0	0	0	0	0	0	0	0	0	0	0.820757	0.703253	0	0.687853	0	0	0	0	0	0	0	0.819209	0	0
Streptococcus_mitis	0	0	0	0	0	0.621734	0	0	0	0	0	0	0	0	0	0	0	0	0	0	0	0	0	0	0	0	0	0	0	0	0	0	0	0	0	0	0	0	0	0	0	0	0	0	0	0	0	0	0
Scardovia_wiggsiae	0	0	0	0	0	0	0	0	0	0	0	0	0	0	0	0	0	0	0	0	0	0	0	0	0	0	0	0	0	0	0	0	0	0	0	0	0	0	0	0	0	0	0	0	0	0	0.628935	0	0
Cardiobacterium_valvarum	0	-0.790067	0	0	0	0	0	0	0	0	0	0	0	0	0	0	0	0	0	0	0	0	0	0	0	0.747253	0	0	0	0	0	0	0	0	0	-0.613269	0	0	-0.607301	0	0	0	0	0	0	0	0	0	0
Ottowia_sp_oral_taxon_894	0	0	0	0	0	0	0	0	0	0	0.613467	0	0	0	0	0	0.845317	0	0	0	0	0	0	0	0	0.646419	0	0	0	0	0	0	0	0.63901	0	0	0	0	0	0	0	0	0	0	0	0	0	0	0
Treponema_maltophilum	0	0	-0.817692	0	0	-0.790067	0	-0.624319	0.885208	0	0	0	0	0.627778	0	0.727582	0	-0.762443	0	0	-0.740343	0.880909	0	0	0	0	0.817956	0	0.784341	-0.613269	0.9188	0	0.85137	0	0	0	0	0	0	0	0	0	0	0.923936	0	0	0	0	0
Prevotella_baroniae	0	0	-0.710806	0	0	-0.627182	0	0	0.753654	0	0	0	0	0.618644	0	0.885358	0	0	0.612637	0	0	0	0	0	0	0	0	0	0.635978	0	0.666263	0	0	0	0	0	0.684831	0	0	0	0	0	0	0.801505	0	0.823342	0.660206	0	0
Selenomonas_sputigena	0	0	-0.779017	0	0	0	0	-0.701668	0.774557	0	0	0	0	0.844444	0	0	0	0	0.894444	0	0	0.642211	0	0	0	0	0	0	0.635877	0	0	0	0	0	0	0.711111	0.921107	0	0	0	0	0	0	0.735829	0	0.738827	0.907595	0	0
Aggregatibacter_sp_oral_taxon_458	-0.690615	0.625161	0	0	0	0	0	0	0	0	0	0	0	0	0	0	0	0	0	-0.602428	0	0	0	0.863859	0	0	0	0	0	0	0	0	0	0	0	0	0	0	0	0	0	0	0	0	0	0	0	0	0
Streptococcus_cristatus	-0.684884	0	0	0	-0.796928	0	0	0	0	0	0	0	0	0	0	0	0	0	0	-0.710411	0	0	0	0.699044	0	0	0	0	0	0	0	0	0	0	0	0	0	0	0	0	0	0	0	0	0	0	0	0	0
Prevotella_buccae	0	0	-0.824296	0	0	0	0	0	0.849356	0	0	0	0	0.804837	0	0.905789	0	-0.639128	0.726756	0	-0.651074	0.688166	0	0	0	0	0	0	0	0	0.678377	0	0.622002	0	0	0	0.716245	0	0	0	0	0	0	0.795523	0	0.755754	0.690491	0	0
Leptotrichia_buccalis	0	0	0	0	0	0	0	0	0	0	0	0	0	0	0	0	0	0	0	0	0	0	0	0	0	0.707974	0	0	0	0	0	0	0	0	0	0	0	0	0	0	0	0	0	0	0	0	0	0	0
Actinomyces_sp_oral_taxon_897	0	0	0	0	0	0	0	0	0	0	0	0	0	0.664944	0	0	0	0	0.77861	0	0	0	0	0	0	0	0	0	0	0	0	0	0	0	0	0.659261	0.659896	0.605594	0	0	0	0	0	0	0	0	0.702078	0	0
Capnocytophaga_sp_oral_taxon_332	0	0	0	0	-0.60935	0	0	0	0	0	0	0	0	0	0	0	0	0	0	0	0	0	0	0	0	0	0	0	0	0	0	0	0	0	0	0	0	0	0	0	0	0	0	0	0	0	0	0	0
Campylobacter_rectus	0.641479	0	-0.806642	0	0	-0.618794	0.708991	0	0.746894	0	0	0	0	0	0	0.648839	0	0	0	0.755556	-0.707193	0.84681	0	0	0	0	0.935607	0	0.812354	0	0.89639	0	0.87171	0	0	0	0	0	0	0	0	0	0	0.918403	0	0	0	0	0
Campylobacter_showae	0	0	-0.616232	0	0	0	0	0	0	0	0	0	0	0	0	0	0	0	0	0.652841	0	0	0	0	0	0	0.680667	0	0	0	0	0	0	0.676309	0	0	0	0	0	0	0	0	0	0.619835	0	0	0	0	0
Peptostreptococcus_stomatis	0	0	-0.635369	0	0	-0.762443	0	0	0.746894	0	0	0	0	0.805556	0	0	0	-0.685093	0.716667	0	0	0	-0.716465	0	0	0	0	0.612637	0	0	0	0	0	0	0	0	0	0	0	0	0	0	0	0.614113	0	0.664944	0	0	0
Treponema_medium	0.606556	0	-0.812003	0	0	0	0.765957	0	0.784184	0	0	0	0	0	0	0	0	0	0	0.645065	-0.788886	0.918505	0	0	0	0	0.855625	0	0.843904	0	0.911299	0	0.975684	0	0	0	0	0	0	0	0	0	0	0.847845	0	0	0	0	0
Kingella_oralis	-0.805811	0	0	0	0	0.638622	0	0	0	0	0	0	0	0	0	0	0	0	0	-0.726425	0.641511	-0.603419	0	0.845559	0.618394	0	0	0	0	0	0	0	0	0	0	0	0	0	0	0	0	-0.618394	0	0	0	0	0	0	0
Neisseria_mucosa	0	0	0	0	0	0	0	0	0	0	0	0	0	0	0.605652	0	0	0	0	0	0	0	0	0	0	0	0	0	0	0	0	0	0	0	0	0	0	0	0	0	0	0	0	0	0	0	0	0	0
Olsenella_uli	0	0	-0.739761	0	0	0	0	-0.733981	0.821802	0	0	0	0	0.711897	0	0.645772	0	-0.716643	0.761293	0	0	0.713402	0	0	0	0	0	0	0.66516	0	0.688602	0	0	0	0	0	0.969605	0	0	0	0	0	0	0.732098	0	0.734209	0.864415	0	0
Desulfomicrobium_orale	0	0	0	0	0	-0.739394	0	0	0.692043	0	0	0	0	0	0	0	0	-0.717101	0	0	0	0	0	0	0	0	0	0.710904	0	-0.60935	0.625432	0	0	0	0	0	0	0	0	0	0	0	0	0	0	0	0	0	0
Aggregatibacter_segnis	0	0	0	0	-0.696143	0	0	0	0	0	0	0	0	0	0	0	0	0	0	0	0	0	0	0	0	0	0	0	0	-0.651944	0	0	0	0	0	0	0	0	0	0	0	0	0	0	0	0	0	0.688889	0
Streptococcus_mutans	0	0	0	0	0	0	0	0	0	0	0	0	0	0	0	0	0	0	0	0	0	0	0	0	0	0	0	0	0	0	0	0	0	0	0	0	0	0	0	0	0	0	0	0	0	0	0	0	0
Actinomyces_odontolyticus	0	0	0	0	0	0	0	-0.674043	0	0	0	0	0	0	0	0	0	-0.613269	0.688889	0	0	0	0	0	0	0	0	0	0	0	0	0	0	0	0	0.611111	0.607291	0	0	0	0	0	0	0.614113	0	0.79566	0.677895	0	0
Lachnoanaerobaculum_saburreum	0	0.650877	0	0	0	0	0	0	0	-0.820672	0	0	0.700135	0	0	0	0	0	0	0	0	0	0	0.659594	0	0	0	0	0	0	0	0	0	0	0	0	0	0	0.709114	0.635858	0	0	0	0	0	0	0	0	0
Actinomyces_johnsonii	0	0.603048	0	0	0	0	0	0	0	0	0	0	0	0	0	0	0	0	0	0	0	0	0	0	0	0	0	0	0	0	0	0.634986	0	0	0	0	0	0.731405	0	0.702984	0	0	0	0	0.646493	0	0	0	0
Streptococcus_sinensis	0	0	0	0	0	0	0	0	0	0	0	0	0	0	0	0	0	0	0	0	0	0	0	0	0	0	0	0	0	0	0	0	0	0	0	0	0	0	0	0	0	0	0	0	0	0	0	0	0
Prevotella_maculosa	0	0.736721	0	0	0	0	0	0	0	-0.771663	0	0	0.816305	0	0	0	0	0	0.619069	0	0	0	0	0	0	-0.624016	0	0	0	0	0	0	0	0	0	0.893589	0	0	0.718927	0.676554	0	0	0	0	0	0	0.728814	0	0
Slackia_exigua	0	0	0	0	0	0	0	0	0	0	0	0	0	0	0	0	0	0	0	0.77861	0	0.633721	0	0	0	0	0.802375	0	0.722137	0	0.676287	0	0	0	0.604651	0	0	0	0	0	0	0	0	0	0	0	0	0	0
Campylobacter_concisus	0	0	0	0	0	0	0	0	0	0	0	0	0	0	0	0	0	0	0.681994	0	0	0	0	0	0	0	0	0	0	0	0	0	0	0	0	0	0.713402	0	0	0	0	0	0	0	0	0	0.796643	0	0
Bifidobacterium_dentium	0	0	-0.823808	0	0	0	0	0	0.755935	0	0	0	0	0.607893	0	0.95	0	0	0	0	0	0.676645	0	0	0	0	0.609847	0	0.635257	-0.601411	0.708311	0	0.649067	0	0	0	0.67213	0	0	0	0	0	0	0.828079	0	0.602537	0.673372	0	0
Prevotella_pleuritidis	0	0	0	0	0	0	0	-0.798604	0	0	0	0	0	0	0	0	0	-0.637541	0	0	0	0	0	0	0	0	0	0	0	0	0	0	0	0	0	0	0.776479	0	0.632873	0	0	0	0	0	0	0	0	0	-0.612458
Bacteroidetes_bacterium_oral_taxon_272	0	0	-0.830269	0	0	0	0	0	0.855337	0	0	0	0	0.846881	0	0.803633	0	-0.674967	0.774806	0	-0.627182	0.700455	0	0	0	0	0	0	0	0	0.654149	-0.604119	0	0	0	0	0.772791	0	0	0	0	0	0	0.747672	0	0.743465	0.732889	0	0
Leptotrichia_sp_oral_taxon_215	0	0	0	0	-0.601411	0	0	0	0	0	0	0	0	0	0	0	0	0	0	0	0	0	0	0	0	0	0	0	0	0	0	0	0	0	0	0	0	0	0	0	0	0	0	0	0	0	0	0	0
Bulleidia_extructa	0	0	-0.881708	0	0	0	0.722319	-0.627369	0.820664	0	0	0	0	0	0	0.753976	0	0	0.625161	0	-0.672585	0.854651	0	0	0	0	0.802375	0	0.859687	0	0.87115	0	0.859054	0	0	0	0.743127	0	0	0	0	0	0	0.939519	0	0	0.727868	0	0
Prevotella_saccharolytica	0	0	0	0	0	0	0	0	0	0	0	0	0	0	0	0	0	0	0	0	0	0	0	0	0	0	0	0	0	0	0	0	0	0	0	0	0	0	0	0.630274	0.633333	0	0	0	0.635369	0	0	0	0
Parascardovia_denticolens	0	0	0	0	0	0	0	0	0	0	0	0	0.717137	0	0.629515	0.657376	0	0	0	0	0	0	0	0	0	0	0	0	0	0	0	0	0	0	0	0	0	0	0	0	0	0	0	0	0	0	0	0	0
Leptotrichia_sp_oral_taxon_212	-0.666263	0	0	0	-0.621208	0	0	0	0	0	0	0	0	0	0	0	0	0	0	-0.696725	0.657047	0	0	0.708737	0	0	0	0	0	0	0	0.699821	0	0	0	0	0	0	0	0	0	0	0	0	0	0	0	0	0
Dialister_pneumosintes	0	0	-0.80258	0	0	0	0	0	0.781046	0	0	0	0	0.841126	0	0.815196	0	0	0.84681	0	0	0.616279	0	0	0	0	0	0	0	0	0.604647	0	0	0	0	0	0.799604	0	0	0	0	0	0	0.809345	0	0.877907	0.831031	0	0
Prevotella_veroralis	0	0	0	0	0	0	0	-0.632842	0.775503	0	0	-0.641511	0	0.653783	0	0	-0.713754	-0.814893	0.60148	0	0	0	0	0	0	0	0	0	0	0	0	0	0	0	0	0.630537	0.715805	0	0	0	0	0	0	0	0	0	0.632928	0	-0.698858
Prevotella_pallens	0	0	0	0	0	0	0	0	0.610564	-0.647291	0	0	0	0	0	0	-0.612614	0	0	0	0	0	0	0	0	0	0	0	0	0	0	0	0	0	0	0	0	0	0	0	0	0	0	0	0	0	0	0	0
Rothia_dentocariosa	0	0	0	0	0	0	0	0	0	0	0	0	0	0	-0.660093	0	0	0	0	0	0	0	0	0	0	0	0	0	0	0	0	0	0	0	0	0	0	0	0	0	0	0	0	0	0	0	0	0	0
Morococcus_cerebrosus	0	0	0	0	0	0	0	0	0	0	0	0	0	0	0	0	0	0	0	0	0	0	-0.648499	0	0	0	0	0	0	0	0	0	0	0	0	0	0	0	0	0	0	0.785182	0	0	0	0	0	0	0
Megasphaera_micronuciformis	0	0.700274	0	0	0	0	0	0	0	-0.65596	0	0	0	0	0	0	0	0	0.650877	0	0	0	0	0	0	0	0	0	0	0	0	0	0	0	0	0.854276	0.761398	0	0.691532	0	0	0	0	0	0	0	0.849764	0	0
Treponema_sp_OMZ_838	0	0	-0.8409	0	0	0	0.759878	0	0.842057	0	0	0	0	0	0	0.639182	0	-0.673298	0	0	-0.835121	0.918505	0	0	-0.609725	0	0.820462	0	0.867346	-0.690636	0.92888	0	0.969605	0	0	0	0	0	0	0	0	0	0	0.842057	0	0	0	0	0
Solobacterium_moorei	0	0	0	0	0	0	0	0	0	-0.65466	0	0	0.638433	0	0	0.628904	0	0	0.602262	0	0	0	0	0	0	0	0	0	0	0	0	0	0	0	0	0	0.615346	0	0	0	0	0	0	0	0	0.865418	0.706215	0	0
Prevotella_sp_oral_taxon_376	0	0	0	0	0	-0.731963	0	0	0.699484	0	0	0	0	0	0	0	0	-0.731963	0	0	0	0	0	0	0	0	0	0.727061	0	-0.616781	0.617896	0	0	0	0	0	0	0	0	0	0	0	0	0	0	0	0	0	0
Treponema_lecithinolyticum	0	0	-0.878054	0	0	0	0	0	0.891225	0	0	0	0	0.714744	0	0.772986	0	-0.603289	0.648675	0	0	0.847919	0	0	0	0	0	0	0.714718	0	0.793459	0	0.716245	0	0	0	0.823053	0	0	0	0	0	0	0.855337	0	0	0.745003	0	0
Propionibacterium_acidifaciens	0	0	-0.604544	0	0	0	0	0	0.624196	0	0	0	0	0	0	0.616071	0	0	0.617342	0	0	0	0	0	0	0	0	0	0	0	0	0	0	0	0	0	0.777562	0	0	0	0	0	0	0	0	0	0.71784	0	0
Prevotella_salivae	0	0	0	0	0	0	0	-0.687746	0	0	0	0	0	0.636348	0	0	0	0	0.819407	0	0	0	0	0	0	0	0	0	0	0	0	0	0	0	0	0.6625	0.860182	0	0	0	0	0	0	0.604777	0	0.787714	0.852694	0	0
Pseudoramibacter_alactolyticus	0	0	-0.668798	0	0	-0.650221	0	0	0.740412	0	0	0	0	0	0	0	0	0	0	0	0	0.75294	0	0	0	0	0	0	0.70832	0	0.700785	0	0.617494	0	0	0	0	0	0	0	0	0	0	0.654836	0	0	0	0	0
[truncated: 64 more columns]

## Sheet: network r value in sup-dis
	Corynebacterium_matruchotii	Rothia_aeria	Streptococcus_sanguinis	Neisseria_elongata	Neisseria_sicca	Veillonella_parvula	Pseudopropionibacterium_propionicum	Actinomyces_naeslundii	Actinomyces_johnsonii	Actinomyces_oris	Neisseria_sp_oral_taxon_014	Actinobaculum_sp_oral_taxon_183	Lautropia_mirabilis	Tannerella_sp_oral_taxon_HOT_286	Streptococcus_oralis	Neisseria_flavescens	Haemophilus_parainfluenzae	Neisseria_mucosa	Capnocytophaga_granulosa	Actinomyces_sp_oral_taxon_414	Capnocytophaga_ochracea	Capnocytophaga_sputigena	Bacteroidetes_oral_taxon_274	Selenomonas_noxia	Capnocytophaga_gingivalis	Capnocytophaga_leadbetteri	Campylobacter_showae	Actinomyces_sp_oral_taxon_448	Leptotrichia_wadei	Leptotrichia_hofstadii	Ottowia_sp_oral_taxon_894	Actinomyces_odontolyticus	Streptococcus_cristatus	Prevotella_intermedia	Alloprevotella_tannerae	Porphyromonas_gingivalis	Cardiobacterium_valvarum	Leptotrichia_buccalis	Cardiobacterium_hominis	Corynebacterium_durum	Fusobacterium_nucleatum	Tannerella_forsythia	Treponema_denticola	Campylobacter_gracilis	Streptococcus_gordonii	Treponema_socranskii	Rothia_dentocariosa	Gemella_morbillorum	Porphyromonas_endodontalis
Corynebacterium_matruchotii	1	0	0	0	0	0	0	0	0	0	0	0	0	0	0	0	0	0	0	0	0.818681	0	0	0	0	0	0	0	0	0	0	0	0	0	0	0	0	0	0	0	0	0	0	0	0	0	0	0	0
Rothia_aeria	0	1	0	0	0	0	0	0	0	0	0	0	0	0	0	0	0	0	0	0	0	0	0	0	0	-0.835165	0	0	0	0	0	0	0	0	0	0	0	0	0	0	0	0	0	0	0	0	0	0	0
Streptococcus_sanguinis	-0.763736	0	1	0	0	0	0	0	0	0	0	0	0	0	0	0	0	0	0	0	0	0	0	-0.824176	0	0	0	0	0	0	0	0	0	0	0	0	0	0	0	0	0	0	0	0	0	0	0	0	0
Neisseria_elongata	0	0	0	1	0	0	0	0	0	0	0	0	0	0	0	0	0	0	0	0	0	0	0	0	0	0	0	0	0	0	0	0	0	0	0	0	0	0	0	0	0	0	0	0	0	0	0	0	0
Neisseria_sicca	0	0	0.686813	0	1	0	0	0	0	0	0	0	0	0	0	0	0	0	0	0	0	0	0	0	0	0	0	0	0	0	0	0	0	0	0	0	0	0	0	0	0	0	0	0	0	0	0	0	0
Veillonella_parvula	0	0	0	0	0	1	0	0	0	0	0	0	0	0	0	0	0	0	0	0	0	0	0	0	0	0	0	0	0	0	0	0	0	0	0	0	0	0	0	0	0	0	0	0	0	0	0	0	0
Pseudopropionibacterium_propionicum	0	0	0	-0.747253	0	0	1	0	0	0	0	0	0	0	0	0	0	0	0	0	0	0	0	0	0	0	0	0	0	0	0	0	0	0	0	0	0	0	0	0	0	0	0	0	0	0	0	0	0
Actinomyces_naeslundii	0	0	0	0	0	0	0	1	0	0	0	0	0	0	0	0	0	0	0	0	0	0	0	0	0	0	0	0	0	0	0	0	0	0	0	0	0	0	0	0	0	0	0	0	0	0	0	0	0
Actinomyces_johnsonii	0	0	0	0	0	0	0	0	1	0	0	0	0	0	0	0	0	0	0	0	0	0	0	0	0	0	0	0	0	0	0	0	0	0	0	0	0	0	0	0	0	0	0	0	0	0	0	0	0
Actinomyces_oris	-0.714286	0	0.763736	0	0.615385	0	0	0	0	1	0	0	0	0	0	0	0	0	0	0	0	0	0	0	0	0	0	0	0	0	0	0	0	0	0	0	0	0	0	0	0	0	0	0	0	0	0	-0.868132	0
Neisseria_sp_oral_taxon_014	0	0	0	-0.671252	0	0	0.646493	0	0	0	1	0	0	0	0	0	0	0	0	0	0	0	0	0	0	0	0	0	0	0	0	0	0	0	0	0	0	0	0	0	0	0	0	0	0	0	0	0	0
Actinobaculum_sp_oral_taxon_183	0	0	0	0	0	0	0	0	0	0	0	1	0	0	0	0	0	0	0	0	0	0	0	0	0	0	0	0	0	0	0	0	0	0	0	0	0	0	0	0	0	0	0	0	0	0	0	0	0
Lautropia_mirabilis	0	0	0	0	0	0	0	0	0	0	0	0	1	0	0	0	0	0	0	0	0	0	0	0	0	0	0	0	0	0	0	0	0	0	0	0	0	0	0	0	0	0	0	0	0	0	0	0	0
Tannerella_sp_oral_taxon_HOT_286	0	0	0	0	0	0	0	0	0	0	0	0	0	1	0	0	0	0	0	0	0	0	0	0	0	0	0	0	0	0	0	0	0	0	0	0	0	0	0	0	0	0	0	0	0	0	0	0	0
Streptococcus_oralis	0	0	0	0	0	0	0	0	0	0	0	0	0	0	1	0	0	0	0	0	0	0	0	0	0	0	0	0	0	0	0	0	0	0	0	0	0	0	0	0	0	0	0	0	0	0	0	0	0
Neisseria_flavescens	0	0	-0.791209	0	0	0.659341	0	0	0	-0.703297	0	0	0	0	0	1	0	0	0	0	0	0	0	0	0	0	0	0	0	0	0	0	0	0	0	0	0	0	0	0	0	0	0	0	0	0	0	0	0
Haemophilus_parainfluenzae	0	0	0	0	0.637363	0	0	0	0	0	0	0	0	0	0	0	1	0	0	0	0	0	0	0	0	0	0	0	0	0	0	0	0	0	0	0	0	0	0	0	0	0	0	0	0	0	0	0	0
Neisseria_mucosa	0	0	0	0	0	0	0	0	0	0	0	0	0	0	0	0	0	1	0	0	0	0	0	0	0	0	0	0	0	0	0	0	0	0	0	0	0	0	0	0	0	0	0	0	0	0	0	0	0
Capnocytophaga_granulosa	0.604396	0	-0.681319	0	0	0	0	0	0	-0.681319	0	0	0	0	0	0.730769	0	0	1	0	0	0	0	0	0	0	0	0	0	0	0	0	0	0	0	0	0	0	0	0	0	0	0	0	0	0	0	0	0
Actinomyces_sp_oral_taxon_414	0	0	0	0	0	0	0	0	0	0	0	0	0	0	0	0	0	0	0	1	0	0	0	0	0	0	0	0	0	0	0	0	0	0	0	0	0	0	0	0	0	0	0	0	0	0	0	0	0
Capnocytophaga_ochracea	0.818681	0	-0.692308	0	0	0	0	0	0	0	0	0.703297	0	0	0	0	0	0	0	0	1	0	0	0	0	0	0	0	0	0.818681	0	0	0	0	0	0	0	0	0	0	0	0	0	0	0	0	0	0	0
Capnocytophaga_sputigena	0	0	0	0	0	0	0	0	0	0	0	0	0	-0.681319	0	0	0.615385	0	0	0	0	1	0	0	0	0	0	0	0	0	0	0	0	0	0	0	0	0	0	0	-0.835165	0	0	0	0	0	0	0	0
Bacteroidetes_oral_taxon_274	0	0	0	0	0	0	0.63824	0	0	0	0	0	0	0	0	0	0	0	0	0	0	0	1	0	0	0	0	0	0	0	0	0	0	0	0	0	0	0	0	0	0	0	0.895317	0	0	0	0	0	0.884298
Selenomonas_noxia	0.692308	0	-0.824176	0	0	0	0	0	0	0	0	0	0	0	0	0	0	0	0	0	0.730769	0	0	1	0	0	0	0	0	0	0	0	0	0	0	0	0	0	0	0	0	0	0	0	0	0	0	0	0
Capnocytophaga_gingivalis	0	0	0	0	0	0	0	0	0	0	0	0	0	0	0	0	0	0	0	0	0	0	0	0	1	0	0	0	0	0	0	0	0	0	0	0	0	0	0	0	0	0	0	0	0	0	0	0	0
Capnocytophaga_leadbetteri	0	-0.835165	0	0	0	0	0	0	0	0	0	0	0	0	0	0	0	0	0	0	0	0	0	0	0	1	0	0	0	0	0	0	0	0	0	0	0	0	0	0	0	0	0	0	0	0	0	0	0
Campylobacter_showae	0	0	0	0	0	0	0	0	0	0	0	0	0	0	0	0	0	0	0	0	0	0	0.651995	0	0	0.703297	1	0	0	0	0	0	0	0	0	0	0	0	0	0	0	0	0	0	0	0	0	0	0
Actinomyces_sp_oral_taxon_448	0	0	0	-0.640894	-0.618794	0	0	0	0	0	0	0	0	0	0	0	0	-0.795546	0	0	0	0	0	0	0	0	-0.629844	1	0	0	0	0	0	0	0	0	0	0	0	0	0	0	0	0	0	0	0	0	0
Leptotrichia_wadei	0.615385	0	0	0	0	0	0	0	0	0	0	0	0	0	0	0	0	0	0.681319	0	0.631868	0	0	0.648352	0	0	0	0	1	0	0	0	0	0	0	0	0	0	0	0	0	0	0	0	0	0	0	0	0
Leptotrichia_hofstadii	0.763736	0	0	0	0	0	0	0	0	-0.686813	0	0	0	0	0	0	0	0	0	0	0.818681	-0.653846	0	0.71978	0	0	0	0	0.747253	1	0	0	0	0	0	0	0	0.866576	0	0	0	0	0	0	0	0	0	0	0
Ottowia_sp_oral_taxon_894	0	0	0	0	0	0	0	0	0	0	0	0	0	0	0	0	0	0	0	0	0	0	0	0	0	0	0	0	0	0	1	0	0	0	0	0	0	0	0	0	0	0	0	0	0	0	0	0	0
Actinomyces_odontolyticus	0	0	0	0.813187	0	0	-0.60989	0	0	0	0	0	0	0	0	0	0	0.640731	0	0	0	0	0	0	0	0	0	-0.685093	0	0	0	1	0	0	0	0	0	0	0	0	0	0	0	0	0	0	0	0	0
Streptococcus_cristatus	0.714286	0	-0.747253	0	-0.714286	0	0	0	0	-0.648352	0	0	0	0	0	0	-0.736264	0	0	0	0.796703	-0.71978	0	0.648352	0	0	0	0.646419	0.681319	0.714286	0	0	1	0	0	0	0	0	0	0	0	0	0	0	0	0	0	0	0
Prevotella_intermedia	0	0	0	0	0	0	0	0	0	0	0	0	0	0	0	0	0	0	0	0	0	0	0	0	0	0	0	0	0	0	0	0	0	1	0	0	0	0	0	0	0	0	0	0	0	0	0	0	0
Alloprevotella_tannerae	0	0	0	0	0	0	0	0	0	0	0	0	0	0	0	0	0	0	0	0	0	-0.747253	0.627236	0	0	0	0	0	0	0	0	0	0	0	1	0	0	0	0	0	0	0	0	0	0	0	0	0	0
Porphyromonas_gingivalis	0	0	0	0	0	0	0	0	0	-0.613269	0	0	0	0	0	0	0	0	0	0	0	0	0	0	0	0	0	0	0	0	0	0	0	0.774557	0	1	0	0	0	0	0	0	0	0	0	0	0	0	0
Cardiobacterium_valvarum	0	0	0	0	0	0	0	0	0	0	0	0	0	0	0	0	0	0	0	0	0	0	0	0	0	0	0.659341	0	0	0	0	0	0	0	0	0	1	0	0	0	0	0	0	0	0	0	0	0	0
Leptotrichia_buccalis	0	0	0	0	0	0	0	0	0	0	0	0	0	0.624485	0	0	0	0	0.668501	0	0	0	0	0	0	0	0	0	0.773041	0.866576	0	0	0	0.665289	0	0	0	1	0	0	0	0	0	0	0	0	0	0	0
Cardiobacterium_hominis	0	0	0	0	0	0	0	0	0	0	0	0	0	0	0	0	0	0	0	0	0	0	0	0	0	0	0	0	0	0	0	0	0	0	0	0	0	0	1	0	0	0	0	0	0	0	0	0	0
Corynebacterium_durum	0	0.796703	0	0	0	0	0	0	0	0	0	0	0	0	0	0	0	0	-0.637363	0	0	0	0	0	0	-0.67033	0	0	-0.615385	0	0	0	0	0	0	0	0	0	0	1	0	0	0	0	0	0	0	0	0
Fusobacterium_nucleatum	0	0	0	0	0	0	0	0	0	0	0	0	0	0	0	0	0	0	0	0	0	-0.835165	0	0	-0.686813	0	0	0	0	0.681319	0	0	0	0	0	0	0	0.707016	0	0	1	0	0	0	0	0	0	0	0
Tannerella_forsythia	0	0	0	0	-0.747253	0	0	0	0	0	0.605228	0	0	0	0	0	-0.60989	0	0	0.692308	0	-0.67033	0.778543	0	0	0	0	0	0	0	0	0	0	0	0.725275	0	0	0	0	0	0	1	0.883082	0	0	0	0	0	0
Treponema_denticola	0	0	0	0	0	0	0	0	0	0	0	0	0	0	0	0	-0.602476	0	0	0.685008	0	-0.698763	0.895317	0	0	0	0	0	0	0	0	0	0	0	0.720771	0	0	0	0	0	0.640991	0.883082	1	0	0	0	0	0	0.895317
Campylobacter_gracilis	0	0	-0.640991	0	-0.775792	0	0	0	0	0	0	0	0	0.651995	0	0	0	0	0	0	0.657497	-0.605228	0	0.618983	0	0	0	0	0	0	0	0	0.643742	0	0	0	0	0	0	0	0	0.707016	0	1	0	0	0	0	0
Streptococcus_gordonii	0	0	0	0	0	0.637363	0	0	0	0	0	0	0	0	0	0	0	0	0	0	0	0	0	0	0	0	0	0	0	0	0	0	0	0	0	0	0	0	0	0	0	0	0	0	1	0	0	0	0
Treponema_socranskii	0	0	0	0	0	0	0	0	0	0	0	0	0	0	0	0	0	0	0	0	0	-0.682256	0.763085	0	0	0	0	0	0	0	0	0	0	0	0.676754	0	0	0	0	0	0.71802	0.723522	0.763085	0	0	1	0	0	0.818182
Rothia_dentocariosa	0	0	0	0	0	0	0	0	0	0	0	0.60989	0	0	0	0	0	0	0	0	0.631868	0	0	0	0	0	0	0	0	0	0	0	0	0	0	0	0	0	0	0	0	0	0	0	0	0	1	0	0
Gemella_morbillorum	0	0	0	0	0	0	0	0	0	-0.868132	0	0	0	0	0	0	0	0	0	0	0	0	0	0	0	0	0	0	0	0	0	0	0	0	0	0	0	0	0	0	0	0	0.643742	0	0	0	0	1	0
Porphyromonas_endodontalis	0	0	0	0	0	0	0	0	0	0	0	0	0	0	0	0	0	0	0	0.778543	0	0	0.884298	0	0	0	0.662999	0	0	0	0	0	0	0	0.687759	0	0	0	0	0	0	0.773041	0.895317	0	0	0.818182	0	0	1
Prevotella_nigrescens	0	0	0	0	0	0	0	0	0	0	0	0	0	0	0.637363	0.60989	0	0	0	0	0	0	0	0	0	0	0	0	0	0	0	0	0	0	0	0	0	0	0	0	0	0	0	0	0	0	0	0	0
Prevotella_micans	0	0	0	0	0	0	0	0	0	0	0	0	0	0.811555	0	0	0	0	0	0	0	-0.627236	0.636364	0	0	0	0	0	0	0	0	0	0	0	0	0.633477	0	0	0	0	0	0.629987	0.619835	0.768595	0	0.812672	0	0	0.647383
Porphyromonas_sp_oral_taxon_278	0.644325	0	0	0	0	0	0	0	0	-0.689541	0	0	0	0	0	0	0	0	0	0	0	0	0	0	0	0	0	0	0	0.695193	0	0	0	0.673511	0	0	0	0.741428	0	0	0	0	0	0	0	0	0	0.74606	0
Prevotella_saccharolytica	0.674003	0	0	0	0	0	0	0	0	-0.759285	0	0	0	0	0	0	-0.629987	0	0.844568	0	0	0	0	0	0	0	0	0	0.712518	0.789547	0	0	0	0.604683	0	0.650075	0	0.878788	0	0	0.613481	0	0	0	0	0	0	0.632738	0
Prevotella_denticola	0	0	-0.701668	0	0	0	0	0	0	0	0	0	0	0	0	0	0	0	0	0	0	0	0	0.900566	0	0	0	0	0	0	0	0	0	0	0	0	0	0	0	0	0	0	0	0	0	0	0	0	0
Aggregatibacter_segnis	0	0	0	0	0	0	0	0	0	-0.681319	0	0	0	0	0	0	0	0	0	0	0	0	0	0	0	0	0	0	0	0	0	0	0	0.731775	0	0	0	0.651995	0	0	0	0	0	0	0	0	0	0.791209	0
Actinomyces_massiliensis	0	0	0	0	0	0	0	0	0	0	0	0.681319	0	0	0	0	0	0	0	0	0	0	0	0	0	0	0	0	0	0	0	0	0	0	0	0	0	0	0	0	0	0	0	0	0	0	0	0	0
Eubacterium_nodatum	0	0	0	0	-0.710375	0	0	0	0	0	0	0	0	0	0	0	0	0	0	0.715947	0	0	0.73646	0	0	0	0	0	0	0	0	0	0	0	0.679732	0	0	0	0	0	0	0.972239	0.87873	0.624875	0	0.66393	0	0	0.755987
Leptotrichia_sp_oral_taxon_498	0	0	0	0	0	0	0	0	0	0	0	0	0	0.615659	0	0	0	0	0	0	0	0	0	0.688089	0	0	0	0	0.685303	0	0	0	0	0	0	0	0	0	0	0	0	0	0	0.714143	0	0	0	0	0
Prevotella_melaninogenica	0	0	-0.714286	0	0	0	0	0	0	0	0	0	0	0	0	0.642857	0	0	0	0	0	0	0	0.78022	0	0	0	0	0	0	0	0	0	0	0	0	0	0	0	0	0	0	0	0	0	0	0	0	0
Actinomyces_sp_oral_taxon_170	0	0	0	-0.740343	0	0	0	0	0	0	0.890741	0	0	0	0	0	0	-0.71151	0	0	0	0	0	0	0	0	0	0	0	0	0	0	0	0	0	0	0	0	0	0	0	0	0	0	0	0	0	0	0
Peptostreptococcus_stomatis	0	0	0	0	0	0	0	0	0	0	0	0	0	0	0	0	0	0	0	0.828061	0	0	0	0	0	0	0	0	0	0	0	0	0	0.634986	0	0	0	0	0	0	0	0	0.735537	0	0	0	0	0.792298	0.785124
Filifactor_alocis	0	0	0	0	0	0	0	0	0	-0.643742	0	0	0	0	0	0	0	0	0	0.773041	0	-0.720771	0.746556	0	0	0	0	0	0	0	0	0	0	0	0.698763	0	0	0	0	0	0.624485	0.899588	0.917355	0	0	0.619835	0	0.682256	0.801653
Eikenella_corrodens	0	0	0	0.730769	0	0	0	0	-0.604396	0	0	0	0	0	0	0	0	0	0	0	0	0	0	0	0	0	0	0	0	0	0	0.648352	0	0	0	0	0	0	0	0	0	0	0	0	0	0	0	0	0
Selenomonas_sputigena	0	0	0	0	0	0	0	0	0	0	0	0	0	0.674003	0	0	0	0	0	0	0	-0.726273	0	0.723522	0	0	0	0	0.651995	0.602476	0	0	0	0	0	0	0	0.630854	0	0	0.784045	0	0	0.801653	0	0.658402	0	0	0
Capnocytophaga_sp_oral_taxon_332	0	-0.732662	0	0	0	0	0	0	0	0	0	0	0	0	0	0	0	0	0.70759	0	0	0	0	0	0	0	0	0	0.710375	0	0	0	0	0	0	0	0	0.602558	0	-0.788377	0	0	0	0	0	0	0	0	0
Actinomyces_sp_oral_taxon_897	0	0	0	0	0	0	0	0	0	0	0	0	0	0	0	0	0	0	0	0.742779	0	0	0.646006	0	0	0	0.61073	0	0	0	0	0	0	0	0	0	0	0	0	0	0	0.657497	0.80854	0	0	0.679063	0	0.643742	0.769972
Anaeroglobus_geminatus	0	0	0	0	-0.612873	0	0	0	0	0	0	0	0	0	0	0	0	0	0	0.676946	0	-0.774448	0	0	0	0	0	0	0	0	0	0	0	0	0.663017	0	0	0	0	0	0.685303	0.746591	0.66393	0.750408	0	0.781094	0	0	0
Aggregatibacter_sp_oral_taxon_458	0	0	0	0	0	0	0	0	0	0	0	0	0	0	0.618983	0	0	0	0	0	0	0	0	0	0	0	0	0	0	0	0	0	0	0	0	0	0	0	0	0	0	0	0	0	0	0	0.729024	0	0
Lachnoanaerobaculum_saburreum	0	0	0	0	0	0	0	0	0	0	0	0	0	0	0	0	0	0	0	0	0.676754	-0.646493	0	0.71802	0	0	0	0.625178	0.773041	0.731775	0	0	0.753783	0	0	0	0	0.601928	0	0	0	0	0	0.640496	0	0	0	0	0
Prevotella_loescheii	0	0	0	0	0	0	0	0	0	0	0	0	0	0	0	0	0	0	0	0	0	0	0	0	0	0	0	0	0	0	0	0	0	0	0	0	0	0	0	0	0	0	0	0	0	0	0	0	0
Fretibacterium_fastidiosum	0	0	0	0	0	0	0	0	0	0	0	0	0	0	0	0	0	0	0	0.60989	0	-0.664835	0.855572	0	0	0	0	0	0	0	0	0	0	0	0.763736	0	0	0	0	0	0.626374	0.835165	0.883082	0	0	0.921596	0	0	0.894086
Selenomonas_sp_FOBRC6	0	0	0	0	0	0	0	0	0	0	0	0	0	0	0	0.774725	0	0	0.708791	0	0	0	0	0	0	0	0	0	0	0	0	0	0	0	0	0	0	0	0	0	0	0	0	0	0	0	0	0	0
Treponema_maltophilum	0	0	0	0	0	0	0	0	0	0	0	0	0	0	0	0	0	0	0	0.640991	0	0	0.741047	0	0	0	0	0	0	0	0	0	0	0	0	0	0	0	0	0	0.629987	0.635489	0.69146	0	0	0.961433	0	0	0.84573
Kingella_denitrificans	0.635489	0	-0.740028	0	-0.687759	0	0	0	0	-0.687759	0	0	0	0	0	0	-0.822559	0	0	0	0.74553	0	0	0	0	0	0	0	0	0.624485	0	0	0.808804	0	0	0	0	0	0	0	0	0	0	0	0	0	0	0.61073	0
Eubacterium_brachy	0	0	0	0	-0.629844	0	0	0	0	0	0	0	0	0	0	0	0	0	0	0.718243	0.685093	0	0	0	-0.624319	0	0	0	0	0	0	0	0	0	0	0	0	0	0	0	0.651944	0.646419	0.608581	0	0	0	0	0	0
Eubacterium_infirmum	0	0	0	0	0	0	0	0	0	0	0	0	0	0	0	0	0	0	0	0.723768	0	-0.674043	0	0	0	0	0	0	0	0	0	0	0.607744	0	0	0	0	0	0	0	0	0	0	0	0	0	0	0.668518	0
Streptococcus_mitis	0	0	0	0	0	0	0	0	0	0	0	0	0	0	0	0	0	0	0	0	0	0	0	0	0	0	0	0	0	0	0	0	0	0	0	0	0	0	0	0	0	0	0	0	0	0	0	0	0
Bacteroidetes_bacterium_oral_taxon_272	0	0	0	0	0	0	0	-0.715269	0	0	0	0	0	0	0	0	0	0	0	0	0	0	0.641873	0	0	0	0	0	0	0	0	0	0	0	0	0	0	0	0	0	0	0.613481	0.68595	0	0	0.658402	0	0	0.757576
Campylobacter_concisus	0	0	0	0	0	0	-0.615385	0.664835	0	0	0	0	0	0	0	0	0	0	0	0	0	0	-0.729024	0	0	0	0	0	0	0	0	0	0	0	0	0	0	0	0	0	0	0	-0.624485	0	0	0	0	0	0
Prevotella_oulorum	0	0	-0.610087	0	0	0	0	0	0	0	0	0	0	0	0	0	0	0	0	0	0.607301	0	0	0.696446	0	0	0	0	0.830164	0	0	0	0.777234	0	0	0	0	0	0	0	0	0	0	0	0	0	0	0	0
Treponema_vincentii	0	0	0	0	0	0	0	0	0	0	0	0	0	0.607979	0	0	0	0	0	0	0	0	0.779614	0	0	0	0.674003	0	0	0	0	0	0	0	0.687759	0	0	0	0	0	0.618983	0	0.713499	0	0	0.906336	0	0	0.862259
Prevotella_maculosa	0	0	-0.685008	0	0	0	0	0	0	0	0	0	0	0	0	0	0	0	0	0	0.646493	-0.676754	0	0.822559	0	0	0	0	0.723522	0.674003	0	0	0.753783	0	0	0	0	0.625344	0	0	0.629987	0	0	0.669421	0	0	0	0	0
Actinomyces_sp_oral_taxon_180	0	-0.839065	0	0	0	0	0	0	0	0	0	0	0	0	0	0	0	0	0	0	0	0	0	0	0	0.704265	0	0	0	0	0	0	0	0	0	0	0	0	0	-0.82531	0	0	0	0	0	0	0	0	0
Prevotella_marshii	0	0	0	0	0	0	0	0	0	0	0	0	0	0	0	0	0	0	0	0.649977	0	-0.661281	0	0	0	0	0	0	0	0	0	0	0	0	0.610413	0	0	0	0	0	0.616065	0	0.605594	0	0	0.633892	0	0	0.633892
Leptotrichia_sp_oral_taxon_225	0	0	0	0	0	0	0	0	0	0	0	0	0	0	0	0	0	0	0.802198	0	0	0	0	0	0	0	0	0	0.796703	0.818681	0	0	0	0	0	0	0	0.918845	0	0	0.626374	0	0	0	0	0	0	0	0
Prevotella_pallens	0	0	0	0	0	0.668994	0	0	0	0	0	0	0	0	0	0	0	0	0	0	0	0	0	0	0	0	0	0	0	0	0	0	0	0	0	0	0	0	0	0	0	0	0	0	0	0	0	0	0
Streptococcus_salivarius	0	0	0	0	0	0.691228	0	0	0	0	0	0	0	0	0	0	0	0	0	0	0	0	-0.665299	0	0	0	0	0	0	0	0	0	0	0	0	0	0	0	0	0	0	0	0	0	0	0	0	0	-0.604817
Neisseria_subflava	0	0	0	0	0	0	0	0	0	0	0	0	0	0	0	0	0	0	0	0	0	0	0	0	0	0	0	0	0	0	0	0	0	0	0	0	0	0	0	0	0	0	0	0	0	0	0	0	0
Eubacterium_saphenum	0	0	0	0	0	0	0	0	0	0	0	0	0	0	0	0	0	0	0	0	0	0	0	0	0	0	0.823562	0	0	0	0	0	0	0	0	0.645065	0.624173	0	0	0	0	0	0	0	0	0	0	0.632842	0.625032
Desulfobulbus_oralis	0	0	0	0	0	0	0	0	0	0	0	0	0	0	0	0	0	0	0	0	0	0	0	0	0	0	0	0	0	0	0	0	0	0.719232	0	0.85	0	0	0	0	0	0	0	0	0	0	0	0	0
Actinomyces_hongkongensis	0.607979	0	-0.662999	0	0	0	0	0	0	-0.803302	0	0	0	0.635489	0	0.618983	0	0	0	0.640991	0	0	0	0	0	0	0	0	0	0	0	0	0	0	0	0.650075	0	0	0	0	0	0.618983	0	0.774105	0	0	0	0.753783	0
Eubacterium_yurii	0	0	0	0	0	0	0.646419	0	0	0	0	0	0	0	0	0	0	0	0	0	0	0	0.785622	0	0	0	0.773492	0	0	0	0	0	0	0	0	0	0	0	0	0	0	0	0	0	0	0	0	0	0.757959
Leptotrichia_sp_oral_taxon_212	0	0	0	0	0	0	0.60989	0	0	0	0	0	0	0	0	0	0	0	0	0	0	0	0.685008	0	0	0	0.675824	0	0	0	0	0	0	0	0	0	0	0	0	0	0	0	0	0	0	0	0	0	0
Porphyromonas_catoniae	0	0	0	0	0	0	0	0	0	0	0	0	0	0	0	0	0	0	0	0	0	0	0	0	0	0	0	0	0	0	0	0	0	0	0	0	0	0	0	0	0	0	0	0	0	0	0	0	0
Prevotella_pleuritidis	0	0	0	0	-0.729838	0	0	0	0	0	0	0.748632	0	0	0	0	0	0	0	0	0.620205	-0.638999	0	0	0	0	0	0.765378	0	0	0	0	0.729838	0	0	0	0	0	0	0	0	0	0	0.633606	0	0	0	0	0
Leptotrichia_sp_oral_taxon_879	0.664835	0	0	0	0	0	0	0	0	-0.620879	0	0	0	0	0	0	0	0	0.67033	0	0.736264	0	0	0.725275	0	0	0	0	0.807692	0.917582	0	0	0	0.61073	0	0	0	0.938103	0	0	0.708791	0	0	0	0	0	0	0	0
Campylobacter_rectus	0	0	0	0	0	0	0	0	0	0	0.643251	0	0	0	0	0	0	0	0	0.839065	0	-0.605228	0	0	0	0	0	0	0	0	0	0	0	0	0	0	0	0	0	0	0	0.85007	0.829201	0	0	0	0	0.643742	0.730028
Abiotrophia_sp_HMSC24B09	0	0	0	0	0	0	0	0	0	0	0	0	0	0	0	0	0	0.637006	0	0	0	0	0	0	0	0	0	0	0	0	0	0	0	0	0	0	0	0	0	0	0	0	0	0	0	0	0	0	0
Selenomonas_sp_oral_taxon_892	0	0	0	0	0	0	0	0	0	0	0	0	0	0.620879	0	0	0	0	0	0.714286	0	0	0.828061	0	0	0	0.708791	0	0	0	0	0	0	0	0	0.740343	0	0	0	0	0	0.675824	0.751032	0	0	0.767539	0	0	0.872078
Bulleidia_extructa	0	0	0	0	0	0	0	0	0	-0.824176	0	0	0	0	0	0	0	0	0	0.642857	0	-0.741758	0	0	0	0	0	0	0	0.67033	0	0	0.648352	0	0	0	0	0.607979	0	0	0.60989	0.681319	0.729024	0	0	0	0	0.813187	0
Selenomonas_sp_oral_taxon_920	0	0	0	0	0	0	0	0	0	0	0	0	0	0.736264	0	0	0	0	0	0	0	-0.60989	0	0	0	0	0	0	0.653846	0	0	0	0	0	0	0	0	0.685008	0	0	0.626374	0	0	0.712518	0	0.646493	0	0	0
Prevotella_oris	0	0	0	0	0	0	0	0	0	0	0	0	0	0	0	0	0	0	0	0	0	-0.602219	0	0	0	0	0	0	0	0	0	0	0.629844	0	0	0	0	0	0	0	0	0	0	0.625178	0	0	0	0	0
Streptococcus_anginosus_group	0	0	0	0	0	0	0	0	0	0	0	0	0	0	0	0	0	0	0	0	0	-0.707193	0	0.690618	0	0	0	0	0.762443	0	0	0	0.635369	0	0	0	0	0	0	0	0.801117	0	0	0	0	0	0	0	0
Catonella_morbi	0	0	0	0	0	0	0	0	0	0	0	0	0	0	0	0	0	0	0	0.696012	0	0	0	0	0	0	0.839065	0	0	0	0	0	0	0.623967	0	0.627945	0.795049	0	0	0	0	0	0	0	0	0	0	0.621734	0.741047
Lachnospiraceae_bacterium_oral_taxon_096	0	0	0	0	0	0	0	0	0	0	0	0	0	0	0	0	0	0	0	0	0	0	0	0	0	0	0	0	0	0	0	0	0	0	0	0	0	0	0	0	0	0	0	0	0	0	0	0	0
Selenomonas_artemidis	0	-0.740408	0	0	0	0	0	0	0	0	0	0	0	0	0	0	0	0	0	0	0	0	0	0	0	0	0	0	0	0	0	0	0	0	0	0	0	0	0	-0.604761	0	0	0	0	0	0	0	0	0
Capnocytophaga_sp_oral_taxon_863	0	-0.763736	0	0	0	0	0	-0.664835	0	0	0	0	0	0	0	0	0	0	0	0	0	0	0	0	0	0.758242	0.708791	0	0	0	0	0	0	0	0	0	0.60989	0	0	0	0	0	0	0	0	0	0	0	0
Anaerolineaceae_bacterium_oral_taxon_439	0	0	0	0	0	0	0	0	0	0	0	0	0	0	0	0	0	0	0	0	0	0	0.752427	0	0	0	0.624319	0	0	0	0	0	0	0	0	0	0	0	0	0	0	0.640894	0.735829	0	0	0.791155	0	0	0.835415
Oribacterium_sp_oral_taxon_078	0	0	0	-0.613481	0	0	0	0	0	0	0	0	0	0	0	0	0	0	0	0	0	0	0	0	0	0	0	0	0	0	0	0	0	0	0	0	0	0	0	0	0	0.674003	0.619835	0	0	0	0	0	0
Veillonella_atypica	0	0	-0.649977	0	0	0	0	0	0	0	0	0	0	0	0	0	0	0	0	0	0	0	0	0.819536	0	0	0	0	0.661281	0	0	0	0	0	0	0	0	0	0	0	0	0	0	0.724448	0	0	0	0	0
Prevotella_oralis	0	0	-0.696415	0	-0.664629	0	0	0	0	0	0	0	-0.658849	0	0	0	0	0	0.612614	0	0	0	0	0.731092	0	0	0	0	0	0	0	0	0	0	0	0	0	0	0	0	0	0	0	0.726311	0	0	0	0	0
Fusobacterium_periodonticum	0	0	0	0	0	0	0	0	0	0	0	-0.613481	0	0	0	0	0	0	0	0	0	0	0	0	0	0	0	0	0	0	0	0	0	0	0	0	0.778543	0	0	0	0	0	0	0	0.651995	0	0	0	0
Kingella_oralis	0	0	0	0	0	0	0	0	0	0	0	0	0	0	0	0	0	-0.666719	0	0	0	0	-0.680441	0	0	0	-0.616232	0.721998	0	0	0	0	0	0	0	0	0	0	0	0	0	0	-0.641873	0	0	0	0	0	-0.69697
Pseudoramibacter_alactolyticus	0	0	0	0	0	0	0	0	0	0	0	0	0	0	0	0	0	0	0	0	0	0	0	0	0	0	0	0	0	0	0	0	0	0	0	0	0	0	0	0	0	0	0	0	0	0	0	0	0
[truncated: 65 more columns]

## Sheet: network r value in sup-heal
	Corynebacterium_matruchotii	Veillonella_parvula	Lautropia_mirabilis	Streptococcus_sanguinis	Actinomyces_oris	Streptococcus_oralis	Neisseria_sp_oral_taxon_014	Actinomyces_sp_oral_taxon_448	Neisseria_sicca	Actinomyces_naeslundii	Actinobaculum_sp_oral_taxon_183	Actinomyces_massiliensis	Rothia_aeria	Bacteroidetes_oral_taxon_274	Neisseria_elongata	Pseudopropionibacterium_propionicum	Capnocytophaga_ochracea	Neisseria_flavescens	Tannerella_sp_oral_taxon_HOT_286	Streptococcus_gordonii	Capnocytophaga_leadbetteri	Neisseria_mucosa	Capnocytophaga_granulosa	Aggregatibacter_segnis	Haemophilus_parainfluenzae	Capnocytophaga_gingivalis	Prevotella_denticola	Porphyromonas_gingivalis	Selenomonas_noxia	Actinomyces_sp_oral_taxon_414	Cardiobacterium_valvarum	Ottowia_sp_oral_taxon_894	Streptococcus_cristatus	Actinomyces_johnsonii	Cardiobacterium_hominis	Gemella_morbillorum	Actinomyces_odontolyticus	Corynebacterium_durum	Fusobacterium_nucleatum	Tannerella_forsythia	Capnocytophaga_sputigena	Campylobacter_showae	Porphyromonas_endodontalis	Aggregatibacter_sp_oral_taxon_458	Rothia_dentocariosa	Leptotrichia_hofstadii	Campylobacter_gracilis	Aggregatibacter_aphrophilus	Streptococcus_mitis
Corynebacterium_matruchotii	1	0	0	0	0	0	0	0	0	0	0	0	0	0	0	0	0	0	0	0	0	0	0	0	0	0	0	0	0	0	0	0	0	0	0	0	0	0	0	0	0	0	0	0	0	0	0	0	0
Veillonella_parvula	0	1	0	0	0	0	0	0	0	0	0	0	0	0	0	0	0	0	0	0	0	0	0	0	0	0	0	0	0	0	0	0	0	0	0	0	0	0	0	0	0	0	0	0	0	0	0	0	0
Lautropia_mirabilis	0	0	1	0	0	0	0	0	0	0	0	0	0	0	0	0	-0.750258	0	0	0	0	0.741438	0	0	0	0	0	0	0	0	0	0	0	0	0	0	0	0	-0.671827	0	0	0	0	0	0	-0.805986	0	0	0
Streptococcus_sanguinis	0	0	0	1	0	0	0	0	0	0	0	0	0	0	0	0	0	0	0	0	0	0	0	0	0.770898	0	0	0	0	0	0	0	0	0	0	0	0	0	0	0	0	0	0	0	0	0	0	0	0
Actinomyces_oris	0	0	0	0	1	0	0	0	0	0	0	0.671827	0	0	0	0	0	0	0	0	0	0	0	0	0	0	0	0	0	0	0	0	0	0	0	0	0	0	0	0	0	0	0	0	0	0	0	0	0
Streptococcus_oralis	0	0	0	0	0	1	0	0	0	0	0	0	0	0	0	0	0	0	0	0	0	0	0	0	0	0	0	0	0	0	0	0	0	0	0	0	0	0	0	0	0	0	0	0	0	0	0	0	0
Neisseria_sp_oral_taxon_014	0	0	0	0	0	0	1	-0.840786	0	0	0	0	0	0	0	0	0	0	0	0	0	0	0	0	0	0	0	0	0	0	0	0	0	0	0	0	0	0	0	0	0	0	0	0	0	0	0	0	0
Actinomyces_sp_oral_taxon_448	0	0	0	0	0	0	-0.840786	1	0	0	0	0	0	0	0	0	0	0	0	0	0	0	0	0	0	0	0	0	0	0	0	0	0	0	0	0	0	0	0	0	0	0	0	0	0	0	0	0	0
Neisseria_sicca	0	0	0	0	0	0	0	0	1	0	0	0	0	0	0	0	0	0	0	0	0	0	0	0	0	0	0	0	0	0	0	0	0	0	0	0	0	0	0	0	0	0	0	0	0	0	0	0	0
Actinomyces_naeslundii	0.640867	0	0	0	0	0	0	0.623078	0	1	0	0	0	0	0	0	0	0	0	0	0	0	0	0	0	0	0	0	0	0	0	0	0	0	0	0	0	0	0	0	0	0	0	0	0	0	0	0	0
Actinobaculum_sp_oral_taxon_183	0	0	0	0	0	0	0	0	0	0	1	0	0	0	0	0	0	0	0	0	0	0	0	0	0	0	0	0	0	0	0	0	0	0	0	0	0	0	0	0	0	0	0	0	0.73619	0	0	0	0
Actinomyces_massiliensis	0	0	0	0	0.671827	0	0	0	0	0	0	1	0	0	0	0	0	0	0	0	0	0	0	0	0	0	0	0	0	0	0	0	0	0	0	0	0	0	0	0	0	0	0	0	0	0	0	0	0
Rothia_aeria	0	0	0	0	0	0	0	0	0	0	0	0	1	0	0	0	0	0	0	0	0	0	0	0	0	0	0	0	-0.717234	0	0	0	0	0	0	0	0	0	0	0	0	0	0	0	0	0	0	0	0
Bacteroidetes_oral_taxon_274	0	0	0	0	0	0	0	0	0	0	0	0	0	1	0	0	0	0	0	0	0	0	0	0	0	0	0	0	0	0	0	0	0	0	0	0	0	0	0	0	0	0	0	0	0	0	0	0	0
Neisseria_elongata	0	0	0	0	0	0	0	0	0	0	0	0	0	0	1	0	0	0	0	0	0	0	0	0	0	0	0	0	0	0	0	0	0	0	0	0	0	0.676304	0	0	0	0	0	0	0	0	0	0	0
Pseudopropionibacterium_propionicum	0	0	0	0	0	0	0	0	0	0	0	0	0	0	0	1	0	0	0	0	0	0	0	0.744066	0	0	0	0	0	0.683531	0	0.733703	0	0	0	0	0	0	0	0	0	0	0	0	0	0	0	0	0
Capnocytophaga_ochracea	0	0	-0.750258	0	0	0	0	0	0	0	0	0	0	0	0	0	1	0	0	0	0	0	0	0	0	0	0	0	0	0	0	0	0	0	0	0	0	0	0	0	0	0	0	0	0	0.799794	0	0	0
Neisseria_flavescens	0	0	0	0	0	0	0	0	0	0	0	0	0	0	0	0	0	1	0	0	0	0	0	0	0	0	0	0	0	0	0	0	0	0	0	0	0	0	0	0	0	0	0	0	0	0	0	0	0
Tannerella_sp_oral_taxon_HOT_286	0	0	0	0	0	0	0	0	0	0	0	0	0	0	0	0	0	0	1	0	0	0	0	0	0	0	0	0	0	0	0	0	0	0	0	0	0	0	0	0	0	0	0	0	0	0.680083	0	0	0
Streptococcus_gordonii	0	0.656672	0	0	0	0	0	0	0	0	0	0	0	0	0	0	0	0	0	1	0	0	0	0	0	0	0	0	0	0	0	0	0	0	0	0	0	0	0	0	0	0	0	0	0	0	0	0	0
Capnocytophaga_leadbetteri	0	0	0	0	0	0	0	0	0	0	0	0	0	0	0	0	0	0	0	0	1	0	0	0.671827	0	0	0	0	0	0	0	0	0	0	0	0	0	0	0	0	0	0	0	0	0	0	0	0	0
Neisseria_mucosa	0	0	0.741438	0	0	0	0	0	0	0	0	0	0	0	0	0	0	0	0	0	0	1	0	0	0	0	0	0	0	0	0	0	0	0	0	0	0	0	-0.791492	0	0	0	0	0	0	0	0	0.748437	0
Capnocytophaga_granulosa	0	0	0	0	0	0	0	0	0	0	0	-0.628483	0	0	0	0	0	0	0	0	0.603715	0	1	0	0	0	0	0	0	0	0	0	0	0	0	0	0	0	0	0	0	0	0	0	0	0	0	0	0
Aggregatibacter_segnis	0	0	0	0	0	0	0	0	0	0	0	-0.667699	0	0	0	0.744066	0	0.654603	0	0	0.671827	0	0	1	0	0	0	0	0	0	0	0.816744	0	0	0	0	0	0	0	0	0	0.742002	0	0	0	0	0	0	0
Haemophilus_parainfluenzae	0	0	0	0.770898	0	0	0	0	0	0	0	0	0.647059	0	0	0	0	0	0	0	0	0	0	0	1	0	0	0	0	0	0	0	0	0	0	0	0	0	0	0	0	0	0	0	0	0	0	0	0
Capnocytophaga_gingivalis	0	0	0	0	0	0	0	0	0	0	0	0	0	0	0	0	0	0	0	0	0	0	0	0	0	1	0	0	0	0	0	0	0	0	0	0	0	0	0	0	0	0	0	0	0	0	0	0	0
Prevotella_denticola	0	0	0	0	0	0	0	0	0	0	0	0	0	0	0	0	0	0	0	0	0	0	0	0	0	0	1	0	0	0	0	0	0	0	0	0	0	0	0	0	0	0	0	0	0	0	0	0	0
Porphyromonas_gingivalis	0	0	0	0	0	0	0	0	0	0	0	0	0	0	0	0	0	0	0	0	0	0	0	0.660873	0	0.60796	0	1	0	0	0	0.698989	0	0	0	0	0	0	0	0	0	0	0	0	0	0	0	0	0
Selenomonas_noxia	0	0	-0.601651	0	0	0	0	0	0	0	0	0	-0.717234	0	0	0	0	0	0.659443	0	0	0	0	0	0	0	0	0	1	0	0	0	0	0	0	0	0	0	0	0	0	0	0	0	0	0.75645	0	0	0
Actinomyces_sp_oral_taxon_414	0	0	0	0	0	0	0	0	0	0	0	0	0	0	0	0.683531	0	0	0	0	0	0	0	0	0	0	0	0	0	1	0	0	0	0	0	0	0	0	0	0	0	0	0	0	0	0	0	0	0
Cardiobacterium_valvarum	0	0	0	0	0	0	0	0	0	0	0	0	0	0	0	0	0	0	0	0	0	0	0	0	0	0	0	0	0	0	1	0	0	0	0	0	0	0	0	0	0	0	0	0	0	0	0	0	0
Ottowia_sp_oral_taxon_894	0	0	0.620178	0	0	0	0	0	0	0	0	0	0	0	0	0.733703	0	0	0	0	0	0	0	0.816744	0	0	0	0.698989	0	0	0	1	0	0	0	0	0	0	0	0	0	0	0	0	0	0	0	0.752032	0
Streptococcus_cristatus	0	0	0	0	0	0	0	0	0	0	0	0	0	0	0	0	0	0	0	0	0	0	0	0	0	0	0	0	0	0	0	0	1	0	0	0	0	0	0	0	0	0	0	0.675955	0	0	0	0	0
Actinomyces_johnsonii	0	0	0	0	0	0	0	0	0	0	0	0	0	0	0	0	0	0	0	0	0	0	0	0	0	0	0	0	0	0	0	0	0	1	0	0	0	0	0	0	0	0	0	0	0	0	0	0	0.73206
Cardiobacterium_hominis	0	0	0	0	0	0	0	0	0	0	0	0	0	0	0	0	0	0	0	0	0	0	0	0	0	0	0	0	0	0	0	0	0	0	1	0	0	0	0	0	0	0	0	0	0	0	0	0	0
Gemella_morbillorum	0	0	0	0	0	0	0	0	0	0	0	0	0	0	0	0	0	0	0	0	0	0	0.605779	0	0	0	0	0	0	0	0	0	0	0	0	1	0	0	0	0	0	0	0	0	0	0	0	0	0
Actinomyces_odontolyticus	0	0	0	0	0	0	0	0	0	0	0	0	0	0	0	0	0	0	0	0	0	0	0	0.612041	0	0	0	0	0	0	0	0	0	0	0	0	1	0	0	0	0	0	0	0	0	0	0	0	0
Corynebacterium_durum	0	0	0	0	0	0	0	0	0	0	0	0	0	0	0.676304	0	0	0	0	0	0	0	0	0	0	0	0	0	0	0	0	0	0	0	0	0	0	1	0	0	0	0	0	0	0	0	0	0	0
Fusobacterium_nucleatum	0	0	-0.671827	0	0	0	0	0	0	0	0	0	0	0.605779	0	0	0.659443	0	0	0	0	-0.791492	0	0	0	0	0	0	0	0	0	0	0	0	0	0	0	0	1	0	0	0	0	0	0	0	0	0	0
Tannerella_forsythia	0	0	0	0	0	0	0	0	0	0	0	0	0	0	0	0	0	0	0	0	0	0	0	0	0	0	0	0	0	0	0	0	0	0	0	0	0	0	0	1	0	0	0.720298	0	0	0	0	0	0
Capnocytophaga_sputigena	0	0	0	0	0	0	0	0	0	0	0	0	0	0	0	0	0	0	0	0	0	0	0	0	0	0	0	0	0	0	0	0	0	0	0	0	0	0	0	0	1	0	0	0	0	0	0	0	0
Campylobacter_showae	0	0	0	-0.636739	0	0	0	0	0	0	0	0	0	0	0	0	0	0	0	0	0.607843	0	0	0.742002	0	0	0	0	0	0	0	0	0	0	0	0	0	0	0	0	0	1	0	0	0	0	0	0	0
Porphyromonas_endodontalis	0	0	0	0	0	0	0	0	0	0	0	0	0	0	0	0	0	0	0	0	0	0	0	0	0	0	0	0	0	0	0	0	0	0	0	0	0	0	0	0.720298	0	0	1	0	0	0	0	0	0
Aggregatibacter_sp_oral_taxon_458	0	0	0	0	0	0	0	0	0	0	0	0	0	0	0	0	0.601651	0	0	0	0	0	0	0	0	0	0	0	0	0	0	0	0.675955	0	0	0	0	0.603715	0	0	0	0	0	1	0	0	0	0	0
Rothia_dentocariosa	0	0	-0.643263	0	0	0	0	0	0	0	0.73619	0	0	0	0	0	0	0	0	0	0	0	0	0	0	0	0	0	0	0	0	0	0	0.635847	0	0	0	0	0.62984	0	0	0	0	0	1	0	0	0	0.753743
Leptotrichia_hofstadii	0	0	-0.805986	0	0	0	0	0	0	0	0	0	0	0	0	0	0.799794	0	0.680083	0	0	0	0	0	0	0	0	0	0.75645	0	0	-0.642253	0.628483	0	0	0	0	0	0	0	0	0	0	0	0	1	0	0	0
Campylobacter_gracilis	0	0	0	0	0	0	0	0	0	0	0	0	0	0	0	0	0	0	0	0	0	0	0	0	0	0	0	0	0	0	0	0	0	0	0	0	0	0	0	0	0	0	0	0	0	0	1	0	0
Aggregatibacter_aphrophilus	0	0	0	0	0	0	0	0	0	0	0	0	0	0	0	0	0	0	0	0	0	0.748437	0	0	0	0	0	0	0	0	0	0.752032	0	0	0	0	0	0	0	0	0	0	0	0	0	0	0	1	0
Streptococcus_mitis	0	0	0	0	0	0	0	0	0	0	0	0	0	0	0	0	0	0	0	0	0	0	0	0	0	0	0	0	0	0	0	0	0	0.73206	0	0	0	0	0.653251	0	0	0	0	0	0.753743	0	0	0	1
Treponema_denticola	0	0	0	0	0	0	0	0	0	0	0	-0.743418	0	0.627775	0	0.701084	0	0	0	0	0	0	0	0.658751	0	0	0	0.655812	0	0	0	0	0	0	0	0	0	0	0	0.770145	0	0.728962	0.774269	0	0	0	0	0	0
Alloprevotella_tannerae	0	0	0	0	0	0	0	0	0	0	0	0	0	0	0	0	0	0.660808	0	0	0	0	0	0	0	0	0.60336	0	0	0	0	0	0	0	0	0	0	0	0	0	0	0.603715	0	0	0	0	0	0	0
Propionibacterium_acidifaciens	0	0	0	0	0	0	0	0	0	0	0	0	0	-0.623461	0	0	0	0	0	0	0	0	0	0	0	0	0.733177	0	0	0	0	0	0	0	0	0	0	0	0	0	0	0	0	0	0	0	0	0	0
Prevotella_intermedia	0	0	0	0	0	0	0	0	0	0	0	0	0	0	0	0	0	0	0	0	0	0	0	0	0	0.699725	0	0	0	0	0	0	0	0	0	0	0	0	0	0	0	0	0	0	0	0	0	0	0
Prevotella_oris	0	0	0	-0.609907	0	0	0	0	0	0	0	0	0	0	0	0	0	0	0	0	0	0	0	0	0	0	0.74001	0	0	0	0	0	0	0	0	0	0	0	0	0	0	0	0	0	0	0	0	0	0
Porphyromonas_sp_oral_taxon_278	0	0	0	0	0	0	0	0	0	0	0	0	0	0	0	0	0	0	0	0	0	0	0.703896	0.69764	0	0	0	0	0	0	0	0	0	0	0	0	0.631036	0	0	0	0	0	0	0	0	0	0	0	0
Leptotrichia_wadei	0	0.756841	-0.600929	0	0	0	0	0	0	0	0	0	-0.62158	0	0	0	0	0	0	0	0	0	0	0	0	0	0	0	0.733093	0	0	0	0	0	0	0	0	0	0	0	0	0	0	0	0	0.623645	0	0	0
Treponema_socranskii	0	0	0	0	0	0	0	0	0	0	0	0	0	0.684211	0	0.760578	0	0	0	0	0	0	0	0.640867	0	0	0	0.658713	0	0.641198	0	0	0	0	0	0	0	0	0	0.614352	0	0.754386	0.69918	0	0	0	0	0	0
Prevotella_oulorum	0	0	0	0	0	0	0	0	0	0	0	0	-0.629784	0	0	0	0	0	0	0	0	-0.619666	0	0	-0.644262	0	0	0	0.648398	0	0	0	0	0	0	0	0	0	0	0	0	0	0	0	0	0	0	0	0
Eikenella_corrodens	0	0	0	0	0	0	0	0	0	0	0	0	0	0	0	0	0	0	0	0	0	0	0.661848	0.794011	0	0	0	0	0	0	0.855963	0	0	0	0	0	0.674631	0	0	0	0	0.630873	0	0	0	0	0	0	0
Actinomyces_sp_oral_taxon_897	0	0	0	0	0	0	0	0	0	0	0	0	0	0	0	0	0	0	0	0	0	0	0	0	0	0	0	0	0	0	0	0	0	0	0	0	0	0	0	0	0	0	0	0	0	0	0	0	0
Capnocytophaga_sp_oral_taxon_332	0	0	0	0	0	0	0	0	0	0	0	-0.637157	0	0	0	0	0	0.648925	0	0	0.626729	0	0.822777	0.668441	0	0	0	0	0	0	0	0	0	0	0	0	0	0	0	0	0	0	0	0	0	0	0	0	0
Kingella_denitrificans	0	0	0	0	0	0	0	0	0	0	0	0	0	0	0	0	0	0	0	0	0	0	0	0	0	0	0	0	0	0	0	0	0	0	0	0	0	0	0	0	0	0	0	0	0	0	0	0	0
Prevotella_pleuritidis	0	0	0	0	0	0	0	0	0	0	0	0	0	0	0	0	0	0	0	0	0	0	0	0	0	0	0	0	0	0	0	0	0	0	0	0	0	0	0	0	0	0	0	0	0	0	0	0	0
Treponema_maltophilum	0	0	0	0	0	0	0	0	0	0	0	-0.631852	0	0.739402	0	0.729061	0	0	0	0	0.635989	0	0	0.662876	0	0	0	0.658995	0	0	0.70631	0	0	0	0	0	0	0	0	0.695293	0	0.762153	0.627862	0	0	0	0	0	0
Eubacterium_nodatum	0	0	0	0	0	0	0	0	0	0	0	0	0	0	0	0	0	0	0	0	0	0	0	0	0	0	0	0	0	0	0	0	0	0	0	0	0	0	0	0.679394	0	0	0.919256	0	0	0	0	0	0
Eubacterium_brachy	0	0	-0.739402	0	0	0	0	0	0	0	0	0	0	0	0	0	0.815927	0	0	0	0	0	0	0	0	0	0	0	0	0	0	0	0	0	0	0	0	0	0.751811	0	0	0	0	0	0	0.801449	0	0	0.600829
Filifactor_alocis	0	0	0	0	0	0	0	0	0	0	0	0	0	0	0	0	0	0	0	0	0	0	0	0	0	0	0	0	0	0	0	0	0	0	0	0	0	0	0.668441	0.748081	0	0	0.961229	0	0	0	0	0	0
Porphyromonas_catoniae	0	0	0	0	0	0	0	0	0	0	0	0	0	0	0	0	0	0	0	0	0	0	0	0	0	0	0	0	0	0	0	0	0	0	0	0	0	0	0	0	0	0	0	0	0	0	0	0	0
Prevotella_saccharolytica	0	0	0	0	0	0	0	0	0	0	0	0	0	0.694889	0	0	0	0	0.789881	0	0	0	0	0	0	0	0	0	0	0	0	0	0	0	0	0	0	0	0	0	0	0.622612	0	0	0	0	0	0	0
Kingella_oralis	0	0	-0.64967	0	0	0	-0.659375	0.621971	0	0.6309	0	0	0	0	0	0	0	0	0	0	0	0	0	0	0	0	0	-0.632883	0	0	0	0	0.705982	0	0	0	0	0	0	0	0	0	0	0	0	0	0	0	0
Capnocytophaga_sp_oral_taxon_863	0	0	0	0	0	0	0	0	0	0	0	0	0	0	0	0	0	0.619546	0	0	0	0	0.635901	0.67947	0	0	0	0	0	0	0	0.681517	0	0	0	0	0	0	0	0	0	0.69918	0	0	0	0	0	0	0
Prevotella_melaninogenica	0	0.662876	0	0	0	0	0	0	0	0	0	0	0	0	0	0	0	0	0	0	0	0	0	0	0	0	0	0	0	0	0	0	0	0	0	0	0	0	0	0	0	0	0	0	0	0	0	0	0
Prevotella_micans	0	0	0	0	0	0	0	0	0	0	0	0	0	0.795654	0	0	0	0	0	0	0	0	0	0	0	0	0	0	0	0	0	0	0	0	0	0	0	0	0.747935	0	0	0	0	0	0.649722	0	0	0	0.611004
Prevotella_loescheii	-0.626485	0	0	0	0	0	0	0	0.641201	0	0	0	0	0	0	0	0	0	0	0	0	0	0	0	0	0	0	0	0	0	0	0	0	0	0	0	0	0	0	0	0	0	0	0	0	0	0	0	0
Leptotrichia_buccalis	0	0	0	0	0	0	0	0	0	0	0	0	0	0	0	0	0	0	0	0	0	0	0	0	0	0	0	0	0	0	0	0	0	0	0	0	0	0	0	0	0	0	0	0	0	0	0	0	0
Lachnoanaerobaculum_saburreum	0	0.658723	-0.609967	0	0	0	0	0	0	0	0	0	-0.641087	0	0	0	0	0	0	0	0	0	0	0	0	0	0	0	0.692955	0	0	0	0	0	0	0	0	0	0	0	0	0	0	0	0	0.704366	0	0	0
Oribacterium_sp_oral_taxon_078	0	0	0	0	0	0	0	0	0	0	0	0	0	0	0	0	0	0	0	0	0	0	0	0	0	0	0	0	0	0	0	0	0	0	0	0	0	0	0	0	0	0	0	0	0	0	0	0	0.614215
Campylobacter_concisus	0	0	0	0	0	0	0	0	0	0	0	0	0	0	0	0	0	0.607033	0	0	0	0	0	0	0	0	0	0	0	0	0	0	0	0	0	0	0	0	0	0	0	0	0	0	0	0	0.69453	0	0
Leptotrichia_sp_oral_taxon_498	0	0	0	0	0	0	0	0	0	0	0	0	0	0	0	0	0	0	0	0	0	0	0	0	0	0	0	0	0	0	0	0	0	0	0	0	0	0	0	0	0	0	0	0	0	0	0.638057	0	0
Streptococcus_sinensis	0	0	0	0	0	0	0	-0.692191	0	0	0	-0.644971	0	0	0	0.695687	0	0	0	0	0.658201	0	0	0.821373	0	0	0	0.717571	0	0	0	0.699618	0	0	0	0	0	0	0	0	0	0	0	0	0	0	0	0	0
Anaeroglobus_geminatus	0	0	0	0	0	0	0	0	0	0	0	0	0	0	0	0	0	0	0	0	0	0	0	0	0	0	0	0	0	0	0	0	0	0	0	0	0	0	0	0	0	0	0	0	0	0	0	0	0
Campylobacter_rectus	0	0	0	0	0	0	0	0	0	0	0	-0.724753	0	0	0	0.622557	0	0	0	0	0	0	0	0	0	0	0	0.653615	0	0	0	0	0	0	0	0	0	0	0	0.782511	0	0	0.689737	0	0	0	0	0	0
Actinomyces_sp_oral_taxon_170	0	0	0	0	0	0	0	0	0	0	0	0	0	0	0	0	0	0	0	0	0	0	0	0	0	0	0	0	0	0	0	0	0	0	0	0	0	0	0	0	0	0	0	0	0	0	0	0	0
Treponema_vincentii	0	0	0	0	0	0	0	0	0	0	0	-0.638048	0	0	0	0.618076	0	0	0	0	0	0	0	0.745265	0	0	0	0.785332	0	0	0	0.657388	0	0	0	0	0	0	0	0.721461	0	0.716884	0.807255	0	0	0	0	0	0
Streptococcus_anginosus_group	0	0	0	0	0	0	0	0	0	0	0	0	0	0	0	0	0	0	0	0	0	-0.648856	0	0	0	0	0	0	0	0	0	0	0	0	0	0	0	0	0	0	0	0	0	0	0	0	0	0	0
Peptostreptococcus_stomatis	0	0	0	0	0	0	0	0	0	0	0	-0.605059	0	0	0	0	0	0	0	0	0.608157	0	0	0	0	0	0	0	0	0	0	0	0	0	0	0	0	0	0	0	0	0.703149	0.702135	0	0	0	0	0	0
Prevotella_buccae	0	0	0	0	0	0	0	0	0	0	0	-0.60707	0	0	0	0	0	0	0	0	0	0	0	0.779304	0	0	0	0.625215	0	0	0	0.623754	0	0	0	0	0	0	0	0	0	0	0.659387	0	0	0	0	0	0
Eubacterium_infirmum	0	0	0	0	0	0	0	0	0	0	0	0	0	0	0	0	0	0	0	0	0	0	0	0	0	0	0	0	0	0	0	0	0	0	0	0	0	0	0	0	0	0	0	0	0	0	0	0	0
Johnsonella_ignava	0	0	0	0	0	0	0	0	0	0	0	0	0	0.760208	0	0	0	0	0	0	0	0	0	0	0	0	0	0	0	0	0	0	0	0	0	0	0	0	0	0	0	0	0	0	0	0	0	0	0
Selenomonas_sputigena	0	0	0	0	0	0	0	0	0	0	0	0	0	0	0	0	0	0	0	0	0	0	0	0	-0.628639	0	0	0	0	0	0	0	0	0	0	0	0	0	0	0	0	0.602705	0	0	0	0	0	0	0
Atopobium_rimae	0	0	0	0	0	0	0	0	0	0	0	0	0	0	0	0	0	0	0	0	0	0	0	0	0	0	0.841977	0	0	0	0	0	0	0	0	0	0	0	0	0	0	0	0	0	0	0	0	0	0
Porphyromonas_somerae	0	0	0	0	0	0	0	0	0	0	0	0	0	0	0.667357	0	0	0	0	0	0.627716	0	0	0	0	0	0	0	0	0	0	0	0	0.61252	0	0	0	0	0	0	0	0	0	0	0	0	0	0	0
Prevotella_maculosa	0	0	0	0	0	0	0	0	0	0	0	0	0	0	0	0	0	0	0.647059	0	0	0	0	0	-0.706914	0	0	0	0.601651	0	0	0	0	0	0	0	0	0	0.690402	0	0	0	0	0	0	0	0	0	0
Catonella_morbi	0	0	0	0	0	0	0	0	0	0	0	-0.60919	0	0.708312	0	0.674239	0	0	0	0	0.700052	0	0.656686	0	0	0	0	0	0	0	0.6381	0	0	0	0	0	0	0	0	0.744318	0	0.673206	0.659063	0	0	0	0	0	0
Leptotrichia_sp_oral_taxon_212	0	0	0	0	0	0	0	0	0	0	0	0	0	0	0	0	0	0	0	0	0	0	0	0	0	0	0	0	0	0	0	0	0	0	0	0	0	0	0	0	0	0	0	0	0	0.647059	0	0	0
Tannerella_sp_oral_taxon_808	0	0	0	0	0	0	0	0	0	0	0	0	0	0	0	0	0	0	0	0	0	0	0	0	0	0	0	0	0	0	0	0	0	0	0	0	0	0	0	0	0	0.636035	0.750397	0	0	0	0	0	0
Prevotella_multiformis	0	0	0.630335	0	0	0	0	0	0	0	0	0	0	0	0	0	-0.609207	0	-0.686678	0	0	0	0	0	0	0	0	0	-0.731283	0	0	0	0	0	0	0	0	0	0	0	0	0	0	0	0	-0.775887	0	0	0
Prevotella_pallens	0	0	0	0	0	0	0	0	0	0	0	0	0	0	0	0	0	0	0	0	0	0	0	0	0	0	0	0	0	0	0	0	0	0	0	0	0	0	0	0	0	0	0	0	0	0	0	0	0
egasphaera_micronuciformis	0	0	0	0	0	0	0	0	0	0	0	0	0	0	0	0	0	0	0	0	0	0	0	0	0	0	0.721815	0	0	0	0	0	0	0	0	0	0	0	0	0	0	0	0	0	0	0	0	0	0
Prevotella_sp_F0091	0	0	0	0	0	0	0	0	0	0	0	0	0	0	0	0	0	0.723642	0	0	0	0	0	0.614101	0	0	0.732184	0	0	0	0	0	0	0	0	0	0	0	0	0	0	0	0	0	0	0	0	0	0
Streptococcus_infantis	0	0	0	0	0	0	0	0	0	0	0	0	0	0	0	0.669081	0	0	0	0	0	0.625936	0	0.675286	0	0	0	0	0	0.632179	0	0.667809	0	0	0	0	0.654889	0	0	0	0	0	0	0	0	0	0	0	0
Desulfobulbus_oralis	0	0	0	0	0	0	0	0	0	0	0	-0.680902	0	0	0	0.79533	0	0	0	0	0	0	0	0.780601	0	0	0	0.633648	0	0.608707	0	0.69585	0	0	0	0	0	0	0	0.681254	0	0.641249	0.671916	0	0	0	0	0	0
Actinomyces_sp_oral_taxon_180	0	0	0	0	0	0	0	0	0	0	0	0	0	0	0	0	0	0	0	0	0	0	0	0	0	0	0.734211	0	0	0	0	0	0	0	0	0	0	0	0	0	0	0	0	0	0	0	0	0	0
Veillonella_atypica	0	0	0	0	0	0	0	0	0	0	0	0	0	0	0	0	0	0	0	0	0	0	0	0	0	0	0.692965	0	0	0	0	0	0	0	0	0	0	0	0	0	0	0	0	0	0	0	0	0	0
Prevotella_sp_oral_taxon_473	0	0	0	0	0	0	0	0	0	0	0	-0.655976	0	0	0	0.738903	0	0	0	0	0	0	0.638965	0.80482	0	0	0	0.691964	0	0	0	0.667071	0	0	0	0	0	0	0	0.63504	0	0.702755	0.687173	0	0	0	0	0	0
Fretibacterium_fastidiosum	0	0	0	0	0	0	0	0	0	0	0	0	0	0	0	0.628588	0	0	0	0	0	0	0	0.650662	0	0	0	0.744635	0	0	0	0.625268	0	0	0	0	0	0	0	0.736185	0	0	0.857972	0	0	0	0	0	0
Bacteroidetes_bacterium_oral_taxon_272	0	0	0	0	0	0	0	-0.603418	0	0	0	-0.76474	0	0	0	0.625387	0	0	0	0	0.612925	0	0	0.81459	0	0	0	0.775908	0	0	0	0.656615	0	0	0	0	0	0	0	0.601906	0	0	0	0	0	0	0	0	0
Selenomonas_sp_FOBRC6	0	0	0	0	0	0	0	0	0	0	0	-0.731129	0	0	0	0.629784	0	0	0	0	0	0	0	0.846951	0	0	0	0.656831	0	0	0	0.601449	0	0	0	0	0.722457	0	0	0	0	0	0	0	0	0	0	0	0
[truncated: 59 more columns]
